# Supplementary material for: Discovery of genomic regions associated with grain yield and agronomic traits in Bi-parental populations of maize (Zea mays. L) Under optimum and low nitrogen conditions
Source: Front Genet. 2023 Oct 26;14:1266402. doi: 10.3389/fgene.2023.1266402 (PMC10641019; doi:10.3389/fgene.2023.1266402)
Supplement: Supplementary file 1 [file DataSheet1.xlsx]

## Sheet: F3_pop1
Genotype	BP_GY	BE_GY	BP_AD	BE_AD	BP_ASI	BE_ASI	BP_PH	BE_PH	BP_EH	BE_EH	BP_Epos	BE_Epos	BP_EPP	BE_EPP	BP_SEN	BE_SEN	BP_LN_GY	BE_LN_GY	BP_LN_AD	BE_LN_AD	BP_LN_ASI	BE_LN_ASI	BP_LN_PH	BE_LN_PH	BP_LN_EH	BE_LN_EH	BP_LN_Epos	BE_LN_Epos	BP_LN_EPP	BE_LN_EPP	BP_LN_ER	BE_LN_ER	BP_LN_SEN	BE_LN_SEN	BP_LN_BHC	BE_LN_BHC
(CML494/CLWN201)-B-B-F1	5.50105	5.72072	64.7863	65.0429	-0.666296	-0.692546	227.446	232.828	114.358	121.308	0.474823	0.490385	1.1066	1.06587	3.82593	4.1124	3.02243	3.42765	66.8254	66.9362	-0.643672	-1.23637	156.699	160.42	69.2511	71.2212	0.417158	0.421178	0.871204	0.877258	14.5376	6.09282	3.98503	3.72633	0.759739	-3.28598e-13
(CML494/CLWN201)-B-B-F10	5.71075	6.23092	64.4336	64.3245	-0.738986	-1.13403	224.728	223.495	110.889	114.82	0.48555	0.519138	1.11965	1.11839	3.80335	3.95082	2.56975	2.61891	66.9617	67.1763	-0.652229	-1.31715	155.013	156.518	69.4831	72.0324	0.422569	0.435657	0.86148	0.841596	15.0043	10.5675	3.97532	3.62542	1.2354	2.975
(CML494/CLWN201)-B-B-F100	5.70304	6.14492	64.2175	63.852	-0.636163	-0.643394	225.53	224.5	110.657	112.329	0.479043	0.502037	1.15539	1.2562	3.68013	3.17609	2.83312	3.07498	66.0027	65.6861	-0.69996	-1.54275	159.266	167.46	69.1798	71.1114	0.405623	0.397452	0.908061	1.00202	15.0044	10.5723	3.99711	3.88484	0.983577	1.4
(CML494/CLWN201)-B-B-F101	5.14594	5.06447	64.2746	63.9393	-0.786159	-1.28357	224.848	223.012	107.787	106.469	0.467122	0.471852	1.12065	1.12482	3.89055	4.39079	2.5957	2.66844	65.8071	65.1537	-0.631146	-1.2892	150.076	142.803	62.4918	58.5433	0.408534	0.405114	0.866312	0.858923	15.721	18.1238	4.06709	4.69889	0.759739	3.16372e-15
(CML494/CLWN201)-B-B-F102	4.91976	4.63649	64.6071	64.6393	-0.609761	-0.478945	224.163	222.064	106.635	105.44	0.458025	0.448865	1.11956	1.11038	3.73923	3.59052	2.0931	1.75331	66.8822	67.138	-0.510031	-0.432753	155.068	155.654	67.6202	68.0252	0.407971	0.403398	0.829465	0.730031	15.3932	14.8879	3.97563	3.66139	1.20342	2.775
(CML494/CLWN201)-B-B-F103	5.7518	6.28172	64.3648	64.1265	-0.753895	-1.1315	229.112	237.252	112.797	119.165	0.469489	0.478218	1.14667	1.21583	3.76238	3.7106	2.65285	2.78659	65.9536	65.4127	-0.497879	-0.430256	158.114	164.679	71.9927	77.0712	0.424941	0.441168	0.876906	0.895575	15.4769	15.6102	4.07139	4.69607	1.21941	2.875
(CML494/CLWN201)-B-B-F104	6.1135	6.94773	64.4615	64.3498	-0.620835	-0.596291	228.495	235.746	110.742	112.916	0.467225	0.468871	1.13962	1.18697	3.77055	3.75079	2.54487	2.55479	66.7215	66.8883	-0.452438	-0.182782	153.836	152.641	64.6295	62.6164	0.405214	0.39833	0.862186	0.842766	15.1752	13.1478	4.03268	4.27116	1.0955	2.1
(CML494/CLWN201)-B-B-F105	4.75032	4.32269	64.8205	65.0024	-0.597311	-0.504834	225.806	225.852	107.799	107.301	0.467879	0.474581	1.10624	1.07622	3.80335	3.87271	2.40731	2.30942	67.1496	67.509	-0.489887	-0.371631	154.294	153.612	64.8315	62.6419	0.406316	0.399487	0.855564	0.822374	14.8617	9.65089	3.99064	3.82026	0.759739	1.57343e-15
(CML494/CLWN201)-B-B-F106	5.03152	4.90148	64.1115	63.631	-0.45459	0.154098	226.134	228.374	107.751	107.655	0.464971	0.464693	1.13214	1.16675	3.74648	3.55056	2.47895	2.4554	66.1651	65.8955	-0.588188	-0.923182	153.639	152.094	68.0488	69.1362	0.422879	0.434511	0.855684	0.822111	14.811	8.61545	3.98558	3.7249	1.29535	3.35
(CML494/CLWN201)-B-B-F107	5.35915	5.45542	64.7705	64.9632	-0.64633	-0.666774	222.154	214.498	106.818	104.855	0.467258	0.471821	1.11614	1.11309	3.76835	3.68868	2.67023	2.82442	66.7773	66.8094	-0.357856	0.331759	153.235	151.201	62.3496	58.0644	0.396962	0.378769	0.884251	0.923212	14.949	10.0518	3.98443	3.7325	0.759739	1.10404e-15
(CML494/CLWN201)-B-B-F108	5.66746	6.10201	64.242	63.9596	-0.660562	-0.709644	224.354	222.005	109.109	110.193	0.473454	0.487433	1.10971	1.08135	3.84707	4.16041	2.48793	2.44329	66.6025	66.7034	-0.498798	-0.435617	152.675	149.978	66.4966	65.8126	0.416238	0.419099	0.887498	0.928317	16.7852	29.8415	4.02194	4.17907	1.0915	2.075
(CML494/CLWN201)-B-B-F109	4.87454	4.60371	66.1078	67.443	-0.838979	-1.56774	223.42	217.983	107.664	106.84	0.472175	0.483797	1.10641	1.06883	3.78404	3.8392	2.46596	2.43842	67.2072	67.6218	-0.442389	-0.0963399	154.502	154.907	67.956	69.2255	0.419352	0.42722	0.860006	0.835896	15.415	14.6095	3.98079	3.66042	0.759739	3.27163e-15
(CML494/CLWN201)-B-B-F11	5.24391	5.25397	65.0219	65.5061	-0.600213	-0.461759	228.537	236.162	108.962	110.582	0.462406	0.458863	1.23137	1.52318	3.74814	3.56244	2.78437	2.99757	66.598	66.6539	-0.639116	-1.1943	157.157	162.277	66.6411	66.7268	0.399294	0.38502	0.897059	0.965678	15.056	12.1649	3.96063	3.48718	0.759739	3.81561e-15
(CML494/CLWN201)-B-B-F112	5.38913	5.54039	64.3244	64.118	-0.773898	-1.27528	222.529	215.666	101.482	93.6317	0.442157	0.407218	1.10768	1.07704	3.7553	3.61635	2.2841	2.07086	66.3463	66.2023	-0.537411	-0.716402	155.178	155.48	63.3958	59.6181	0.396082	0.376348	0.888254	0.933042	15.4584	15.4269	3.9718	3.58566	1.06752	1.925
(CML494/CLWN201)-B-B-F114	5.41078	5.53822	64.7991	65.0186	-0.64028	-0.649974	225.266	225.57	107.399	106.725	0.459353	0.452024	1.13273	1.15514	3.74601	3.59512	2.6842	2.82076	66.7877	66.9084	-0.606841	-1.08027	155.566	156.793	68.473	69.6906	0.408658	0.404033	0.886817	0.929391	15.2568	13.2178	3.99511	3.83082	0.759739	2.43956e-15
(CML494/CLWN201)-B-B-F115	4.87769	4.60716	64.3482	64.1014	-0.679158	-0.797193	225.426	225.76	103.665	99.0406	0.459848	0.456671	1.09998	1.05842	3.89267	4.44701	2.35005	2.19756	66.619	66.7191	-0.43512	0.0382496	156.869	160.721	68.0207	69.0345	0.413182	0.415053	0.857112	0.82403	16.1927	23.5792	4.03443	4.31063	1.27936	3.25
(CML494/CLWN201)-B-B-F116	5.2653	5.32241	64.129	63.6973	-0.636507	-0.679095	226.95	229.583	106.965	105.43	0.450647	0.427351	1.13275	1.1665	3.82473	4.05308	2.8613	3.16172	65.8495	65.3434	-0.518421	-0.509931	158.717	166.657	70.6847	74.4298	0.423325	0.437778	0.856101	0.824523	14.9087	9.93562	3.9993	3.87065	0.959595	1.25
(CML494/CLWN201)-B-B-F117	5.28459	5.38406	64.3033	63.9521	-0.593559	-0.446169	225.028	225.906	108.905	110.554	0.466141	0.474104	1.10464	1.06262	3.76005	3.68405	2.62725	2.72877	65.5037	64.689	-0.609814	-1.14577	154.641	155.152	65.479	64.5388	0.400427	0.387651	0.88202	0.91349	15.2083	12.7431	4.0014	3.87767	0.759739	1.55998e-15
(CML494/CLWN201)-B-B-F118	4.79181	4.38405	65.1795	65.9069	-0.557593	-0.331637	220.094	206.803	105.568	101.425	0.464251	0.461591	1.07296	0.939787	3.80052	3.9192	2.42814	2.36278	66.5045	66.439	-0.375602	0.30548	154.463	153.792	68.081	68.8786	0.411189	0.409607	0.85298	0.814361	15.1692	12.8873	4.01605	4.11418	0.759739	7.69031e-16
(CML494/CLWN201)-B-B-F12	5.32921	5.5288	64.7991	65.0785	-0.533678	-0.191319	225.698	227.685	109.225	110.623	0.468592	0.471315	1.10549	1.05642	3.79233	3.91034	2.64832	2.76286	66.1515	65.8404	-0.622688	-1.22775	155.114	156.012	68.2757	69.4108	0.419456	0.42898	0.882424	0.914381	15.4014	14.3141	3.9993	3.88109	0.759739	1.3817e-15
(CML494/CLWN201)-B-B-F121	5.37503	5.57318	64.9829	65.3472	-0.67156	-0.767915	226.744	229.839	113.782	121.846	0.483664	0.519574	1.15397	1.24307	3.86147	4.22817	2.57291	2.61225	66.5317	66.4462	-0.860055	-2.59981	159.004	166.758	71.3285	75.0478	0.417896	0.4235	0.874903	0.887474	14.9915	11.0958	4.01593	4.10551	1.2234	2.9
(CML494/CLWN201)-B-B-F122	4.65022	4.1844	65.068	65.5064	-0.470548	0.053741	225.233	225.499	109.978	112.316	0.472941	0.484843	1.16478	1.28204	3.75051	3.65702	2.5768	2.63329	66.8881	67.0669	-0.510435	-0.457963	155.394	157.014	69.7408	72.2777	0.428403	0.446014	0.901147	0.980454	15.1475	12.2755	3.9865	3.77369	0.959595	1.25
(CML494/CLWN201)-B-B-F123	5.39226	5.62203	64.4369	64.2806	-0.657401	-0.717887	227.817	234.523	109.259	110.874	0.465342	0.465603	1.13122	1.16216	3.78494	3.85085	2.58416	2.65694	66.2722	66.0317	-0.591741	-0.927576	158.117	165.63	68.0601	70.0875	0.417132	0.425905	0.854656	0.818348	15.4969	16.6265	3.97568	3.6725	0.759739	7.05189e-15
(CML494/CLWN201)-B-B-F124	5.1035	4.98128	63.8968	63.19	-0.638682	-0.659667	224.258	221.138	105.325	101.348	0.450428	0.42659	1.11753	1.11137	3.77022	3.72656	2.35903	2.20871	65.82	65.3286	-0.535735	-0.675941	155.987	157.454	63.8697	60.4264	0.398511	0.381738	0.855394	0.817195	15.8191	19.2401	4.01784	4.12997	0.759739	7.40478e-15
(CML494/CLWN201)-B-B-F125	4.65721	4.16653	64.2935	64.0115	-0.701905	-0.889348	224.957	224.1	104.533	100.511	0.454238	0.438287	1.08164	0.986504	3.76071	3.63653	2.42671	2.34151	66.9768	67.2172	-0.150433	1.73867	151.455	145.995	63.1492	59.5911	0.396397	0.377826	0.847551	0.78971	16.1175	21.9862	4.02964	4.27029	1.04353	1.775
(CML494/CLWN201)-B-B-F126	4.81325	4.47026	64.2811	63.9363	-0.613667	-0.511629	223.708	221.594	106.576	104.412	0.463597	0.457446	1.17889	1.33999	3.79598	3.9347	2.26875	2.05557	66.8199	67.0204	-0.461554	-0.10704	152.958	149.461	67.025	66.5049	0.424864	0.437986	0.865457	0.853858	15.6212	17.35	4.02979	4.25757	1.31134	3.45
(CML494/CLWN201)-B-B-F127	5.10715	5.05461	64.7046	64.7555	-0.674907	-0.760563	226.859	232.106	108.546	110.738	0.468735	0.478763	1.12695	1.14049	3.78923	3.91101	2.33419	2.18378	67.1648	67.5178	-0.434823	-0.14342	155.072	156.152	67.3843	67.8825	0.415379	0.419227	0.853849	0.815551	15.28	14.0977	4.00745	4.00056	1.52719	4.8
(CML494/CLWN201)-B-B-F129	3.66784	2.17317	65.2741	65.981	-0.552999	-0.297475	219.537	207.328	105.683	103.947	0.47439	0.491028	1.08693	1.00378	3.84108	4.11028	1.73616	1.1063	68.0723	69.1462	-0.108099	1.84955	146.289	131.089	60.9903	54.8539	0.410453	0.408162	0.832737	0.740336	17.0102	31.2116	4.11317	5.18774	1.20342	2.775
(CML494/CLWN201)-B-B-F13	5.35705	5.40844	64.4357	64.4027	-0.595116	-0.424379	224.418	222.115	108.467	108.761	0.47124	0.4824	1.13656	1.18596	3.80403	3.87136	2.5908	2.64384	66.5972	66.6885	-0.490865	-0.412915	154.494	153.674	69.5014	71.4821	0.426636	0.443561	0.885793	0.925323	15.602	17.093	3.98424	3.73702	0.759739	6.72072e-15
(CML494/CLWN201)-B-B-F130	4.54189	3.91551	64.5868	64.6332	-0.681653	-0.811242	225.757	226.592	104.993	102.397	0.448862	0.429402	1.14022	1.19466	3.77391	3.81045	2.24305	2.01318	66.5464	66.4809	-0.423267	0.0140329	154.044	152.404	62.129	57.2933	0.387912	0.360061	0.8663	0.858176	16.0808	21.4658	4.07653	4.81512	1.20342	2.775
(CML494/CLWN201)-B-B-F134	4.37302	3.64658	65.4046	66.1512	-0.543993	-0.228069	222.057	214.8	104.113	99.8403	0.458571	0.451104	1.11159	1.07967	3.77519	3.7472	2.45779	2.40852	66.8453	67.005	-0.69354	-1.65026	156.653	160.426	70.8071	74.3767	0.431169	0.454666	0.859781	0.83484	15.7175	18.0813	3.97716	3.65677	0.759739	5.64411e-15
(CML494/CLWN201)-B-B-F135	4.81554	4.32546	64.38	64.2269	-0.60075	-0.522388	224.924	222.946	109.425	110.411	0.465107	0.467769	1.16733	1.2973	3.75148	3.56701	2.3887	2.26107	66.7807	66.9185	-0.572721	-0.877697	155.323	155.559	69.2605	70.8277	0.432609	0.455618	0.833642	0.740927	16.4323	26.3071	4.01929	4.11979	0.995569	1.475
(CML494/CLWN201)-B-B-F136	4.58932	3.96953	64.7661	64.9594	-0.530877	-0.115196	224.64	223.733	103.662	98.5838	0.449715	0.427477	1.08522	0.979012	3.77796	3.78759	2.53046	2.56156	66.2152	65.8906	-0.488847	-0.37304	155.292	156.926	66.4991	65.919	0.406311	0.398637	0.870565	0.874632	15.1748	12.9508	3.97756	3.59057	0.759739	7.57257e-15
(CML494/CLWN201)-B-B-F137	4.05466	2.93616	64.3424	64.1414	-0.575778	-0.365786	221.463	211.049	103.036	96.4245	0.449105	0.425301	1.10491	1.05908	3.74099	3.54645	2.316	2.11967	66.2799	66.1137	-0.529212	-0.678322	154.18	152.036	65.7802	63.7831	0.412347	0.410354	0.844765	0.779656	15.4923	16.2385	3.97983	3.68923	1.01156	1.575
(CML494/CLWN201)-B-B-F138	4.61942	4.003	64.9867	65.432	-0.63153	-0.634957	226.095	227.366	106.116	104.178	0.446467	0.419971	1.17743	1.33165	3.71831	3.40792	2.1385	1.83296	67.6844	68.4981	-0.469149	-0.273151	152.866	149.793	63.72	60.5639	0.392309	0.368148	0.868577	0.864657	17.1092	32.1126	4.08659	4.8893	0.759739	6.44478e-15
(CML494/CLWN201)-B-B-F139	5.23094	5.3068	65.2943	65.9159	-0.547953	-0.272943	224.83	224.51	111.24	116.052	0.481771	0.513009	1.09524	1.03329	3.77661	3.74703	2.37076	2.26724	67.3621	67.854	-0.49765	-0.506099	152.704	148.989	65.4647	63.8119	0.401231	0.386534	0.853557	0.815302	15.4809	15.8345	4.09987	5.04704	0.759739	6.7685e-15
(CML494/CLWN201)-B-B-F14	5.34274	5.42443	64.3537	64.2318	-0.546875	-0.285881	225.688	225.313	107.657	108.344	0.456113	0.446442	1.12265	1.12835	3.80323	3.9272	2.90689	3.22657	66.4755	66.4018	-0.573503	-0.82969	153.564	151.459	65.9159	64.6747	0.409485	0.406024	0.900396	0.974545	15.3061	13.8691	4.00397	3.9724	0.759739	7.06297e-15
(CML494/CLWN201)-B-B-F140	4.4794	3.82568	65.1912	65.7107	-0.546838	-0.248737	226.145	229.143	107.131	106.255	0.452469	0.432659	1.17469	1.3315	3.71847	3.42075	2.12769	1.81723	66.9994	67.2901	-0.194264	1.26432	151.166	145.409	64.7166	62.6336	0.409717	0.4065	0.846341	0.78926	15.3943	14.6418	4.0478	4.44005	1.6391	5.5
(CML494/CLWN201)-B-B-F141	4.84739	4.43066	64.4373	64.3295	-0.435557	0.239181	224.107	222.042	106.958	107.071	0.464827	0.47345	1.07995	0.987978	3.75864	3.68047	2.5989	2.63208	66.2102	65.9781	-0.576887	-0.823087	154.868	154.622	65.6492	64.1277	0.413908	0.41621	0.873976	0.884071	15.2698	14.0135	3.99057	3.78745	1.02755	1.675
(CML494/CLWN201)-B-B-F142	5.97706	6.71286	64.554	64.545	-0.543445	-0.269765	227.698	234.102	111.82	117.469	0.472467	0.486133	1.14861	1.2265	3.77628	3.82482	2.81886	3.05184	66.0588	65.6838	-0.494305	-0.41279	157.859	163.548	67.6615	68.31	0.403101	0.393384	0.893779	0.950357	15.1291	12.4021	4.03217	4.28537	0.759739	4.84062e-15
(CML494/CLWN201)-B-B-F143	4.97496	4.80428	64.6939	64.8025	-0.81244	-1.3935	226.784	230.603	110.428	114.432	0.472847	0.487696	1.13929	1.19021	3.74063	3.62073	2.01566	1.56696	66.9874	67.4049	-0.456977	-0.211208	153.031	149.616	66.1422	64.9502	0.402246	0.387902	0.847345	0.787846	14.9862	11.3518	4.03348	4.2902	1.0915	2.075
(CML494/CLWN201)-B-B-F146	5.16437	5.147	64.4464	64.3008	-0.794396	-1.31556	223.953	221.892	104.988	101.171	0.456047	0.444148	1.09878	1.04777	3.79286	3.83733	2.30647	2.10871	67.0021	67.3294	-0.510289	-0.605515	152.349	147.803	63.0658	59.0842	0.405234	0.396849	0.841437	0.771221	14.8774	9.62999	4.02308	4.17571	0.759739	3.076e-15
(CML494/CLWN201)-B-B-F147	5.65141	6.02119	64.6976	64.8766	-0.713723	-0.940999	225.834	227.498	108.418	108.777	0.456341	0.446443	1.14176	1.20721	3.76637	3.64977	2.7639	2.95605	66.7332	66.814	-0.646855	-1.31692	153.809	152.401	66.2606	65.3802	0.405591	0.395572	0.880452	0.904117	14.6911	7.82283	3.9907	3.79137	0.759739	3.46431e-15
(CML494/CLWN201)-B-B-F148	5.50805	5.74012	64.5003	64.4962	-0.608965	-0.514339	227.416	231.525	112.161	117.039	0.473446	0.49092	1.21263	1.45209	3.8147	4.01342	2.58856	2.63915	67.09	67.4352	-0.390491	0.241083	155.394	157.004	69.5411	71.9698	0.438438	0.467597	0.876353	0.894903	14.9914	10.6665	4.00634	3.98466	0.759739	3.26331e-15
(CML494/CLWN201)-B-B-F149	5.07883	4.92848	65.2883	66.0821	-0.535375	-0.243228	224.747	222.645	107.854	106.566	0.473515	0.485909	1.13212	1.16463	3.77516	3.74533	2.38677	2.2451	67.3299	67.9334	-0.366973	0.372997	151.969	146.574	63.4553	59.5553	0.403539	0.392918	0.847324	0.791812	14.9235	10.2356	3.98883	3.78864	0.759739	2.62855e-15
(CML494/CLWN201)-B-B-F15	5.58245	5.85398	64.3984	64.2929	-0.581423	-0.457445	224.844	222.731	106.791	104.836	0.461715	0.460461	1.15658	1.24983	3.81309	3.91896	2.64616	2.75492	66.8159	66.9928	-0.572699	-0.854723	153.69	152.67	66.1993	66.1729	0.420482	0.43357	0.866556	0.859047	15.2346	13.6115	4.00055	3.92432	0.911629	0.95
(CML494/CLWN201)-B-B-F151	5.22787	5.21759	65.0988	65.6047	-0.650478	-0.677698	226.893	229.279	110.063	111.633	0.471732	0.485996	1.0611	0.910128	3.69955	3.38759	2.69033	2.82988	66.9328	67.1558	-0.556542	-0.771205	157.099	161.487	66.5284	66.226	0.406018	0.400588	0.87303	0.882398	15.294	14.1351	3.97338	3.59311	0.759739	1.75942e-15
(CML494/CLWN201)-B-B-F152	6.16793	7.09017	64.0339	63.5584	-0.619972	-0.577451	226.669	228.915	111.871	116.182	0.472439	0.486139	1.15376	1.24572	3.78727	3.77275	2.5316	2.55098	66.5208	66.4536	-0.421689	0.000528635	156.682	160.099	66.0029	64.8503	0.39689	0.376511	0.869065	0.868015	15.7927	19.3581	3.99774	3.89421	0.759739	1.83801e-15
(CML494/CLWN201)-B-B-F153	5.54138	5.81553	63.8517	63.2619	-0.615066	-0.50063	224.574	222.175	110.288	112.972	0.476597	0.4972	1.12894	1.14845	3.73059	3.45023	2.7237	2.87742	65.7107	65.0964	-0.608715	-1.03886	157.155	161.497	69.4317	71.3376	0.420549	0.430845	0.880659	0.907089	15.1751	13.0208	4.01609	4.07693	1.17544	2.6
(CML494/CLWN201)-B-B-F154	4.79353	4.27292	64.4014	64.2967	-0.698091	-0.906496	226.315	226.229	111.59	114.222	0.478144	0.500007	1.14962	1.22747	3.88521	4.31683	2.29761	2.13699	66.4012	66.2246	-0.541117	-0.694224	156.1	158.47	70.3893	73.0073	0.433484	0.456541	0.884995	0.922896	14.8136	8.82519	4.02881	4.22643	0.759739	4.04058e-15
(CML494/CLWN201)-B-B-F155	4.96945	4.73675	64.2784	64.0148	-0.518235	-0.16491	223.01	217.735	104.134	99.4359	0.456231	0.444289	1.09254	1.01685	3.88405	4.36047	2.61036	2.70627	65.8274	65.2206	-0.545402	-0.605176	155.794	158.269	67.5388	68.1232	0.405878	0.397027	0.880927	0.907741	14.8852	9.84395	4.04405	4.40383	0.759739	3.55368e-15
(CML494/CLWN201)-B-B-F157	4.98691	4.7679	63.9079	63.2738	-0.730241	-1.04162	224.126	223.243	107.28	105.962	0.469625	0.473701	1.0851	0.990416	3.78218	3.78631	2.46067	2.44007	65.9321	65.4396	-0.546168	-0.661002	153.365	151.42	65.3372	63.4468	0.405421	0.395617	0.889217	0.939877	15.2445	13.1561	4.00297	3.90054	0.759739	3.8053e-15
(CML494/CLWN201)-B-B-F159	4.30876	3.43146	64.5172	64.5312	-0.413358	0.29592	223.889	219.891	108.762	109.012	0.481732	0.508589	1.08898	1.01447	3.75493	3.61152	2.22082	1.98065	66.3521	66.2525	-0.438569	-0.064468	153.612	151.438	61.4644	55.6405	0.384164	0.349441	0.835927	0.753603	15.4522	16.1524	4.06585	4.67098	0.759739	3.24336e-15
(CML494/CLWN201)-B-B-F16	5.27335	5.3411	64.1666	63.7166	-0.652872	-0.636875	226.816	231.581	109.144	110.662	0.466568	0.471542	1.08157	0.9723	3.84065	4.13987	2.60548	2.67596	66.1205	65.8286	-0.589555	-1.02432	153.898	152.284	66.3075	65.3618	0.405253	0.396768	0.876877	0.89472	14.9375	9.8665	4.02214	4.13094	0.971586	1.325
(CML494/CLWN201)-B-B-F160	4.61334	4.00324	64.7071	64.8321	-0.538848	-0.2166	226.355	229.003	112.954	119.387	0.485915	0.52032	1.08053	0.98298	3.94411	4.73756	2.00517	1.55721	67.5606	68.2872	-0.579907	-0.864764	154.152	152.601	68.5528	69.7938	0.416912	0.422551	0.841279	0.768008	15.5786	17.4724	4.02507	4.20242	0.759739	2.36843e-15
(CML494/CLWN201)-B-B-F161	5.29932	5.38571	65.3626	66.0433	-0.574176	-0.396689	223.791	220.627	106.772	106.073	0.466847	0.47637	1.16536	1.28617	3.75291	3.60322	2.76572	2.95573	66.0795	65.8071	-0.521029	-0.492756	155.381	156.561	68.5855	69.9919	0.410849	0.408506	0.860096	0.833959	15.1186	12.0896	4.02341	4.17818	0.759739	2.10464e-16
(CML494/CLWN201)-B-B-F162	5.50932	5.80784	64.7315	64.8889	-0.595629	-0.445745	225.894	226.144	108.864	110.18	0.462223	0.459501	1.14257	1.20587	3.73813	3.58379	2.81227	3.05195	66.7573	66.8216	-0.376802	0.377338	158.168	164.772	73.6022	79.8881	0.437317	0.464601	0.891246	0.943832	14.6869	7.66005	4.01171	4.03639	0.759739	2.56611e-15
(CML494/CLWN201)-B-B-F163	5.7752	6.33398	64.5107	64.4594	-0.741479	-1.04697	227.275	231.898	108.375	109.834	0.462542	0.460228	1.13794	1.19191	3.77081	3.69231	2.68043	2.81297	66.5955	66.558	-0.565079	-0.89829	157.61	163.139	68.6229	70.2091	0.409944	0.407715	0.888367	0.934163	15.5785	16.5933	4.00402	3.97267	0.995569	1.475
(CML494/CLWN201)-B-B-F165	5.10356	4.9963	64.3084	64.0212	-0.682831	-0.825465	226.076	226.951	110.191	111.716	0.473541	0.486112	1.09146	1.01164	3.81477	3.91012	2.28239	2.11791	66.4284	66.2787	-0.542933	-0.72888	154.459	154.619	67.5144	68.2269	0.412401	0.410646	0.857516	0.82534	15.7648	18.2789	4.01648	4.10446	0.759739	6.30012e-15
(CML494/CLWN201)-B-B-F166	5.53687	5.88893	64.2762	63.9338	-0.778851	-1.22142	223.93	221.471	109.903	112.85	0.481104	0.509194	1.1156	1.11127	3.90976	4.49473	2.65519	2.7908	65.9519	65.492	-0.544843	-0.595747	152.628	150.216	66.7595	66.9854	0.4128	0.41409	0.87541	0.891168	14.9486	9.60042	4.01357	4.03937	0.759739	6.64978e-15
(CML494/CLWN201)-B-B-F167	5.61305	6.01405	64.1664	63.7901	-0.76084	-1.17966	225.65	226.55	106.572	104.492	0.456323	0.443023	1.12165	1.12543	3.82399	4.12442	2.57592	2.64689	66.4203	66.274	-0.538716	-0.64617	155.929	158.508	66.0827	65.3589	0.403208	0.393371	0.881554	0.911436	15.1018	11.6558	3.9939	3.81982	0.919624	1
(CML494/CLWN201)-B-B-F168	6.19861	7.14978	64.2294	63.9502	-0.923285	-1.81998	227.477	232.934	108.286	109.611	0.458589	0.450401	1.18655	1.35457	3.78037	3.78969	2.67962	2.83149	65.6272	64.9001	-0.866096	-2.65754	155.691	158.199	67.3211	67.713	0.405813	0.39931	0.865374	0.855817	15.7724	18.5367	4.00012	3.86309	1.38729	3.925
(CML494/CLWN201)-B-B-F169	5.40636	5.56362	63.749	62.9173	-0.626297	-0.549198	223.449	221.583	104.345	99.7543	0.462485	0.459619	1.13624	1.17387	3.70445	3.29858	2.47448	2.40681	66.2831	66.1254	-0.546168	-0.646105	156.771	159.789	66.5922	65.8898	0.410217	0.407778	0.889265	0.932201	15.3317	14.6834	4.0259	4.22489	1.3713	3.825
(CML494/CLWN201)-B-B-F17	4.93983	4.72604	64.513	64.377	-0.719696	-0.926966	223.976	222.687	106.526	105.212	0.4618	0.458556	1.1169	1.10755	3.75703	3.68533	2.50766	2.52324	65.7749	65.1565	-0.689503	-1.60625	155.792	157.631	66.8361	66.5043	0.410186	0.407246	0.873815	0.883122	15.789	18.2525	4.02389	4.19431	0.759739	5.44212e-15
(CML494/CLWN201)-B-B-F170	5.83098	6.38785	64.3007	64.004	-0.530891	-0.194267	226.542	229.7	108.864	109.536	0.459069	0.449463	1.1275	1.14498	3.78491	3.83315	2.39662	2.28882	67.1114	67.5506	-0.427682	-0.0465865	156.811	160.31	68.2072	69.0679	0.416219	0.422013	0.865284	0.856248	14.9354	10.2351	3.97747	3.68002	0.759739	6.23849e-15
(CML494/CLWN201)-B-B-F171	4.6505	4.05292	65.067	65.6164	-0.749078	-1.07979	221.962	213.222	104.048	99.434	0.465805	0.468524	1.0813	0.974063	3.7495	3.61832	2.39392	2.28717	66.9239	67.2023	-0.553717	-0.675975	152.635	148.617	62.8334	58.608	0.38832	0.358966	0.869545	0.86911	14.8401	9.47927	3.96355	3.4668	1.01156	1.575
(CML494/CLWN201)-B-B-F172	5.19362	5.15913	65.0365	65.408	-0.313588	0.769623	227.353	232.667	111.879	117.464	0.475457	0.492419	1.09379	1.03069	3.73742	3.64007	2.47321	2.42788	67.1775	67.5923	-0.355317	0.391561	156.107	158.134	69.5563	71.4156	0.419338	0.425173	0.87935	0.90299	15.0601	12.0026	3.99559	3.87613	0.959595	1.25
(CML494/CLWN201)-B-B-F174	5.4152	5.54274	64.9748	65.3551	-0.73026	-0.990777	230.242	240.534	113.807	120.806	0.469479	0.482927	1.11859	1.12151	3.79783	3.79376	2.44184	2.39326	67.5296	68.2367	-0.368008	0.342145	156.207	158.922	67.9011	68.6383	0.405513	0.397555	0.849333	0.800015	15.7253	18.2477	3.99341	3.81421	0.959595	1.25
(CML494/CLWN201)-B-B-F175	4.84573	4.45589	64.264	63.9701	-0.608605	-0.538944	224.984	223.007	105.893	103.036	0.455737	0.442912	1.08289	0.982627	3.75583	3.60349	2.43268	2.35877	67.076	67.4241	-0.500038	-0.480395	154.298	153.724	66.8225	67.062	0.409117	0.405961	0.870813	0.873537	14.7641	8.60814	4.00271	3.94669	0.759739	6.41442e-15
(CML494/CLWN201)-B-B-F176	5.46711	5.73045	65.2023	65.7881	-0.868261	-1.5961	226.929	230.714	110.168	112.255	0.456138	0.441623	1.14532	1.2071	3.76688	3.75628	2.96003	3.30336	66.7743	66.9761	-0.800027	-2.20459	157.203	162.37	69.6367	72.636	0.403533	0.393896	0.866917	0.857984	15.191	13.1756	4.05151	4.45914	0.939609	1.125
(CML494/CLWN201)-B-B-F177	5.80865	6.41131	64.2041	63.8803	-0.586176	-0.420211	227.426	233.203	110.996	114.488	0.469985	0.478937	1.12091	1.12915	3.82854	3.99862	2.64152	2.75141	66.3491	66.2022	-0.458701	-0.24821	152.688	149.539	66.2187	65.6837	0.414605	0.418263	0.889272	0.937431	15.1635	12.4123	4.03493	4.30374	0.759739	5.1669e-15
(CML494/CLWN201)-B-B-F178	4.83066	4.49423	65.0672	65.4725	-0.576363	-0.378538	223.602	220.317	106.278	104.599	0.466084	0.469907	1.14042	1.19584	3.74719	3.63852	2.27064	2.06246	65.8617	65.3683	-0.409292	0.0502604	151.249	145.574	62.7289	58.698	0.40093	0.389569	0.869449	0.868356	15.1301	12.423	4.00864	4.00909	0.759739	4.03038e-15
(CML494/CLWN201)-B-B-F179	5.31733	5.41571	64.5103	64.4818	-0.648484	-0.732824	224.261	221.087	109.216	110.44	0.469372	0.476152	1.12333	1.13186	3.84388	4.05064	2.53697	2.54752	66.83	67.0302	-0.450392	-0.0920237	154.405	154.229	65.9473	64.9237	0.40881	0.404998	0.89215	0.943774	15.6286	16.9452	3.99894	3.9249	0.759739	4.06173e-15
(CML494/CLWN201)-B-B-F18	5.11266	4.98919	64.5978	64.669	-0.538959	-0.244366	226.044	227.814	109.488	111.369	0.473665	0.488429	1.1411	1.19655	3.80871	4.00147	2.6941	2.87915	66.5554	66.5638	-0.509579	-0.442166	155.132	156.955	65.8956	65.1523	0.409383	0.406771	0.878872	0.904191	15.1619	12.6645	4.03777	4.27786	1.15945	2.5
(CML494/CLWN201)-B-B-F180	5.50879	5.81393	64.1576	63.7218	-0.654016	-0.653552	224.82	223.98	105.846	102.991	0.463705	0.461195	1.0768	0.961458	3.76716	3.74369	2.78789	2.99096	65.8195	65.3195	-0.617034	-1.08955	153.136	150.692	66.6627	66.302	0.411998	0.412829	0.888017	0.932886	15.0649	11.7193	4.01054	4.01168	0.759739	2.87971e-15
(CML494/CLWN201)-B-B-F181	4.88073	4.61331	64.8647	65.1128	-0.498629	-0.0601313	223.576	221.631	107.031	107.034	0.456897	0.445776	1.12426	1.13383	3.70255	3.40779	2.40718	2.3302	66.6122	66.5605	-0.524236	-0.524259	152.991	151.072	66.9447	67.5309	0.41775	0.427056	0.860331	0.839705	15.4933	15.3954	4.01763	4.08449	0.959595	1.25
(CML494/CLWN201)-B-B-F182	4.88559	4.58684	64.5759	64.5848	-0.618556	-0.497847	224.705	224.095	107.332	106.562	0.468201	0.474271	1.09909	1.03942	3.74416	3.60155	2.67879	2.78683	66.4995	66.4624	-0.482498	-0.343476	152.222	147.444	64.9455	62.5049	0.409657	0.404088	0.877359	0.89483	15.3555	14.8197	4.04296	4.37249	1.40327	4.025
(CML494/CLWN201)-B-B-F183	5.50876	5.69747	64.0991	63.745	-0.769224	-1.15763	225.502	225.929	105.196	102.025	0.448498	0.424873	1.11219	1.09204	3.89483	4.42065	2.68942	2.83194	65.6499	64.9761	-0.611872	-1.18873	153.368	151.187	65.8323	64.9004	0.408198	0.403337	0.8926	0.951235	15.8691	20.2162	3.99072	3.82216	0.759739	2.7213e-15
(CML494/CLWN201)-B-B-F184	5.29381	5.42286	63.9385	63.4346	-0.703613	-0.909228	225.702	227.307	104.158	100.694	0.441618	0.409798	1.11596	1.10467	3.8219	4.04771	2.40874	2.34741	66.2278	65.9345	-0.499317	-0.393012	154.148	153.617	63.8994	61.0525	0.395718	0.375957	0.876978	0.895838	16.5008	26.3877	4.03397	4.27704	0.759739	3.67535e-15
(CML494/CLWN201)-B-B-F185	4.66421	4.20163	64.1207	63.7259	-0.546214	-0.226517	223.981	221.881	106.206	104.132	0.462858	0.458399	1.11879	1.1219	3.75441	3.67159	2.2537	2.02894	65.9586	65.5218	-0.542882	-0.636694	149.83	140.338	64.0204	60.9623	0.416934	0.422439	0.833872	0.744034	16.4594	26.3806	4.06526	4.68921	0.759739	5.44953e-15
(CML494/CLWN201)-B-B-F186	4.78499	4.30883	65.2874	66.0154	-0.723303	-0.965514	222.054	214.406	106.09	104.273	0.461195	0.457832	1.12657	1.13835	3.73063	3.38486	2.61324	2.6876	66.7994	66.9494	-0.476758	-0.418029	155.627	157.001	69.6823	71.8177	0.429758	0.4499	0.891569	0.945575	15.0722	11.2079	3.97843	3.64822	1.6391	5.5
(CML494/CLWN201)-B-B-F187	5.29431	5.39199	64.7414	64.8623	-0.599752	-0.447701	224.802	224.188	104.371	100.87	0.455419	0.443788	1.12386	1.13811	3.83117	4.02178	2.40553	2.30589	66.8275	67.0855	-0.539229	-0.633785	156.052	158.991	66.3414	65.8498	0.409895	0.407484	0.866221	0.856921	15.5199	16.1104	4.00569	3.9183	1.02755	1.675
(CML494/CLWN201)-B-B-F188	5.03461	4.88564	64.2197	63.9523	-0.619378	-0.566906	224.995	226.356	109.903	112.534	0.474821	0.490484	1.12008	1.11033	3.80563	3.9382	2.61722	2.69877	65.9754	65.5763	-0.480811	-0.406719	156.276	158.916	68.9767	70.6566	0.415748	0.419565	0.873359	0.882479	15.0636	11.2564	4.02137	4.17888	1.13946	2.375
(CML494/CLWN201)-B-B-F189	5.13217	5.03039	64.213	63.8723	-0.681914	-0.810359	223.005	217.802	108.067	108.86	0.470304	0.479543	1.15333	1.23638	3.79185	3.824	2.74936	2.92752	65.838	65.2675	-0.551581	-0.701929	156.388	158.866	69.784	71.9451	0.421732	0.4317	0.928443	1.07169	15.3277	14.1149	3.99771	3.87614	1.35931	3.75
(CML494/CLWN201)-B-B-F19	5.2642	5.28892	64.4631	64.4394	-0.698877	-0.923909	223.419	221.038	103.532	98.0247	0.453402	0.432245	1.11747	1.11499	3.86889	4.28995	2.45105	2.3892	66.9861	67.2215	-0.196199	1.33565	151.841	146.333	64.4779	61.5304	0.400506	0.384904	0.863354	0.847384	15.3692	15.0936	4.05758	4.60044	1.15945	2.5
(CML494/CLWN201)-B-B-F190	4.55428	3.91153	64.5506	64.5655	-0.734638	-1.06985	224.919	224.867	106.823	106.115	0.455785	0.442138	1.12077	1.10688	3.72017	3.42626	2.20239	1.97256	67.9933	68.937	-0.526477	-0.682908	154.226	152.981	65.393	63.4252	0.406088	0.396911	0.858349	0.832953	16.2305	23.2083	4.01612	4.07482	1.47123	4.45
(CML494/CLWN201)-B-B-F191	5.40074	5.56628	65.0041	65.448	-0.709438	-0.962535	225.452	227.259	106.998	105.965	0.460583	0.456684	1.12633	1.13912	3.75596	3.6234	2.65108	2.74371	66.651	66.7074	-0.502331	-0.351967	153.317	150.289	64.9963	62.729	0.41114	0.411003	0.885677	0.9265	14.8394	9.62769	3.99106	3.80408	0.759739	5.65562e-15
(CML494/CLWN201)-B-B-F194	5.27625	5.37466	64.1907	63.734	-0.504285	-0.113975	223.589	219.702	102.302	95.7722	0.444603	0.414656	1.09789	1.04212	3.69831	3.33414	2.84514	3.09993	65.7047	65.0843	-0.447085	-0.107004	154.89	155.15	67.0959	66.8672	0.403727	0.391957	0.887431	0.929288	15.2009	13.2206	3.99335	3.86463	0.759739	5.0721e-15
(CML494/CLWN201)-B-B-F195	4.65737	4.22953	64.9624	65.2817	-0.642189	-0.645302	224.688	224.291	105.743	103.904	0.460784	0.456918	1.08087	0.983513	3.71711	3.50299	2.03911	1.66064	66.9251	67.198	-0.458073	-0.15658	153.107	150.974	66.4258	66.2548	0.415468	0.419567	0.840437	0.770692	16.1294	22.0797	3.97744	3.61363	0.759739	5.33438e-15
(CML494/CLWN201)-B-B-F197	5.57739	5.93492	63.9668	63.3745	-0.604383	-0.486335	226.184	229.111	110.624	114.811	0.474265	0.494644	1.14159	1.19729	3.75804	3.7293	2.63852	2.74156	66.1315	65.8437	-0.62348	-1.0174	156.786	161.205	68.1562	69.629	0.418858	0.425739	0.851556	0.805286	16.023	21.7027	4.00889	4.02841	0.971586	1.325
(CML494/CLWN201)-B-B-F198	5.35877	5.5045	63.8465	63.2182	-0.536719	-0.174601	225.727	227.085	107.297	107.62	0.45924	0.454265	1.12101	1.12429	3.73679	3.52372	2.55813	2.56286	66.2402	66.0109	-0.65696	-1.33893	156.116	157.422	69.6583	71.5118	0.418489	0.425546	0.858688	0.83068	15.2701	14.2029	4.00486	3.9642	0.759739	4.03194e-15
(CML494/CLWN201)-B-B-F2	5.97549	6.60852	64.0826	63.697	-0.793793	-1.29882	228.768	235.858	109.969	111.765	0.46045	0.454171	1.11459	1.08339	3.84613	4.25197	2.89844	3.19189	65.9519	65.6356	-0.589403	-0.937297	155.541	157.548	68.7704	70.5287	0.412285	0.412327	0.875624	0.887976	14.2444	4.10481	3.98721	3.76798	1.17144	2.575
(CML494/CLWN201)-B-B-F20	4.8867	4.54513	64.2304	64.0016	-0.412602	0.31348	225.268	225.754	107.168	106.624	0.456513	0.443833	1.07194	0.935686	3.89687	4.4795	2.18853	1.88135	66.821	66.938	-0.398005	0.168306	156.924	159.651	69.8218	71.5598	0.416313	0.418705	0.851776	0.806595	15.3949	15.1704	4.02499	4.2091	0.759739	6.25509e-15
(CML494/CLWN201)-B-B-F200	5.43219	5.62455	65.063	65.6091	-0.611694	-0.57966	227.994	234.221	110.949	113.621	0.464383	0.46123	1.10068	1.03885	3.75437	3.64472	2.77594	2.99428	66.3077	66.1608	-0.592888	-1.05722	157.388	163.077	70.3545	74.065	0.422108	0.437665	0.866819	0.860276	15.0599	11.9286	3.98236	3.68135	0.759739	6.38982e-15
(CML494/CLWN201)-B-B-F201	5.69486	6.15914	64.6189	64.6137	-0.569947	-0.409365	223.567	219.419	107.53	107.255	0.468858	0.476145	1.12041	1.13138	3.75128	3.66741	2.74653	2.94143	66.3087	66.0788	-0.473369	-0.288492	158.484	164.881	71.1985	75.0949	0.415966	0.419839	0.882806	0.91448	15.3042	13.678	4.00661	3.96895	0.759739	5.8357e-15
(CML494/CLWN201)-B-B-F203	4.44179	3.68663	65.462	66.3672	-0.790965	-1.27156	225.09	224.701	105.911	103.426	0.457686	0.446791	1.12477	1.13211	3.73914	3.62595	2.37936	2.23711	66.8681	67.1942	-0.285122	0.785443	152.673	148.426	65.5807	63.9927	0.410616	0.407837	0.878287	0.89644	15.0677	12.1607	4.01805	4.1105	1.06752	1.925
(CML494/CLWN201)-B-B-F206	4.91279	4.66746	65.1517	65.7017	-0.684067	-0.84801	224.546	222.396	108.453	108.839	0.464108	0.464916	1.09823	1.04218	3.72106	3.44296	2.28952	2.08321	66.9013	67.101	-0.353363	0.402253	152.789	148.549	64.3486	61.2598	0.407902	0.402503	0.845107	0.786531	15.1386	13.0898	4.00487	3.97596	0.759739	5.90837e-15
(CML494/CLWN201)-B-B-F207	3.5195	1.83148	65.1423	65.7779	-0.687155	-0.853529	217.44	198.215	103.263	98.0952	0.466751	0.475245	1.32902	1.87155	3.71554	3.41153	1.66005	0.943611	67.0066	67.381	-0.498649	-0.4207	153.343	151.096	67.3677	68.1015	0.418594	0.427498	0.832035	0.737811	15.9625	20.7356	4.08857	4.9198	1.15945	2.5
(CML494/CLWN201)-B-B-F209	5.15324	5.00377	65.1069	65.7446	-0.566341	-0.331131	225.99	227.006	109.983	112.03	0.473184	0.485882	1.11172	1.09086	3.70872	3.42406	2.49798	2.49539	67.2172	67.5884	-0.2776	0.823235	154.306	153.408	65.9946	64.9102	0.412846	0.412427	0.867503	0.861973	15.0726	10.9626	3.98368	3.69031	0.759739	3.73009e-15
(CML494/CLWN201)-B-B-F21	5.28369	5.35332	64.3491	64.0748	-0.66109	-0.72785	225.194	225.647	107.959	107.672	0.463511	0.463123	1.12908	1.13906	3.79901	3.943	2.42685	2.33649	67.2555	67.7632	-0.52384	-0.505616	154.569	153.578	67.6394	68.0135	0.419141	0.426619	0.871436	0.873231	15.5398	16.531	4.02754	4.26283	0.959595	1.25
(CML494/CLWN201)-B-B-F214	4.86996	4.58726	65.2376	65.8974	-0.454358	0.138758	221.738	213.047	103.193	97.1812	0.449493	0.426794	1.14139	1.19323	3.7182	3.38209	2.35921	2.25397	66.2541	66.007	-0.402001	0.126294	153.601	152.221	64.4453	62.5653	0.405271	0.398782	0.851044	0.805849	15.5046	15.9416	3.98774	3.75498	0.759739	3.13971e-15
(CML494/CLWN201)-B-B-F215	4.94209	4.68017	64.1903	63.8136	-0.615307	-0.548943	228.584	236.207	111.08	114.347	0.466352	0.471381	1.12075	1.11666	3.70487	3.34635	2.32265	2.17199	66.8313	67.0108	-0.5982	-1.0842	153.769	151.774	67.4356	67.5886	0.423881	0.437445	0.857272	0.829668	14.8102	9.26619	4.00103	3.91786	0.759739	3.48046e-15
(CML494/CLWN201)-B-B-F216	5.11997	5.04403	64.4775	64.4018	-0.565153	-0.325929	224.736	224.028	106.465	104.955	0.467495	0.472299	1.09185	1.0109	3.83369	4.0392	2.38696	2.24736	67.2656	67.8036	-0.343221	0.470007	155.582	156.98	68.7048	70.3475	0.418318	0.428649	0.880359	0.90394	15.2056	13.8948	3.98889	3.80346	1.02755	1.675
(CML494/CLWN201)-B-B-F218	5.29447	5.41426	64.3162	64.1168	-0.608328	-0.52767	222.707	220.111	104.083	99.6277	0.45428	0.435047	1.08463	0.992221	3.8335	4.10989	2.51299	2.51474	65.8219	65.2634	-0.440235	-0.107441	153.333	151.157	68.1436	69.2224	0.421474	0.433525	0.873768	0.885752	15.2666	13.7253	4.00686	3.9773	0.971586	1.325
(CML494/CLWN201)-B-B-F219	5.28423	5.40987	63.8475	63.1079	-0.688312	-0.863677	226.024	229.754	106.688	106.435	0.463585	0.461933	1.0837	0.981964	3.74611	3.56532	2.77769	2.95973	66.0339	65.7009	-0.539811	-0.561428	156.55	159.438	69.9219	72.2576	0.423299	0.435739	0.871068	0.872732	14.9448	10.9133	3.96107	3.48472	0.759739	4.83581e-15
(CML494/CLWN201)-B-B-F22	5.82307	6.46086	64.1429	63.7258	-0.596548	-0.387099	224.974	225.465	107.296	106.806	0.463313	0.463204	1.12946	1.15005	3.75403	3.6445	2.7391	2.8945	65.8986	65.4509	-0.364014	0.327976	154.975	154.61	66.4921	65.4481	0.416955	0.421774	0.873993	0.882936	15.6918	18.4779	3.97908	3.67369	0.759739	4.53177e-15
(CML494/CLWN201)-B-B-F220	4.84948	4.4572	64.4203	64.3494	-0.567989	-0.360633	224.765	223.298	105.645	103.434	0.453957	0.437434	1.10954	1.08441	3.70718	3.32662	2.39418	2.30306	66.7313	66.8128	-0.38282	0.179913	156.806	160.7	66.2121	65.4953	0.396936	0.378227	0.891622	0.946189	15.2521	13.4614	4.01295	4.05697	0.759739	4.225e-15
(CML494/CLWN201)-B-B-F221	5.55004	5.87058	64.5876	64.6829	-0.671845	-0.748332	228.084	234.783	108.25	108.565	0.454419	0.440852	1.11462	1.09297	3.77284	3.77519	3.00744	3.39336	66.6526	66.657	-0.579898	-0.944906	155.034	154.877	67.2334	66.9788	0.403464	0.391123	0.896127	0.960637	15.2065	12.6003	4.00237	3.94738	0.759739	3.82395e-15
(CML494/CLWN201)-B-B-F222	3.94647	2.72533	64.9805	65.4	-0.686107	-0.83977	221.959	214.744	105.661	104.678	0.463415	0.469803	1.10862	1.08905	3.76812	3.71649	2.11685	1.77494	67.5863	68.2795	-0.590117	-0.959727	148.819	138.526	62.3166	57.4283	0.398475	0.382287	0.839929	0.76656	15.8801	19.9911	4.06926	4.67411	0.759739	2.6356e-15
(CML494/CLWN201)-B-B-F223	4.55741	3.99437	64.4576	64.2871	-0.533669	-0.15355	222.956	219.523	104.2	101.964	0.464023	0.471882	1.11565	1.10632	3.76607	3.79575	2.14071	1.83216	66.8461	67.0443	-0.461385	-0.240906	153.33	151.061	68.2088	69.0348	0.432265	0.454294	0.849418	0.799784	15.6331	17.0482	3.98605	3.77026	1.06752	1.925
(CML494/CLWN201)-B-B-F225	5.89065	6.50433	64.3238	64.0218	-0.460177	0.129389	226.194	227.705	109.309	110.232	0.470758	0.481229	1.10235	1.05599	3.79611	3.93242	2.72003	2.88797	67.0518	67.3656	-0.457069	-0.106654	156.523	159.908	66.062	65.3985	0.397393	0.37976	0.895849	0.970562	15.2151	12.8339	4.0043	3.91816	0.759739	5.47089e-15
(CML494/CLWN201)-B-B-F226	4.62393	4.02633	64.4135	64.394	-0.782542	-1.25768	224.426	222.575	104.615	100.922	0.462158	0.459289	1.18514	1.36296	3.80196	3.89338	2.48062	2.41729	66.1711	65.9206	-0.619257	-1.03009	155.315	155.215	64.1112	60.7216	0.402212	0.38914	0.851615	0.805492	16.1671	23.9206	4.00928	4.06237	0.759739	5.24296e-15
(CML494/CLWN201)-B-B-F227	5.29092	5.36336	65.0938	65.6499	-0.568941	-0.368005	223.397	219.148	105.077	101.803	0.451971	0.431477	1.18178	1.3432	3.68195	3.29725	2.44218	2.37685	66.1381	65.8238	-0.232645	1.11786	155.774	157.281	67.7836	68.3129	0.417718	0.425177	0.881926	0.910441	15.7103	18.0612	3.98469	3.77382	0.759739	4.0739e-15
(CML494/CLWN201)-B-B-F228	4.36066	3.56651	64.9284	65.2351	-0.702078	-0.886399	225.058	226.073	107.525	107.811	0.457487	0.452081	1.09732	1.03182	3.74767	3.61196	2.35108	2.18688	66.3144	66.1477	-0.452988	-0.109723	153.166	149.843	66.2784	64.9287	0.405711	0.398147	0.865066	0.852265	15.6011	17.5539	3.97986	3.68265	1.20342	2.775
(CML494/CLWN201)-B-B-F229	5.22468	5.2675	64.3077	64.0635	-0.664622	-0.732773	227.412	233.081	110.455	113.638	0.470509	0.478719	1.10515	1.07731	3.76775	3.64937	2.58503	2.65536	66.0053	65.5701	-0.545508	-0.658136	157.115	162.09	69.9225	73.0942	0.41424	0.416516	0.868271	0.865552	14.902	10.0942	3.99903	3.86334	0.995569	1.475
(CML494/CLWN201)-B-B-F230	5.33945	5.43608	64.1756	63.8356	-0.730044	-1.01297	223.764	220.418	102.76	96.3057	0.444467	0.414686	1.1066	1.08411	3.84848	4.14605	2.48422	2.43969	65.908	65.4924	-0.478851	-0.255223	152.409	148.206	64.2462	61.1737	0.401429	0.386417	0.859415	0.832343	15.5933	17.4202	4.0136	4.09002	0.759739	5.65991e-15
(CML494/CLWN201)-B-B-F231	4.96128	4.75192	64.7007	64.8097	-0.774796	-1.22718	225.055	223.778	107.589	106.338	0.466606	0.469348	1.14983	1.23208	3.70918	3.44416	2.30791	2.13967	67.1161	67.4742	-0.625925	-1.11052	151.74	146.002	62.8649	58.3579	0.40194	0.387413	0.873451	0.882588	15.5119	16.2023	3.99768	3.87187	0.759739	5.92832e-15
(CML494/CLWN201)-B-B-F232	4.80539	4.40755	64.5355	64.4812	-0.594093	-0.459179	225.747	226.867	110.925	113.71	0.474137	0.491727	1.12605	1.15165	3.86912	4.26394	2.73863	2.92629	65.8962	65.3586	-0.585997	-0.955474	156.652	160.318	68.1744	69.2801	0.417072	0.422671	0.889616	0.936447	15.1531	12.6855	4.01957	4.14951	0.971586	1.325
(CML494/CLWN201)-B-B-F233	5.00611	4.85468	64.7653	64.9284	-0.625839	-0.631087	224.402	223.436	107.696	107.674	0.458269	0.446239	1.18911	1.37327	3.70947	3.40833	2.61783	2.70828	66.3073	66.0546	-0.58156	-0.88928	155.951	158.186	66.73	66.4273	0.406099	0.400431	0.875236	0.890064	15.5927	16.6087	4.00282	3.9104	1.01156	1.575
(CML494/CLWN201)-B-B-F234	5.48205	5.71928	64.0994	63.7241	-0.573667	-0.358222	226.697	230.07	107.682	107.849	0.461449	0.458921	1.18905	1.36787	3.74621	3.58862	2.74785	2.9225	65.9354	65.5238	-0.584062	-0.997215	157.381	162.519	68.1657	69.4562	0.407235	0.401483	0.897919	0.973425	14.7222	7.9898	4.024	4.15668	0.9516	1.2
(CML494/CLWN201)-B-B-F235	5.00067	4.8092	64.834	65.0191	-0.791156	-1.31034	225.319	224.784	110.278	113.103	0.469402	0.481973	1.18386	1.34484	3.69788	3.35223	2.30101	2.11859	67.7427	68.6241	-0.581354	-1.00092	153.503	151.005	67.6165	67.6603	0.422206	0.432905	0.858454	0.831545	15.8264	19.2452	4.00636	3.98973	1.17944	2.625
(CML494/CLWN201)-B-B-F236	5.07884	4.91584	65.2963	65.9565	-1.00074	-2.24613	224.258	221.742	110.734	113.727	0.477138	0.494198	1.14037	1.19897	3.77135	3.64856	2.43203	2.35439	66.6871	66.7805	-0.474811	-0.331185	152.78	149.525	65.6452	64.1963	0.413146	0.414566	0.866032	0.857509	15.1051	12.3471	4.04271	4.36689	0.759739	3.09662e-15
(CML494/CLWN201)-B-B-F237	5.13548	5.13198	64.7723	64.9254	-0.60466	-0.504365	225.833	228.496	105.567	103.937	0.457897	0.449671	1.10897	1.07165	3.69953	3.36423	2.41755	2.33572	66.7106	66.8324	-0.629119	-1.20066	152.342	148.843	63.8193	61.0316	0.394748	0.374142	0.858934	0.830597	14.8902	9.851	3.98668	3.72003	0.759739	3.56844e-15
(CML494/CLWN201)-B-B-F238	5.53415	5.68616	64.3216	64.2319	-0.711067	-0.924804	225.436	224.999	106.479	104.583	0.453609	0.437228	1.16265	1.26628	3.72913	3.51939	2.60881	2.67524	66.3795	66.2237	-0.486621	-0.387476	154.172	153.691	65.8862	64.9337	0.406557	0.400696	0.893027	0.950542	14.8253	9.59837	4.01244	4.03707	0.759739	3.19793e-15
(CML494/CLWN201)-B-B-F241	4.98459	4.73491	64.5447	64.5897	-0.672928	-0.794433	220.784	209.446	104.287	99.4895	0.454212	0.437809	1.06713	0.92495	3.77264	3.67641	2.55361	2.55821	66.2604	66.0296	-0.531666	-0.633567	154.318	153.77	68.913	70.9565	0.428333	0.448192	0.88857	0.93757	14.8407	9.31238	4.02211	4.1555	0.759739	4.63488e-15
(CML494/CLWN201)-B-B-F243	4.77665	4.40382	64.9036	65.2847	-0.789327	-1.3219	224.219	222.717	107.684	107.286	0.464836	0.46672	1.16664	1.2945	3.7371	3.59838	2.22928	1.97491	66.7928	67.0217	-0.662543	-1.39065	155.341	156.529	67.809	68.636	0.407844	0.404078	0.870434	0.871694	16.1919	23.6459	4.00577	3.97047	1.12348	2.275
(CML494/CLWN201)-B-B-F244	5.69054	6.14685	64.3468	64.1131	-0.660628	-0.725157	226.429	229.835	108.474	108.99	0.462259	0.461216	1.11886	1.11471	3.78675	3.87533	2.59311	2.66159	66.3312	66.0995	-0.556155	-0.776683	154.13	153.152	65.7192	64.2745	0.397421	0.378145	0.854473	0.81579	14.6109	6.80283	3.98359	3.70475	0.9516	1.2
(CML494/CLWN201)-B-B-F245	5.38509	5.55301	64.7639	65.0018	-0.606877	-0.520225	225.971	227.63	109.064	110.332	0.469175	0.478714	1.09135	1.01372	3.7928	3.83572	2.40018	2.29871	66.8968	67.1124	-0.364418	0.426022	154.472	153.245	66.5179	65.4853	0.409416	0.405818	0.864153	0.847777	15.1036	11.9109	3.98604	3.73842	0.959595	1.25
(CML494/CLWN201)-B-B-F246	5.62127	6.00395	64.1285	63.6535	-0.704864	-0.883594	224.631	223.282	107.799	107.889	0.46117	0.457043	1.15631	1.26113	3.72046	3.52669	2.56849	2.58078	65.9953	65.7048	-0.642668	-1.23033	156.05	157.638	67.6606	67.7347	0.417886	0.423702	0.864525	0.849098	14.8405	9.85735	4.00006	3.91347	0.983577	1.4
(CML494/CLWN201)-B-B-F247	5.08481	5.01689	65.1396	65.6452	-0.730909	-1.02157	221.537	212.853	104.361	99.9169	0.457745	0.448304	1.0871	1.00497	3.79982	3.86174	2.37818	2.25187	67.025	67.3095	-0.47969	-0.275981	153.295	151.033	65.0368	62.902	0.403133	0.391056	0.887422	0.929733	15.3735	14.5549	3.99087	3.77951	0.759739	4.98406e-15
(CML494/CLWN201)-B-B-F248	5.23155	5.25809	65.5998	66.6489	-0.544546	-0.217326	223.671	219.01	106.515	103.817	0.452749	0.431331	1.12604	1.1344	3.6937	3.29986	2.46891	2.39652	66.8452	67.0912	-0.442582	-0.173302	153.464	149.976	67.1616	66.4068	0.4242	0.435797	0.862505	0.843807	15.4093	16.1032	3.95295	3.42727	0.759739	4.76574e-15
(CML494/CLWN201)-B-B-F249	5.1615	5.09332	64.5671	64.5391	-0.699861	-0.835253	224.737	224.203	106.118	104.224	0.460915	0.456896	1.16062	1.27368	3.7553	3.65957	2.36287	2.24274	66.6334	66.6983	-0.657582	-1.37316	154.595	154.369	66.8552	66.3765	0.408845	0.404448	0.877597	0.897164	15.0889	11.3811	3.99697	3.87347	0.759739	4.38352e-15
(CML494/CLWN201)-B-B-F25	5.74156	6.2007	65.0784	65.6238	-0.675646	-0.791265	228.329	235.749	113.04	118.294	0.467705	0.471266	1.18369	1.34664	3.87067	4.26579	2.75577	2.96209	66.8844	67.0784	-0.620753	-1.19385	158.822	166.363	71.6186	76.4812	0.428665	0.450698	0.893389	0.950595	15.3928	15.0093	3.988	3.75983	1.02755	1.675
(CML494/CLWN201)-B-B-F250	4.59222	3.9928	64.7927	64.9717	-0.455106	0.175047	223.136	219.114	107.851	107.984	0.461795	0.45921	1.09248	1.03885	3.8	3.89338	2.42314	2.33018	66.7133	66.8255	-0.427387	-0.0334067	153.009	149.593	67.075	66.7548	0.41285	0.411984	0.878668	0.898552	15.4904	15.8803	4.00871	3.99995	0.759739	6.03571e-15
(CML494/CLWN201)-B-B-F251	4.97527	4.76883	64.1997	63.8587	-0.642494	-0.693926	224.286	220.921	103.83	98.4792	0.452122	0.43396	1.10281	1.05316	3.71885	3.42588	2.29306	2.08532	66.8311	67.018	-0.542277	-0.668422	149.904	141.098	64.2093	61.174	0.408914	0.405118	0.865773	0.855543	15.9608	20.8073	4.0119	4.07164	1.01156	1.575
(CML494/CLWN201)-B-B-F252	5.59935	5.97119	64.2606	63.9004	-0.617838	-0.54195	225.584	227.137	107.05	106.279	0.461883	0.45625	1.11841	1.11741	3.75505	3.59566	2.61439	2.68179	66.3444	66.1867	-0.691546	-1.60626	153.779	152.477	66.0819	65.0602	0.409429	0.405247	0.865083	0.855155	14.9374	10.8044	3.96952	3.52921	0.759739	5.45647e-15
(CML494/CLWN201)-B-B-F253	4.83781	4.47684	64.6855	64.7775	-0.694399	-0.88373	223.311	219.146	102.433	95.3765	0.443261	0.408553	1.11774	1.10857	3.79029	3.80808	2.49568	2.47903	66.8947	67.0837	-0.453265	-0.127772	150.877	143.572	64.3581	61.3606	0.392126	0.366348	0.87821	0.89901	15.3297	14.7117	4.00591	3.95017	0.759739	5.1266e-15
(CML494/CLWN201)-B-B-F254	5.40452	5.55145	64.2395	63.9787	-0.409141	0.328555	225.847	225.019	111.258	113.614	0.480805	0.50509	1.10287	1.04739	3.80976	3.90278	2.46195	2.40556	65.998	65.6165	-0.440294	-0.119503	156.179	158.533	69.4293	71.3487	0.421239	0.431147	0.850305	0.802196	15.429	15.5042	4.01687	4.09595	0.759739	4.31323e-15
(CML494/CLWN201)-B-B-F255	5.46359	5.72197	64.8811	65.1121	-0.576664	-0.376237	228.113	234.939	111.362	115.815	0.470915	0.483523	1.12164	1.12712	3.70748	3.50935	2.51259	2.51258	67.0516	67.3968	-0.37913	0.202444	158.383	165.182	72.0929	77.2011	0.423551	0.43629	0.869059	0.864978	15.3286	14.1717	3.99411	3.78289	1.17944	2.625
(CML494/CLWN201)-B-B-F256	4.55786	3.99984	65.2441	65.8478	-0.493209	0.000375873	223.992	222.292	105.2	102.342	0.461765	0.45884	1.10561	1.06555	3.81398	3.97007	2.29245	2.09019	66.5481	66.5371	-0.502613	-0.449248	150.245	142.446	62.0424	57.1319	0.403229	0.390763	0.868081	0.863058	16.146	23.2919	4.06251	4.61969	0.995569	1.475
(CML494/CLWN201)-B-B-F257	6.27649	7.31288	64.6888	64.7277	-0.442525	0.171375	228.091	233.589	109.64	111.171	0.460821	0.454193	1.12673	1.14828	3.82337	4.0348	2.6976	2.83652	67.1946	67.6391	-0.562343	-0.832414	157.925	163.33	69.5564	71.7752	0.413616	0.41479	0.899726	0.971187	15.293	14.2716	3.98646	3.7606	0.971586	1.325
(CML494/CLWN201)-B-B-F258	5.17193	5.14051	64.4619	64.4667	-0.693533	-0.824928	224.818	223.171	107.185	105.387	0.450796	0.427448	1.11671	1.09688	3.82613	4.11731	2.58721	2.65729	66.4352	66.3404	-0.572887	-0.931601	154.139	153.351	66.6415	66.1469	0.4063	0.398847	0.923836	1.05699	15.0952	11.3081	4.02755	4.16583	0.759739	3.60215e-15
(CML494/CLWN201)-B-B-F260	5.30409	5.31638	64.5999	64.6887	-0.767005	-1.17125	224.147	221.322	107.788	107.321	0.468645	0.473098	1.10191	1.06054	3.79146	3.77215	2.69708	2.84549	66.5405	66.5485	-0.504809	-0.51156	154.798	155.432	68.0841	69.6968	0.418176	0.427575	0.869011	0.869291	16.3871	25.2796	3.98429	3.72913	0.919624	1
(CML494/CLWN201)-B-B-F261	5.99292	6.7223	63.9906	63.4506	-0.82429	-1.4161	225.433	225.111	109.018	110.979	0.466331	0.473804	1.11767	1.10582	3.85923	4.25593	3.06243	3.49629	65.9927	65.571	-0.745657	-1.9089	155.686	158.071	66.4648	65.6525	0.404081	0.392723	0.883034	0.915981	14.3685	4.43402	4.0221	4.15278	0.759739	4.23218e-15
(CML494/CLWN201)-B-B-F262	5.25771	5.28872	64.3414	64.1533	-0.543446	-0.239296	225.729	226.588	107.375	106.724	0.459123	0.450542	1.11739	1.11192	3.83595	4.11927	2.4954	2.46647	66.4221	66.346	-0.541852	-0.760168	152.77	149.643	66.3748	65.9237	0.407867	0.403903	0.879267	0.901634	14.7962	9.91218	3.98704	3.77576	0.759739	3.56184e-15
(CML494/CLWN201)-B-B-F263	5.24489	5.25024	64.7741	64.9964	-0.723437	-1.02289	225.549	225.112	105.227	100.967	0.44199	0.406521	1.15485	1.24074	3.80762	3.90933	2.63525	2.70685	66.4693	66.4286	-0.442521	-0.0905463	155.571	157.102	66.6207	66.1339	0.407576	0.40136	0.851234	0.805234	15.0091	11.6103	3.98322	3.69675	0.759739	3.21115e-15
(CML494/CLWN201)-B-B-F264	6.10463	6.95655	64.0968	63.6557	-0.680191	-0.838015	227.065	230.423	108.735	108.798	0.46718	0.472918	1.14549	1.21146	3.80755	3.91421	2.69577	2.81718	66.2416	66.0075	-0.555095	-0.855504	153.36	150.013	65.2922	62.8449	0.411254	0.408814	0.903307	0.98338	15.8157	19.2899	4.00237	3.94149	0.931615	1.075
(CML494/CLWN201)-B-B-F265	5.43659	5.63261	64.5883	64.6502	-0.572401	-0.372722	223.259	218.47	103.031	97.0688	0.441612	0.407866	1.15573	1.24727	3.72465	3.51712	2.33779	2.19376	66.4324	66.2521	-0.56694	-0.984749	150.866	144.607	63.9712	61.2561	0.403516	0.393481	0.840894	0.770381	15.9065	20.2184	4.07841	4.78193	0.759739	4.25163e-15
(CML494/CLWN201)-B-B-F266	4.88982	4.56317	64.8487	65.1309	-0.666355	-0.697302	223.731	219.841	102.687	95.9818	0.44868	0.423159	1.1245	1.12605	3.73563	3.53442	2.33781	2.16063	66.3907	66.2799	-0.482963	-0.350366	151.716	145.66	65.1626	62.9717	0.405706	0.397836	0.878906	0.89834	16.0576	21.9896	4.04105	4.40712	0.759739	4.18725e-15
(CML494/CLWN201)-B-B-F268	5.59012	5.97132	64.3184	64.0403	-0.559965	-0.279186	226.252	228.019	109.35	110.701	0.472159	0.48554	1.15758	1.24929	3.75923	3.60901	2.56539	2.59434	66.5851	66.5961	-0.530903	-0.605747	154.408	153.825	63.8907	60.648	0.391542	0.367576	0.863981	0.846018	15.2603	13.9501	4.00773	3.99896	0.759739	5.50783e-15
(CML494/CLWN201)-B-B-F269	5.02007	4.88232	64.5554	64.5003	-0.707397	-0.982388	224.257	221.762	106.407	105.816	0.46241	0.464793	1.14045	1.20808	3.79834	3.85776	2.19315	1.88975	66.8197	67.1323	-0.49215	-0.439288	151.859	146.277	62.0513	57.2042	0.397742	0.381645	0.850077	0.799311	15.4876	16.1626	4.05523	4.58752	0.759739	5.7303e-15
(CML494/CLWN201)-B-B-F27	4.98364	4.82472	64.5432	64.4807	-0.642378	-0.638738	224.152	221.911	105.611	102.647	0.459056	0.452095	1.15618	1.25064	3.72767	3.61903	2.42451	2.32728	67.0551	67.4225	-0.632994	-1.25115	155.02	155.825	66.4356	65.9179	0.407952	0.403373	0.855375	0.821469	15.8815	20.0982	3.99629	3.90675	0.759739	5.44192e-15
(CML494/CLWN201)-B-B-F270	4.8978	4.60481	64.9069	65.1912	-0.395509	0.329882	224.548	223.076	105.483	102.453	0.453986	0.441572	1.10356	1.05228	3.76	3.74422	2.68125	2.78948	66.6396	66.7532	-0.476122	-0.291115	156.129	158.332	68.3236	69.0568	0.412781	0.412005	0.865307	0.852335	14.872	9.9086	4.02598	4.21055	0.759739	4.67287e-15
(CML494/CLWN201)-B-B-F271	4.21178	3.2588	65.6413	66.7046	-0.591839	-0.471859	221.024	210.838	106.087	103.046	0.461306	0.454718	1.13383	1.17214	3.78949	3.8435	2.38987	2.25853	67.3171	67.8426	-0.406286	0.091526	151.02	143.935	63.0721	58.8549	0.404592	0.395064	0.865469	0.851836	15.5292	16.564	4.06305	4.61959	0.759739	3.542e-15
(CML494/CLWN201)-B-B-F272	5.53901	5.82095	63.8992	63.2852	-0.602471	-0.487892	224.016	223.097	105.666	103.513	0.456626	0.443821	1.16067	1.26051	3.81034	3.9194	2.09163	1.72469	66.3109	66.1064	-0.39539	0.315237	148.941	138.813	63.7745	60.6298	0.408505	0.403974	0.88808	0.933023	15.5342	16.5507	3.99242	3.82485	0.759739	3.10083e-15
(CML494/CLWN201)-B-B-F274	5.29062	5.38749	64.8802	65.2599	-0.757954	-1.09495	227.22	230.907	111.053	114.33	0.467833	0.47187	1.14456	1.21046	3.78111	3.7373	2.61969	2.7257	66.9237	67.1596	-0.414471	0.115721	156.117	159.263	67.8848	69.1816	0.405651	0.399474	0.875484	0.891097	15.2907	13.935	4.03621	4.31731	0.759739	2.87915e-15
(CML494/CLWN201)-B-B-F277	5.03261	4.73491	64.1747	63.7936	-0.579145	-0.29073	225.693	225.727	106.634	104.285	0.465272	0.469131	1.08751	0.989486	3.75316	3.70381	2.77681	2.99981	66.0775	65.7256	-0.470751	-0.318939	152.38	149.048	65.5851	64.384	0.413431	0.4147	0.875202	0.888792	15.0455	11.3525	3.98934	3.78327	0.759739	3.57556e-15
(CML494/CLWN201)-B-B-F278	4.70788	4.13816	64.4963	64.5083	-0.573612	-0.328275	225.967	228.154	111.906	116.842	0.476081	0.493677	1.12561	1.14272	3.80791	3.90578	2.38142	2.2737	66.4971	66.3977	-0.471693	-0.365461	152.219	147.427	66.1663	64.9311	0.408185	0.401873	0.844029	0.780617	15.0776	11.9939	4.04626	4.43305	0.759739	4.48526e-15
(CML494/CLWN201)-B-B-F279	5.73121	6.19215	64.1702	63.7747	-0.769689	-1.2	225.378	226.177	112.181	116.298	0.482487	0.509485	1.10475	1.06372	3.80774	3.91977	2.50796	2.52604	66.0859	65.6481	-0.783045	-2.08901	155.216	156.635	70.0946	73.2878	0.427363	0.445658	0.878526	0.901866	16.2067	22.6219	4.00295	3.90761	0.959595	1.25
(CML494/CLWN201)-B-B-F28	3.5429	1.94733	66.0044	67.3587	-0.536398	-0.187264	224.962	224.426	106.629	105.36	0.457375	0.449453	1.20475	1.41524	3.77026	3.78545	1.91626	1.43053	67.8378	68.7167	-0.318198	0.621112	149.337	139.599	63.412	59.4793	0.424374	0.438006	0.771095	0.528765	15.1096	12.1151	4.06359	4.61852	0.759739	3.07221e-15
(CML494/CLWN201)-B-B-F280	5.08245	5.03323	64.8073	64.9852	-0.678312	-0.853183	221.714	214.943	107.476	107.742	0.472701	0.487334	1.11547	1.10111	3.70745	3.38711	2.66037	2.74536	66.2032	66.0303	-0.463425	-0.306427	154.553	153.836	66.973	66.9168	0.409037	0.407072	0.865562	0.851811	15.225	13.4391	3.98851	3.7971	1.25938	3.125
(CML494/CLWN201)-B-B-F281	4.95193	4.75542	64.5572	64.5944	-0.568862	-0.350619	224.445	224.272	108.923	111.436	0.470371	0.484031	1.10867	1.08488	3.83727	4.03615	2.24095	2.0229	67.1823	67.6364	-0.463702	-0.225222	152.013	146.961	67.6655	67.972	0.427273	0.444027	0.858685	0.828957	16.1161	22.3782	3.98672	3.72027	1.20342	2.775
(CML494/CLWN201)-B-B-F282	4.20398	3.22582	65.3681	66.2439	-0.577643	-0.361804	223.406	219.265	109.734	112.231	0.475109	0.494363	1.06917	0.938765	3.78246	3.77864	1.90942	1.42838	67.3044	67.7931	-0.328333	0.530553	144.407	126.434	59.878	53.2505	0.396213	0.377229	0.8288	0.729777	16.4905	26.0258	4.10559	5.08539	0.759739	4.22847e-15
(CML494/CLWN201)-B-B-F283	5.75067	6.31253	64.762	64.8879	-0.644586	-0.66557	223.979	221.009	108.437	109.288	0.471372	0.486683	1.1351	1.16772	3.73568	3.57918	2.6048	2.66171	66.5954	66.6122	-0.695711	-1.60252	153.666	151.511	66.1941	65.2023	0.413258	0.413483	0.901293	0.978299	15.1301	12.5351	4.00481	3.93025	1.02755	1.675
(CML494/CLWN201)-B-B-F284	5.41187	5.60648	65.1388	65.6274	-0.61122	-0.518388	222.845	218.2	107.902	108.308	0.465404	0.468396	1.11866	1.10244	3.71972	3.39114	2.70978	2.86804	66.9478	67.2475	-0.478916	-0.256633	151.915	147.051	64.7615	62.474	0.401658	0.387466	0.865079	0.853964	15.7857	18.5098	3.94263	3.25126	0.927618	1.05
(CML494/CLWN201)-B-B-F285	5.41217	5.64667	64.731	64.8135	-0.608276	-0.443803	227.498	232.812	110.025	112.936	0.460592	0.454719	1.11948	1.11516	3.76057	3.6157	2.73637	2.90964	67.0241	67.4121	-0.556563	-0.847761	156.862	160.583	68.1837	69.3811	0.415467	0.42109	0.868479	0.866302	15.4758	16.1144	3.98112	3.68354	0.959595	1.25
(CML494/CLWN201)-B-B-F286	5.10612	5.00852	65.1527	65.8396	-0.782658	-1.29905	223.351	219.994	107.266	107.556	0.456765	0.444299	1.08138	0.978945	3.72928	3.55871	2.546	2.57127	66.9142	67.059	-0.47918	-0.347624	153.723	152.231	65.4978	63.4747	0.407311	0.399993	0.871683	0.878214	16.0059	21.0053	4.04918	4.48387	0.759739	4.63137e-15
(CML494/CLWN201)-B-B-F287	6.05957	6.84929	63.9595	63.3504	-0.796942	-1.34579	226.345	229.734	107.883	107.968	0.456076	0.442748	1.11536	1.08737	3.76571	3.69589	2.70928	2.85248	65.8003	65.2073	-0.596735	-1.04274	153.779	152.076	65.2389	63.4419	0.410434	0.408564	0.890749	0.941495	15.5322	16.7153	4.00049	3.94138	1.01156	1.575
(CML494/CLWN201)-B-B-F288	5.41578	5.57644	64.6872	64.8615	-0.563126	-0.337253	225.848	226.623	109.615	111.548	0.468529	0.476911	1.14478	1.19582	3.76464	3.67523	2.91185	3.2313	65.5169	64.7506	-0.320972	0.629464	157.616	162.901	72.7418	78.2533	0.43351	0.457856	0.886065	0.923486	14.9666	10.8014	3.99637	3.87551	0.759739	2.90752e-15
(CML494/CLWN201)-B-B-F289	5.75773	6.18683	64.0775	63.6769	-0.59838	-0.474304	227.249	232.514	107.507	107.332	0.457259	0.445563	1.10699	1.06069	3.76973	3.82867	2.72868	2.90476	66.3613	66.2525	-0.624432	-1.21461	154.245	154.369	66.5178	66.325	0.412694	0.412956	0.901539	0.980286	14.9301	9.87886	3.99885	3.85157	0.971586	1.325
(CML494/CLWN201)-B-B-F29	5.75605	6.25686	64.42	64.3754	-0.685168	-0.82584	226.18	225.929	108.139	107.782	0.458002	0.448402	1.10415	1.06332	3.80241	3.89024	2.71658	2.84375	65.9966	65.5885	-0.579988	-0.876789	157.59	162.228	71.3193	75.0674	0.425381	0.43903	0.876768	0.894045	14.8673	9.72909	4.00788	4.00525	0.759739	4.35809e-15
(CML494/CLWN201)-B-B-F290	5.81706	6.39755	63.994	63.2838	-0.777721	-1.24363	225.293	224.318	111.106	114.792	0.478094	0.501626	1.11838	1.10289	3.75643	3.69636	3.05637	3.48833	65.736	65.1118	-0.716684	-1.7266	155.589	158.363	68.2245	70.2173	0.41609	0.422289	0.901845	0.97799	14.4316	5.57418	4.02341	4.17387	0.939609	1.125
(CML494/CLWN201)-B-B-F291	5.84923	6.4424	64.0027	63.4189	-0.581372	-0.366666	228.123	235.17	110.351	113.329	0.462029	0.454159	1.13605	1.18412	3.81771	3.92937	2.38525	2.28911	66.8949	67.0815	-0.404088	0.167174	153.788	152.529	66.1722	65.28	0.408994	0.404823	0.879008	0.902126	15.507	15.7526	3.96856	3.56105	0.759739	3.09606e-15
(CML494/CLWN201)-B-B-F292	5.92751	6.64677	64.4697	64.2752	-0.550032	-0.287877	227.487	232.54	110.188	113.394	0.463174	0.4655	1.11792	1.11837	3.80397	3.95357	3.00033	3.37897	66.6846	66.7081	-0.4892	-0.374149	155.054	156.428	66.3372	66.3156	0.406193	0.399539	0.899862	0.972909	15.6783	18.6219	3.95121	3.38245	0.759739	5.49697e-15
(CML494/CLWN201)-B-B-F293	5.05655	4.89913	65.2875	65.9224	-0.500352	-0.0974526	244.325	285.656	106.587	105.009	0.424724	0.364435	1.10227	1.05688	3.7741	3.71618	2.35748	2.19873	67.8327	68.7019	-0.20587	1.37524	154.936	155.439	66.2232	65.7369	0.403255	0.394193	0.856733	0.822158	17.3141	35.232	4.03688	4.3721	0.759739	4.85702e-15
(CML494/CLWN201)-B-B-F294	5.34432	5.43823	64.4306	64.2646	-0.550278	-0.245964	226.613	230.658	108.147	107.753	0.458621	0.445359	1.11143	1.08999	3.84944	4.09798	2.67508	2.81324	66.8501	67.075	-0.454813	-0.143843	154.43	154.648	64.8605	63.1615	0.400662	0.388026	0.874002	0.886256	15.4321	15.1987	3.97467	3.60592	0.971586	1.325
(CML494/CLWN201)-B-B-F295	4.72186	4.19628	64.4812	64.447	-0.621294	-0.543599	223.631	220.597	105.772	103.401	0.462729	0.461177	1.10281	1.059	3.73096	3.45178	2.499	2.50825	66.9462	67.1481	-0.365299	0.329317	152.02	147.454	64.8267	62.4687	0.407588	0.401365	0.88349	0.917891	15.8293	19.2115	3.99705	3.87896	0.759739	5.85675e-15
(CML494/CLWN201)-B-B-F296	6.0432	6.83407	64.5862	64.685	-0.621086	-0.601439	224.119	221.309	109.075	110.67	0.468634	0.477739	1.11175	1.10525	3.76577	3.67792	2.57527	2.60969	66.264	66.0105	-0.58198	-1.04779	155.711	156.862	67.4849	67.3402	0.412424	0.411883	0.862279	0.842887	14.5604	6.52254	4.05504	4.54946	0.759739	5.35622e-15
(CML494/CLWN201)-B-B-F297	5.0032	4.73118	64.6593	64.7676	-0.646954	-0.663817	225.401	225.883	110.287	113.53	0.474587	0.492157	1.12984	1.14532	3.74773	3.63813	2.0792	1.73394	67.4391	67.9867	-0.465859	-0.293114	151.57	146.563	65.8283	64.8756	0.4167	0.421375	0.828267	0.724603	16.2006	22.7698	4.00744	3.97587	0.759739	4.09344e-15
(CML494/CLWN201)-B-B-F298	4.60493	4.11946	64.494	64.3524	-0.400856	0.423852	225.274	226.975	107.054	106.853	0.458022	0.45108	1.07393	0.940658	3.81236	4.03834	2.33802	2.17805	66.1612	65.9314	-0.245174	0.973489	155.152	155.972	66.0256	65.0798	0.415273	0.419315	0.888511	0.933519	15.2825	13.6148	3.98953	3.78934	1.2314	2.95
(CML494/CLWN201)-B-B-F299	5.22406	5.22767	64.8927	65.1265	-0.771738	-1.23941	224.677	222.21	107.176	106.306	0.464573	0.465695	1.13506	1.16831	3.71875	3.53258	2.45719	2.41511	66.4972	66.3927	-0.543689	-0.712022	155.465	156.52	66.7178	66.1461	0.409641	0.405831	0.827676	0.723686	15.7389	18.179	3.9726	3.62927	0.759739	2.71325e-15
(CML494/CLWN201)-B-B-F3	5.58417	5.96219	63.87	63.207	-0.7446	-1.04694	223.229	218.745	108.047	107.884	0.464776	0.46678	1.13159	1.15982	3.85511	4.23633	2.59094	2.66366	65.8668	65.3275	-0.462622	-0.168156	153.008	150.268	66.6212	65.8786	0.419447	0.426202	0.888182	0.93344	15.0792	11.2297	4.01267	4.04776	1.07951	2
(CML494/CLWN201)-B-B-F30	4.86991	4.52147	65.3502	66.0527	-0.454872	0.179958	224.316	222.104	107.014	105.654	0.464046	0.46375	1.12002	1.13156	3.71902	3.40136	2.22906	1.98603	67.1263	67.4815	-0.413326	0.0230274	149.667	140.539	60.7429	54.6833	0.397025	0.379594	0.881201	0.908968	16.1673	23.3092	4.03564	4.32865	0.759739	3.79252e-15
(CML494/CLWN201)-B-B-F300	5.80011	6.37525	64.2047	63.8219	-0.63869	-0.625785	227.924	233.391	110.576	112.64	0.469913	0.474279	1.11513	1.10775	3.74887	3.51652	2.7681	2.96881	65.9446	65.5039	-0.505856	-0.440127	158.747	166.251	71.5355	75.7487	0.433138	0.457365	0.872697	0.880545	14.2788	4.65251	4.00792	3.99289	0.983577	1.4
(CML494/CLWN201)-B-B-F301	5.80018	6.39795	64.2778	64.012	-0.720201	-0.960716	226.561	229.221	109.586	111.775	0.46653	0.473065	1.11798	1.11516	3.79226	3.90931	2.44863	2.38871	66.6179	66.6001	-0.477316	-0.30325	154.764	154.345	66.5	65.6622	0.407766	0.401129	0.861553	0.838466	15.604	17.1721	4.00506	3.94634	0.759739	5.28811e-15
(CML494/CLWN201)-B-B-F302	5.65954	6.1119	63.9505	63.3123	-0.664083	-0.725807	227.23	231.511	107.62	106.945	0.455129	0.440595	1.12478	1.13667	3.77175	3.77024	2.77048	2.95763	65.9914	65.558	-0.393869	0.17627	156.095	157.483	66.0454	64.499	0.400088	0.385122	0.884475	0.919193	15.2148	13.2086	3.9712	3.60334	0.759739	4.27487e-15
(CML494/CLWN201)-B-B-F303	6.05278	6.80121	64.7119	64.8627	-0.778417	-1.22389	226.189	226.709	104.817	100.539	0.449073	0.423781	1.12802	1.14574	3.82414	4.00909	2.92579	3.25018	66.0172	65.6017	-0.619499	-1.11099	158.317	165.778	70.586	74.6248	0.419849	0.430027	0.910956	1.00985	15.2479	13.2357	3.99643	3.83354	0.759739	5.35825e-15
(CML494/CLWN201)-B-B-F304	4.93701	4.63988	64.4807	64.4603	-0.785672	-1.30331	225.12	224.278	108.633	108.883	0.465461	0.462114	1.16945	1.30705	3.73395	3.52762	2.52377	2.50123	66.624	66.721	-0.525273	-0.647706	152.921	149.454	67.7941	68.2669	0.419076	0.427689	0.875828	0.892449	15.8009	19.48	4.01879	4.13637	0.759739	5.36776e-15
(CML494/CLWN201)-B-B-F306	4.65551	4.12322	65.2762	65.9663	-0.776734	-1.27386	223.078	216.096	105.137	100.325	0.454487	0.437991	1.17867	1.33396	3.72899	3.52886	2.16189	1.87608	66.819	66.9584	-0.5475	-0.70919	152.343	148.639	66.3466	65.8669	0.419126	0.427658	0.870056	0.87229	15.5977	17.528	4.01382	4.12391	0.759739	4.62958e-15
(CML494/CLWN201)-B-B-F308	5.45759	5.68083	63.445	62.3801	-0.555532	-0.246715	228.009	235.842	106.842	106.917	0.451806	0.433807	1.13022	1.16956	3.87967	4.36789	2.51028	2.4866	66.3834	66.2348	-0.657792	-1.37565	154.938	154.965	65.7235	63.8299	0.405496	0.396168	0.867173	0.858249	15.695	18.247	3.99414	3.85305	1.46323	4.4
(CML494/CLWN201)-B-B-F309	5.3117	5.40049	64.0932	63.642	-0.653609	-0.73439	225.721	225.431	106.559	104.364	0.456627	0.445457	1.09277	1.00868	3.76819	3.73072	2.50959	2.49879	66.0735	65.7035	-0.445045	-0.0411442	157.709	162.366	65.8323	64.0775	0.405358	0.397036	0.876023	0.892382	15.8491	19.0479	4.00847	3.99178	0.9516	1.2
(CML494/CLWN201)-B-B-F31	4.77952	4.4153	64.1553	63.8222	-0.588881	-0.466726	220.367	210.929	115.738	125.542	0.504221	0.567653	1.08384	0.986477	3.85282	4.18242	2.36612	2.23745	66.4244	66.3028	-0.408672	0.0163409	152.402	148.16	65.8367	64.8316	0.403958	0.395733	0.849815	0.80124	15.9223	20.4174	4.01208	4.0609	0.759739	4.25549e-15
(CML494/CLWN201)-B-B-F310	6.13949	7.03485	64.474	64.3573	-0.748596	-1.12729	229.208	238.132	109.051	110.156	0.464554	0.466819	1.13816	1.17472	3.7382	3.54965	2.7325	2.89306	66.4317	66.3339	-0.571989	-0.848632	155.106	155.762	67.6476	67.8717	0.410857	0.408347	0.861392	0.841759	16.194	22.6774	4.03872	4.34173	0.759739	3.94276e-15
(CML494/CLWN201)-B-B-F311	5.97927	6.65605	63.931	63.3126	-0.748373	-1.17112	225.615	227.178	109.547	111.245	0.469448	0.475062	1.10388	1.06405	3.76124	3.63733	2.51849	2.51258	65.8555	65.4011	-0.636973	-1.23721	152.162	147.927	64.4485	61.9786	0.403641	0.39235	0.889757	0.938652	16.3662	25.5238	3.99481	3.85038	0.759739	3.16269e-15
(CML494/CLWN201)-B-B-F312	4.91321	4.60891	64.6847	64.7602	-0.719029	-0.99711	224.46	223.485	106.999	105.711	0.45752	0.445992	1.10667	1.0763	3.77792	3.73952	2.46272	2.42051	66.6378	66.6485	-0.460979	-0.250335	155.057	155.688	66.2731	65.3416	0.406324	0.398426	0.844515	0.781622	15.6871	18.0117	3.99358	3.80422	0.759739	5.16327e-15
(CML494/CLWN201)-B-B-F313	5.22518	5.28029	64.3688	64.1289	-0.509779	-0.0737845	222.934	218.579	106.825	106.145	0.464986	0.468871	1.11375	1.11136	3.71491	3.44205	2.68219	2.82664	66.6981	66.7991	-0.525353	-0.533545	155.426	157.293	67.0885	67.3338	0.411552	0.411025	0.865749	0.85668	15.1422	12.5842	3.97754	3.65674	0.759739	4.58865e-15
(CML494/CLWN201)-B-B-F314	5.57221	5.93468	63.7951	63.0981	-0.639333	-0.675974	223.032	218.551	103.357	98.0274	0.457892	0.449529	1.10104	1.04985	3.84732	4.15188	2.39266	2.29154	66.1119	65.7755	-0.471175	-0.233624	153.954	152.14	66.4888	65.3715	0.411854	0.406426	0.853936	0.815941	15.5221	15.8879	4.03782	4.30304	0.759739	5.64182e-15
(CML494/CLWN201)-B-B-F315	4.32171	3.43518	65.0729	65.5685	-0.686874	-0.844585	226.093	226.197	107.77	106.418	0.458804	0.446518	1.0692	0.93514	3.7873	3.85271	2.33192	2.16749	67.5037	68.208	-0.509042	-0.641574	156.842	160.481	66.8308	66.6476	0.403698	0.39375	0.86365	0.847478	15.4732	16.0869	4.06734	4.66704	1.01156	1.575
(CML494/CLWN201)-B-B-F316	5.02175	4.87189	63.912	63.2525	-0.701012	-0.860719	224.449	222.622	103.335	98.1162	0.453672	0.437369	1.15975	1.26474	3.76034	3.6007	2.35215	2.20967	66.157	65.8834	-0.68854	-1.49081	149.704	141.058	64.7288	62.4247	0.407809	0.40243	0.867258	0.859707	16.1363	22.1741	4.0218	4.15373	0.759739	4.06591e-15
(CML494/CLWN201)-B-B-F317	5.44231	5.71933	65.2037	65.8116	-0.770022	-1.20796	226.217	228.971	112.794	119.696	0.481341	0.512236	1.1301	1.15327	3.74439	3.59165	2.7498	2.93993	66.3666	66.1917	-0.60544	-1.11378	155.821	158.125	70.2574	73.2427	0.424785	0.439796	0.893666	0.95282	15.898	20.1118	4.01989	4.11436	0.759739	3.21375e-15
(CML494/CLWN201)-B-B-F318	5.37841	5.50853	64.0179	63.5145	-0.688324	-0.885824	224.656	222.332	107.892	108.658	0.469347	0.481206	1.10608	1.06513	3.84718	4.16709	2.72073	2.8573	66.2167	66.0953	-0.60571	-1.02081	153.775	151.399	67.7335	67.8493	0.412714	0.411714	0.870944	0.872503	15.3799	14.8049	3.99009	3.78013	0.759739	4.32285e-15
(CML494/CLWN201)-B-B-F319	5.23374	5.23856	64.9626	65.335	-0.901318	-1.81847	225.514	224.321	109.767	111.084	0.476479	0.496167	1.1098	1.09202	3.79283	3.83482	2.55797	2.57838	66.809	67.0343	-0.478491	-0.239296	155.676	157.012	68.5468	69.7148	0.406027	0.397164	0.84772	0.791684	15.5926	16.9501	4.01121	4.04657	0.759739	4.23266e-15
(CML494/CLWN201)-B-B-F32	4.64427	4.09589	64.6771	64.7515	-0.455819	0.165763	223.173	218.263	104.293	99.5223	0.454858	0.440753	1.10148	1.05672	3.72104	3.42803	2.04426	1.67315	67.6069	68.2641	-0.429776	-0.0119575	150.889	144.508	64.3115	61.6728	0.405091	0.396056	0.827588	0.72499	16.0804	22.2117	4.04134	4.36162	0.759739	3.53325e-15
(CML494/CLWN201)-B-B-F320	5.86424	6.4919	65.0753	65.7033	-0.674208	-0.811582	226.288	228.416	110.569	113.183	0.464577	0.461339	1.11801	1.11072	3.80804	3.95798	2.66188	2.76581	66.5321	66.4939	-0.40276	0.143558	156.408	160.271	67.4853	67.9695	0.416547	0.422191	0.872346	0.879008	15.1696	13.1202	3.9907	3.81068	0.759739	4.67593e-15
(CML494/CLWN201)-B-B-F321	4.76709	4.35516	64.0273	63.5458	-0.498695	-0.0188727	225.947	228.053	108.208	109.572	0.465349	0.470302	1.11471	1.1058	3.8358	4.14256	2.54994	2.56551	65.6156	64.9395	-0.551978	-0.801736	155.395	157.074	66.3647	65.9858	0.400017	0.384672	0.875453	0.88867	15.4904	16.0563	3.99208	3.88579	0.759739	5.78305e-15
(CML494/CLWN201)-B-B-F322	4.02416	2.91843	65.7212	66.8852	-0.734277	-1.05266	223.56	220.235	108.841	109.654	0.476246	0.493651	1.11538	1.11375	3.79587	3.93408	2.32777	2.17617	67.5521	68.2862	-0.462635	-0.172726	154.377	153.383	69.8056	72.3122	0.42506	0.439024	0.864523	0.852854	16.0233	21.2945	3.99853	3.88392	0.759739	5.2223e-15
(CML494/CLWN201)-B-B-F323	4.60653	3.96493	65.4191	66.2938	-0.566793	-0.303673	225.607	226.582	106.331	104.727	0.460066	0.455249	1.11569	1.09843	3.78267	3.77767	2.33018	2.15532	67.3235	67.8936	-0.433126	-0.0922215	154.576	154.426	66.7799	66.5933	0.415821	0.420074	0.882755	0.91406	16.0498	21.4525	4.06248	4.64842	1.0915	2.075
(CML494/CLWN201)-B-B-F324	5.83035	6.41551	64.1381	63.6657	-0.564064	-0.280073	225.194	224.231	108.746	109.1	0.46811	0.474908	1.11845	1.10134	3.7569	3.59909	2.6958	2.86778	65.5262	64.6972	-0.460507	-0.305902	156.437	160.145	69.4976	72.3076	0.40921	0.407487	0.87412	0.88689	15.2522	13.2346	3.99555	3.8356	0.759739	3.22044e-15
(CML494/CLWN201)-B-B-F325	5.28274	5.27236	64.5997	64.6265	-0.48714	0.0492509	226.484	229.577	108.815	109.956	0.466045	0.470725	1.11621	1.08901	3.81633	3.99703	2.79927	3.01908	66.4263	66.2441	-0.4606	-0.241856	156.036	158.112	68.4556	69.6767	0.416229	0.422116	0.88139	0.907626	15.7486	19.1934	3.96737	3.56869	0.759739	3.88807e-15
(CML494/CLWN201)-B-B-F326	5.47912	5.62907	64.3117	64.2877	-0.750572	-1.12359	224.764	223.109	104.705	101.053	0.460746	0.457019	1.07718	0.950732	3.70466	3.33792	2.71036	2.8742	66.0012	65.5448	-0.565997	-0.850494	154.622	154.393	65.0581	62.8969	0.403656	0.392566	0.875669	0.891835	14.6165	7.19319	4.0108	4.03363	1.02755	1.675
(CML494/CLWN201)-B-B-F327	5.38555	5.56699	64.4353	64.373	-0.780884	-1.27379	226.416	230.069	108.774	110.023	0.459882	0.454192	1.11904	1.11259	3.79525	3.87305	2.56875	2.59818	67.17	67.6063	-0.799589	-2.19907	155.58	156.719	66.123	64.9966	0.400608	0.386155	0.886667	0.926892	15.7396	18.8566	4.02451	4.18216	0.919624	1
(CML494/CLWN201)-B-B-F328	5.22327	5.16579	64.6482	64.6526	-0.681749	-0.804649	228.678	235.365	112.081	118.048	0.475729	0.497862	1.08903	1.01446	3.79824	3.87575	2.53481	2.55105	66.4631	66.3024	-0.585857	-0.986222	154.53	153.805	68.2258	68.9747	0.419929	0.427763	0.865659	0.853653	15.5909	17.4186	3.99672	3.88323	0.759739	4.82278e-15
(CML494/CLWN201)-B-B-F329	5.03078	4.84773	64.9643	65.3811	-0.512389	-0.1273	226.432	229.498	108.034	108.384	0.461472	0.460223	1.10834	1.07559	3.83827	4.08465	2.86566	3.14689	66.8406	67.0355	-0.422304	0.0219814	156.883	161.01	65.8593	64.7603	0.395691	0.378234	0.936084	1.097	14.7272	7.74201	3.99934	3.88755	0.759739	5.56612e-15
(CML494/CLWN201)-B-B-F33	5.27866	5.30178	65.6135	66.6126	-0.735773	-1.02628	225.574	224.697	110.323	112.917	0.472975	0.488349	1.13667	1.17984	3.7437	3.52071	2.47615	2.40541	67.1163	67.5074	-0.949622	-3.06197	154.883	154.976	68.3933	69.1227	0.419447	0.426571	0.876103	0.891593	15.8609	20.4481	4.0256	4.21254	1.01156	1.575
(CML494/CLWN201)-B-B-F330	5.45931	5.6745	65.2745	65.9453	-0.847147	-1.48873	225.196	223.713	109.925	111.926	0.468278	0.473074	1.14342	1.20206	3.72216	3.49231	2.63404	2.72553	67.2453	67.6944	-0.516484	-0.478823	153.539	151.627	68.0273	68.8247	0.417494	0.421751	0.866539	0.85897	15.1684	12.4587	3.96482	3.51711	0.759739	3.76716e-15
(CML494/CLWN201)-B-B-F331	4.88138	4.55069	65.3462	66.1141	-0.993879	-2.12269	226.249	228.423	103.642	98.7738	0.435311	0.387235	1.0728	0.940786	3.78366	3.81485	2.33151	2.16637	67.0614	67.4152	-0.548928	-0.660807	149.733	140.357	61.5546	55.8773	0.390991	0.364036	0.833449	0.741492	15.3504	14.6339	4.01658	4.04121	0.759739	3.30973e-15
(CML494/CLWN201)-B-B-F332	5.46685	5.72152	64.3221	63.9793	-0.795526	-1.29086	227.149	231.305	110.105	112.907	0.47094	0.4832	1.12317	1.13612	3.76445	3.7246	2.84564	3.08532	65.9122	65.4954	-0.496049	-0.449479	157.779	163.005	71.0615	74.3799	0.420022	0.427295	0.897169	0.964126	14.8389	9.68183	3.98255	3.7338	0.959595	1.25
(CML494/CLWN201)-B-B-F333	5.65541	6.02192	64.0272	63.6236	-0.647043	-0.633605	225.532	225.791	108.344	107.123	0.461868	0.453541	1.13142	1.14621	3.80339	3.85376	2.80166	3.02962	65.8816	65.4518	-0.512557	-0.550102	153.698	152.291	65.9027	65.0515	0.409334	0.406187	0.875919	0.890211	14.8986	10.2013	4.01628	4.07353	0.759739	3.02969e-15
(CML494/CLWN201)-B-B-F334	5.4056	5.60716	64.1088	63.586	-0.695836	-0.861583	226.05	227.899	107.412	105.941	0.464683	0.463891	1.08976	1.01442	3.77528	3.73493	2.65175	2.76332	66.1469	65.7749	-0.565834	-0.842133	157.142	161.795	68.9899	70.795	0.413702	0.414999	0.870401	0.871329	15.1068	11.9527	4.00672	3.95406	1.19542	2.725
(CML494/CLWN201)-B-B-F335	5.54627	5.80774	63.6621	62.8516	-0.932009	-1.94098	223.42	216.758	105.248	100.532	0.456928	0.444369	1.11844	1.11202	3.78479	3.88108	2.35759	2.2286	65.8719	65.356	-0.679655	-1.6096	154.95	155.479	65.7058	64.0694	0.410057	0.406312	0.879151	0.903129	15.4871	15.7795	4.0405	4.38257	0.759739	5.4113e-15
(CML494/CLWN201)-B-B-F336	5.18004	5.09055	64.4014	64.1655	-0.708575	-0.932317	225.879	226.698	105.405	102.501	0.453302	0.439289	1.10798	1.06495	3.76227	3.74619	2.47186	2.46669	66.4156	66.186	-0.529489	-0.673405	151.387	145.729	63.6215	60.3029	0.391734	0.366049	0.879074	0.903404	15.4576	15.1586	4.00087	3.85702	0.759739	4.2818e-15
(CML494/CLWN201)-B-B-F338	4.96212	4.71786	63.8668	63.0883	-0.500238	-0.045061	226.581	228.57	109.126	109.592	0.460725	0.452113	1.12923	1.1566	3.78446	3.8031	2.58293	2.63222	66.4578	66.4414	-0.58456	-0.899259	155.747	157.968	68.3554	69.3102	0.417102	0.422173	0.884263	0.919564	15.7436	18.7449	4.00711	3.93136	0.759739	4.1897e-15
(CML494/CLWN201)-B-B-F339	5.15997	5.17621	64.4042	64.2515	-0.697543	-0.942217	224.033	221.567	105.252	102.255	0.471896	0.485079	1.12813	1.15045	3.80887	3.88248	2.4575	2.38327	66.2749	66.0985	-0.536741	-0.669601	154.513	153.88	67.0979	67.1148	0.409871	0.40777	0.858762	0.829703	16.076	22.0851	3.99562	3.87781	0.759739	3.46543e-15
(CML494/CLWN201)-B-B-F34	5.57577	5.81926	64.7686	64.9703	-0.948613	-1.88211	226.744	228.685	109.811	111.427	0.465751	0.469929	1.12563	1.14621	3.80434	3.8881	2.70334	2.83885	66.6711	66.7249	-0.748801	-1.96769	155.378	157.547	67.7365	68.4241	0.418566	0.42441	0.898658	0.969718	14.6141	7.80564	4.01136	4.05523	0.927618	1.05
(CML494/CLWN201)-B-B-F340	4.7826	4.39861	64.1874	63.8596	-0.747496	-1.11215	225.571	227.174	105.503	103.012	0.452443	0.434105	1.16451	1.28605	3.74317	3.57491	2.09305	1.75968	66.0325	65.6564	-0.642213	-1.2999	152.506	149.549	65.1841	63.3292	0.411897	0.410588	0.886633	0.929806	15.9414	20.396	4.03215	4.26639	1.06752	1.925
(CML494/CLWN201)-B-B-F341	4.71063	4.2182	65.1638	65.8137	-0.823287	-1.44966	224.334	222.005	108.846	109.053	0.474561	0.487457	1.0991	1.04029	3.83168	4.01197	2.40058	2.32131	66.8074	66.9109	-0.614455	-1.10805	155.162	156.048	65.0667	63.0285	0.405244	0.397154	0.886347	0.928709	15.2891	13.3493	3.97054	3.55425	2.22668	9.175
(CML494/CLWN201)-B-B-F342	4.81544	4.4529	65.2944	66.0258	-0.568821	-0.342054	225.7	227.386	110.514	113.565	0.474928	0.492024	1.10944	1.08387	3.75539	3.6401	2.44659	2.41404	67.3089	67.714	-0.427772	0.0487886	152.498	148.804	64.4741	62.3159	0.40755	0.403936	0.871188	0.87387	15.5227	15.7286	4.00675	3.98602	1.0915	2.075
(CML494/CLWN201)-B-B-F343	4.73674	4.27821	64.5829	64.5748	-0.539558	-0.203661	225.17	224.993	105.889	103.345	0.459283	0.455028	1.11112	1.08033	3.74809	3.5304	2.50716	2.49256	66.6034	66.5824	-0.506228	-0.468241	155.249	156.479	64.0358	61.3569	0.390357	0.36406	0.873903	0.883985	15.7628	19.0098	3.98369	3.76782	1.18343	2.65
(CML494/CLWN201)-B-B-F344	5.31006	5.37082	63.9142	63.2443	-0.861428	-1.65	226.799	228.785	108.004	107.766	0.453633	0.438323	1.18228	1.3533	3.77686	3.66622	2.63162	2.73969	65.3716	64.4155	-0.54584	-0.656102	155.163	156.047	65.2209	63.5889	0.407628	0.401429	0.867604	0.862976	14.6721	7.31061	3.99259	3.81325	0.959595	1.25
(CML494/CLWN201)-B-B-F345	4.85803	4.44949	64.4671	64.3201	-0.732483	-1.03597	222.789	216.395	106.858	104.676	0.458847	0.44804	1.08798	1.0031	3.74694	3.53903	2.54218	2.51384	65.9423	65.5691	-0.719749	-1.69648	153.634	150.498	63.7257	59.8309	0.405881	0.397701	0.867213	0.860824	15.7045	18.2143	3.99445	3.88797	0.759739	4.6214e-15
(CML494/CLWN201)-B-B-F346	5.37552	5.46255	64.2417	63.8394	-0.74056	-1.03094	225.794	226.415	109.548	110.467	0.470698	0.477713	1.12319	1.13242	3.79395	3.81851	2.60667	2.71256	66.4027	66.2527	-0.467961	-0.334741	156.778	160.865	69.1195	71.378	0.420438	0.42898	0.875243	0.890491	14.7435	8.45927	3.98073	3.61677	0.759739	4.72014e-15
(CML494/CLWN201)-B-B-F347	4.95529	4.67173	64.4777	64.3054	-0.681814	-0.856398	225.525	225.665	105.43	101.677	0.453353	0.434289	1.11876	1.13235	3.72341	3.50353	2.47751	2.40864	66.485	66.4801	-0.547963	-0.720121	154.987	154.595	65.4014	63.4377	0.397169	0.377805	0.875714	0.887156	15.2995	14.1131	4.01706	4.12506	0.759739	4.02644e-15
(CML494/CLWN201)-B-B-F348	5.86799	6.55082	64.0333	63.5037	-0.81727	-1.39123	225.34	225.54	104.964	101.555	0.455021	0.444045	1.11734	1.10391	3.80949	3.99178	2.76269	2.9803	65.8438	65.2836	-0.592283	-1.03658	156.132	159.123	66.9803	66.9539	0.40731	0.402348	0.890305	0.941596	14.9609	10.7119	3.98978	3.78256	0.959595	1.25
(CML494/CLWN201)-B-B-F349	5.24617	5.25354	63.8276	63.1855	-0.483531	0.0257997	226.974	228.956	108.407	108.398	0.464752	0.466408	1.09656	1.02929	3.86082	4.22707	2.47676	2.44149	66.5661	66.5404	-0.47533	-0.278915	153.676	152.068	67.3814	67.6664	0.409796	0.4067	0.88225	0.912835	15.1495	12.4374	3.99343	3.82104	1.2314	2.95
(CML494/CLWN201)-B-B-F350	5.91942	6.60649	64.1245	63.7105	-0.533881	-0.214113	227.129	230.696	110.268	113.282	0.467696	0.474556	1.11636	1.10726	3.74459	3.60771	3.0232	3.43801	65.9345	65.476	-0.72661	-1.80786	159.883	168.887	74.0408	80.5621	0.433614	0.458547	0.901632	0.981614	14.7326	8.14379	4.00187	3.90818	0.759739	4.75723e-15
(CML494/CLWN201)-B-B-F351	4.68973	4.19638	65.1814	65.6842	-0.701213	-0.921631	224.757	225.243	111.619	116.064	0.479714	0.501647	1.12172	1.13659	3.83076	4.04145	2.00732	1.55626	67.5592	68.3104	-0.321818	0.614341	145.673	128.99	61.9038	56.2572	0.409954	0.405878	0.839552	0.762535	15.7223	18.6107	4.0708	4.73351	1.70706	5.925
(CML494/CLWN201)-B-B-F352	5.49496	5.84193	64.1978	63.8351	-0.750607	-1.10757	224.591	223.92	106.101	103.859	0.457908	0.445731	1.11357	1.08839	3.83313	4.05128	2.71243	2.85014	66.15	65.8315	-0.598431	-0.993196	153.803	152.445	66.2768	65.7041	0.410884	0.408268	0.880752	0.908512	14.5375	6.36709	3.99297	3.86005	0.759739	4.34752e-15
(CML494/CLWN201)-B-B-F353	5.09351	5.0135	64.4701	64.3725	-0.498818	-0.0669878	227.541	232.183	109.493	111.325	0.46585	0.469181	1.08927	0.991841	3.86224	4.29099	2.52568	2.52146	66.6123	66.6002	-0.507101	-0.472986	155.097	155.238	67.718	67.9583	0.420517	0.430094	0.872379	0.877239	15.2371	13.2934	3.99252	3.86348	0.759739	3.39054e-15
(CML494/CLWN201)-B-B-F354	5.72205	6.20363	64.4089	64.1993	-0.595126	-0.460726	225.319	224.917	105.621	102.356	0.446456	0.415491	1.11943	1.11408	3.75587	3.74294	2.63808	2.75212	66.3371	66.1009	-0.476473	-0.322238	156.831	161.66	69.705	72.7339	0.412203	0.413477	0.881291	0.912005	15.9618	20.7122	4.01373	4.05697	0.759739	3.50544e-15
(CML494/CLWN201)-B-B-F355	4.76271	4.35892	65.0724	65.4516	-0.675479	-0.800307	223.31	218.344	105.298	102.633	0.458367	0.450372	1.06357	0.917594	3.70461	3.33685	2.39616	2.31057	67.0878	67.3783	-0.244311	1.01834	150.107	141.664	65.2536	63.1563	0.418236	0.424893	0.843484	0.77865	14.8765	9.35726	3.98702	3.74812	0.971586	1.325
(CML494/CLWN201)-B-B-F356	5.18679	5.14762	64.9988	65.4422	-0.592847	-0.487311	224.11	221.229	106.116	102.668	0.448133	0.417869	1.09659	1.03138	3.72976	3.56584	2.61189	2.69188	66.5815	66.5924	-0.597634	-0.986697	156.988	160.938	67.5517	67.751	0.403741	0.392373	0.87059	0.870803	15.7522	19.041	3.9938	3.79948	0.759739	4.68657e-15
(CML494/CLWN201)-B-B-F357	5.64671	6.04231	64.1932	63.8499	-0.61841	-0.518169	226.358	230.326	105.86	103.412	0.451299	0.427956	1.1262	1.13853	3.73146	3.54152	2.40195	2.27917	66.2699	66.1553	-0.476928	-0.223183	155.18	155.406	66.2111	64.8198	0.40068	0.384942	0.875275	0.886499	14.9404	11.2049	4.00885	4.00494	0.995569	1.475
(CML494/CLWN201)-B-B-F358	5.7222	6.18095	63.8647	63.2174	-0.825884	-1.44677	221.363	211.631	106.226	104.453	0.459463	0.456109	1.15458	1.24389	3.74625	3.6716	2.77065	2.96634	66.1001	65.7928	-0.346343	0.468845	154.187	153.733	65.8514	64.4273	0.412833	0.411842	0.865696	0.856156	14.7964	8.83445	4.00485	3.94134	0.759739	3.23309e-15
(CML494/CLWN201)-B-B-F359	5.03622	4.91796	64.538	64.4877	-0.366035	0.512781	222.314	215.475	105.536	102.761	0.45641	0.444717	1.11304	1.09624	3.73238	3.52224	2.53726	2.57747	67.1021	67.3698	-0.509376	-0.461938	155.974	158.572	67.2315	67.4493	0.402688	0.392886	0.878866	0.90237	15.3012	14.0326	3.99167	3.77372	0.759739	2.71402e-15
(CML494/CLWN201)-B-B-F36	5.83265	6.38757	64.0284	63.4508	-0.463719	0.148396	227.9	234.166	112.11	116.829	0.475605	0.491673	1.11287	1.08861	3.80316	3.90969	2.4712	2.42883	66.6623	66.6527	-0.567028	-0.796225	156.724	160.359	68.3282	69.8423	0.41263	0.414385	0.884225	0.921831	15.6236	17.8617	4.00157	3.92836	0.959595	1.25
(CML494/CLWN201)-B-B-F360	5.24298	5.28965	64.4958	64.3209	-0.723646	-0.980753	221.582	214.474	108.272	109.014	0.477466	0.497896	1.10003	1.04233	3.84238	4.17796	2.73197	2.89949	66.1069	65.7144	-0.720012	-1.81255	155.914	157.919	67.0947	66.9742	0.404866	0.395697	0.89355	0.952365	15.2028	12.9147	4.02064	4.14245	0.759739	4.33083e-15
(CML494/CLWN201)-B-B-F361	4.83571	4.4552	64.8786	65.1299	-0.603075	-0.481952	222.752	216.098	107.47	106.655	0.471422	0.483587	1.11838	1.13182	3.76492	3.63617	2.23075	1.96698	67.1625	67.6516	-0.466008	-0.27251	153.801	150.975	67.8692	68.3883	0.414349	0.417073	0.863093	0.844317	16.4191	25.489	4.03471	4.34664	0.759739	3.32418e-15
(CML494/CLWN201)-B-B-F362	5.62927	6.02668	64.3546	64.2311	-0.560702	-0.335542	225.564	226.581	109.359	110.691	0.467636	0.471557	1.10545	1.06447	3.77327	3.72169	2.35212	2.23514	67.203	67.58	-0.544475	-0.715905	154.095	153.35	67.7397	68.5867	0.41831	0.426345	0.86907	0.866741	16.1868	23.2423	3.9835	3.73007	0.759739	3.24294e-15
(CML494/CLWN201)-B-B-F363	5.88376	6.48143	63.8928	63.1762	-0.597929	-0.453649	226.434	229.44	108.973	109.627	0.464347	0.460039	1.15389	1.2343	3.75919	3.72628	2.61618	2.7042	66.8559	66.9671	-0.376494	0.35523	155.797	157.724	66.9009	66.6768	0.403146	0.392926	0.879531	0.905503	15.2198	13.2431	4.01721	4.11405	1.17944	2.625
(CML494/CLWN201)-B-B-F364	5.49507	5.75785	65.0909	65.5132	-0.56204	-0.291591	224.614	223.725	110.051	112.466	0.47699	0.493752	1.12893	1.15171	3.75233	3.59844	2.68973	2.82912	66.9521	67.2691	-0.719781	-1.79256	155.288	156.624	68.0259	68.9519	0.416756	0.42249	0.871455	0.877021	14.5065	5.73926	4.03079	4.19923	0.759739	4.32605e-15
(CML494/CLWN201)-B-B-F366	5.0002	4.74198	65.0244	65.5227	-0.774366	-1.19851	221.864	213.496	105.748	103.257	0.458763	0.452494	1.2183	1.48118	3.77214	3.72385	2.27253	2.05589	67.052	67.4442	-0.461649	-0.224118	154.347	152.675	68.6422	69.8872	0.417179	0.423465	0.810308	0.661588	15.5584	16.7972	4.01858	4.16166	0.759739	3.03021e-15
(CML494/CLWN201)-B-B-F367	4.93184	4.65083	66.1477	67.7832	-0.724873	-1.00149	227.821	233.856	109.862	111.128	0.460805	0.452368	1.12705	1.12366	3.76565	3.67067	2.36852	2.25747	68.2867	69.4859	-0.643344	-1.3136	155.702	157.32	67.2128	67.1909	0.407997	0.402333	0.846334	0.787599	15.0507	11.6835	4.00412	3.96267	0.759739	3.14102e-15
(CML494/CLWN201)-B-B-F368	4.51075	3.84433	64.8817	65.2074	-0.547982	-0.243339	223.318	220.313	104.065	100.198	0.450828	0.429887	1.04871	0.858104	3.82204	4.1048	2.25363	2.02777	67.1538	67.5416	-0.324879	0.508583	150.988	144.519	63.7821	60.4554	0.397681	0.380255	0.824355	0.711037	16.517	26.7181	3.996	3.84845	1.17944	2.625
(CML494/CLWN201)-B-B-F369	5.87297	6.47162	64.7876	65.0279	-0.682999	-0.79717	224.109	222.512	103.714	99.1889	0.448093	0.424336	1.11922	1.11712	3.68016	3.23517	2.64502	2.75527	65.9564	65.5021	-0.615193	-1.10199	154.813	155.804	64.6117	62.5797	0.402268	0.390381	0.884721	0.919325	15.6556	17.6134	3.98652	3.77142	0.759739	3.61516e-15
(CML494/CLWN201)-B-B-F37	5.45856	5.77163	64.2447	63.7985	-0.576164	-0.371323	226.262	228.221	110.4	112.656	0.471742	0.484879	1.0981	1.03979	3.81681	4.01592	2.76093	2.98023	66.2753	65.9675	-0.579357	-0.860195	156.333	160.03	70.1635	73.3391	0.426184	0.4438	0.856269	0.825324	14.5427	5.97572	4.0346	4.28993	0.959595	1.25
(CML494/CLWN201)-B-B-F370	5.56459	5.86046	64.2679	63.974	-0.407549	0.405698	226.697	228.84	108.16	107.867	0.460583	0.454982	1.11279	1.08432	3.79509	3.87857	2.62883	2.71205	66.5947	66.6002	-0.407272	0.180646	153.885	152.528	65.3856	63.7996	0.399229	0.383585	0.887711	0.930694	15.6708	18.4836	3.96822	3.5447	0.759739	4.23541e-15
(CML494/CLWN201)-B-B-F371	5.43493	5.61044	64.4496	64.3176	-0.675018	-0.774821	229.057	238.398	111.665	116.09	0.464527	0.465802	1.08973	1.00214	3.8709	4.22931	2.80041	3.04826	66.6375	66.633	-0.454225	-0.233172	157.015	162.069	67.8493	68.9611	0.412465	0.413119	0.88289	0.919451	15.5944	17.0104	3.99561	3.8349	0.759739	4.31684e-15
(CML494/CLWN201)-B-B-F372	4.98679	4.77211	65.0111	65.4204	-0.776889	-1.19549	221.649	213.219	105.982	103.64	0.472628	0.487059	1.10398	1.05968	3.73458	3.47651	2.42975	2.36617	67.0024	67.3265	-0.640155	-1.21941	152.824	149.766	65.3846	63.4616	0.414857	0.416158	0.852535	0.811782	16.681	28.0572	4.01509	4.07637	0.759739	3.51782e-15
(CML494/CLWN201)-B-B-F373	5.74366	6.34979	64.7169	64.709	-0.762339	-1.11543	226.435	231.209	109.443	112.168	0.461405	0.45903	1.09462	1.01899	3.85012	4.18472	2.36972	2.22704	67.0453	67.4286	-0.41461	0.0594904	153.204	150.226	67.4572	67.6761	0.418421	0.426157	0.855785	0.818571	15.8649	19.7624	3.9864	3.76498	0.759739	2.89262e-15
(CML494/CLWN201)-B-B-F374	5.02467	4.83799	64.6172	64.6179	-0.647862	-0.691008	226.502	228.679	109.613	111.02	0.463117	0.462603	1.15229	1.23818	3.80443	3.88979	2.3583	2.20957	66.7688	66.9451	-0.574294	-0.879298	152.942	149.345	66.3715	65.3439	0.406878	0.398562	0.870059	0.869146	15.9222	20.658	4.02866	4.23699	0.759739	4.06625e-15
(CML494/CLWN201)-B-B-F375	5.50084	5.81237	64.8442	65.0311	-0.586986	-0.432843	227.325	231.282	110.629	112.983	0.469939	0.475962	1.10555	1.05812	3.79893	3.9057	2.89282	3.22462	66.3908	66.1721	-0.552146	-0.742982	158.095	165.02	70.4716	74.0041	0.416684	0.422348	0.881187	0.910736	15.0535	10.6293	3.99281	3.81685	0.759739	3.41126e-15
(CML494/CLWN201)-B-B-F376	5.21257	5.17398	64.6361	64.6278	-0.792113	-1.27647	219.737	207.735	103.659	98.8989	0.460217	0.453057	1.09481	1.02515	3.72285	3.51221	2.54319	2.55802	66.4415	66.3863	-0.456871	-0.299441	153.417	150.643	68.7565	70.2156	0.425676	0.441956	0.879198	0.9	15.4635	15.8699	4.02611	4.22493	1.02755	1.675
(CML494/CLWN201)-B-B-F377	5.25768	5.20789	64.7131	64.8703	-0.79033	-1.29656	224.717	220.442	109.998	111.358	0.477052	0.496506	1.09393	1.02338	3.80662	3.92458	2.63251	2.70884	67.0022	67.3682	-0.580922	-0.887611	154.776	155.038	67.7009	68.5979	0.419044	0.428371	0.90624	0.997296	15.0787	11.7405	4.04113	4.35354	0.759739	4.18412e-15
(CML494/CLWN201)-B-B-F378	5.90914	6.59982	64.7697	64.9898	-0.791976	-1.3204	227.619	234.36	111.669	115.783	0.474175	0.489182	1.12435	1.13369	3.72105	3.4615	2.83543	3.11322	66.7897	66.9352	-0.576514	-0.942511	157.413	162.74	70.0865	73.0197	0.422338	0.433784	0.878422	0.901141	15.4539	15.152	3.9954	3.81591	0.759739	3.77753e-15
(CML494/CLWN201)-B-B-F379	5.39067	5.54219	64.2802	63.97	-0.738311	-1.04321	224.086	221.237	111.77	116.334	0.484788	0.51629	1.12901	1.1557	3.80784	3.94215	2.62769	2.72549	66.1741	65.8611	-0.654916	-1.36149	153.357	151.428	67.4024	67.6983	0.414586	0.415593	0.882248	0.916275	15.6373	17.3903	3.98302	3.66717	0.931615	1.075
(CML494/CLWN201)-B-B-F380	5.17904	5.03513	65.4331	66.286	-0.656478	-0.780822	226.899	229.363	109.938	112.239	0.472078	0.484824	1.12934	1.16427	3.7079	3.46049	2.53217	2.54885	67.4873	68.1368	-0.574274	-0.788228	154.42	154.777	66.3298	65.984	0.415392	0.419907	0.871222	0.875039	15.6922	18.0282	4.03598	4.31112	0.759739	4.59723e-15
(CML494/CLWN201)-B-B-F381	6.46331	7.66767	64.1059	63.6777	-0.682743	-0.793612	226.506	229.081	109.525	112.434	0.465245	0.473798	1.2085	1.44476	3.78556	3.868	2.73303	2.931	65.8688	65.3454	-0.588338	-1.02573	156.386	159.62	68.516	69.9281	0.413253	0.414239	0.90989	1.01209	15.4385	14.8995	3.98819	3.73354	0.759739	3.61123e-15
(CML494/CLWN201)-B-B-F382	5.49667	5.69431	64.1118	63.6647	-0.704018	-0.899484	224.253	222.064	103.888	99.8352	0.447483	0.421516	1.12828	1.14797	3.77668	3.84797	2.82273	3.03236	66.0687	65.767	-0.482617	-0.352306	154.879	155.006	64.0432	60.8622	0.395382	0.376301	0.8643	0.848025	14.6907	8.41221	3.98622	3.76086	1.17944	2.625
(CML494/CLWN201)-B-B-F383	5.60173	5.9332	64.523	64.519	-0.771013	-1.19573	224.671	223.622	109.732	110.89	0.475476	0.490808	1.10853	1.07261	3.84481	4.05104	2.62032	2.72476	66.3145	66.1799	-0.658034	-1.44605	155.085	156.5	65.9434	65.0346	0.405758	0.398166	0.870495	0.872521	14.7468	8.86116	3.97901	3.64033	1.02755	1.675
(CML494/CLWN201)-B-B-F384	5.36206	5.46772	64.7835	64.9103	-0.562604	-0.283577	228.946	236.087	110.67	113.211	0.477082	0.498746	1.11808	1.09924	3.75459	3.65206	2.43821	2.38397	67.2045	67.6234	-0.475602	-0.261378	153.852	151.96	68.934	70.1692	0.424754	0.43767	0.846321	0.789427	15.1866	13.2128	4.04887	4.41703	0.9516	1.2
(CML494/CLWN201)-B-B-F385	5.64065	6.05398	64.8938	65.2829	-0.424274	0.296845	224.54	223.469	106.353	105.003	0.46163	0.458935	1.11983	1.12569	3.8132	3.97415	2.43061	2.38659	67.1973	67.5736	-0.3904	0.173557	153.461	151.833	66.0592	64.8838	0.412003	0.410362	0.846756	0.794031	16.5842	26.7386	3.95851	3.40443	0.759739	4.90451e-15
(CML494/CLWN201)-B-B-F386	4.99949	4.74623	64.1899	63.9138	-0.649972	-0.687594	224.81	223.318	104.799	101.507	0.450566	0.431608	1.11388	1.10798	3.76413	3.65346	2.33866	2.19924	65.7303	65.0936	-0.582983	-0.865128	150.6	142.999	64.9056	62.3804	0.410547	0.406689	0.854872	0.816839	15.3259	14.2084	3.99076	3.7839	0.759739	3.79619e-15
(CML494/CLWN201)-B-B-F387	5.43303	5.67691	64.4006	64.2799	-0.456667	0.150882	227.779	234.297	107.691	107.753	0.455863	0.44327	1.07597	0.952729	3.79021	3.85559	2.48562	2.4575	66.6296	66.651	-0.481219	-0.396494	155.037	155.569	65.4774	63.7518	0.398425	0.380079	0.849592	0.79974	15.8883	19.7513	3.97362	3.59654	0.759739	3.4262e-15
(CML494/CLWN201)-B-B-F388	4.70289	4.15084	64.7476	65.0362	-0.716702	-0.988321	225.505	225.065	110.654	113.292	0.467859	0.473928	1.11165	1.09265	3.71463	3.32589	2.39675	2.2771	66.6888	66.7989	-0.484327	-0.33407	150.296	141.866	64.4511	61.9408	0.409166	0.406971	0.848289	0.795792	16.4481	25.7931	4.0145	4.08145	0.759739	4.59621e-15
(CML494/CLWN201)-B-B-F4	5.82067	6.42102	64.2517	63.9282	-0.586349	-0.421319	225.087	225.604	106.698	105.092	0.459803	0.452646	1.11258	1.09469	3.84559	4.13854	2.66798	2.78476	65.9363	65.4889	-0.578027	-0.995085	155.16	155.761	67.8185	68.2792	0.417872	0.425622	0.887477	0.93104	15.3636	14.7945	3.9917	3.80978	0.759739	4.70267e-15
(CML494/CLWN201)-B-B-F401	5.80901	6.41204	64.2555	63.9367	-0.678455	-0.793267	225.658	226.242	109.638	111.254	0.472982	0.487446	1.14363	1.20441	3.79	3.82274	2.82784	3.03941	66.0995	65.8735	-0.531916	-0.544525	156.745	160.183	70.8383	74.4321	0.414917	0.417295	0.890731	0.938736	14.7349	9.42918	3.98919	3.81027	0.759739	3.99688e-15
(CML494/CLWN201)-B-B-F404	5.23147	5.27001	64.426	64.2746	-0.557962	-0.299476	225.33	224.253	108.873	109.504	0.464134	0.46506	1.07741	0.967521	3.81482	3.90776	3.19174	3.73469	66.3478	66.2643	-0.606857	-1.05294	155.529	156.922	70.0253	72.7988	0.426066	0.442277	0.878352	0.89925	14.8805	9.81741	3.98705	3.7188	0.759739	4.00779e-15
(CML494/CLWN201)-B-B-F407	5.64224	6.07206	64.2375	63.8949	-0.687145	-0.844563	225.229	224.872	108.841	109.44	0.466564	0.471829	1.14588	1.21368	3.76752	3.711	2.42964	2.33585	65.819	65.2818	-0.46082	-0.111416	154.606	153.539	65.1702	62.7781	0.406083	0.398132	0.869322	0.864021	15.1563	13.0215	4.01812	4.11403	0.759739	3.44151e-15
(CML494/CLWN201)-B-B-F410	5.56657	6.04911	64.1758	63.6534	-0.641148	-0.650487	227.076	233.579	111.91	116.843	0.474153	0.487292	1.13768	1.17564	3.80923	3.90568	2.55428	2.56037	66.8003	66.9409	-0.391041	0.220839	156.736	160.13	66.9271	66.5242	0.404609	0.395448	0.872096	0.878208	15.0068	11.3606	3.99304	3.8544	1.10749	2.175
(CML494/CLWN201)-B-B-F43	5.78708	6.33261	64.8996	65.2152	-0.732068	-1.02548	226.48	229.391	111.116	115.283	0.48482	0.521284	1.09385	1.02883	3.80354	3.98426	2.49155	2.4467	67.4592	68.1065	-0.676753	-1.43155	153.52	151.99	67.7256	68.7236	0.422298	0.43653	0.873238	0.879504	15.2572	13.5342	3.97346	3.62521	0.983577	1.4
(CML494/CLWN201)-B-B-F45	5.00681	4.84315	64.6433	64.6666	-0.613417	-0.501582	228.51	235.724	110.009	111.373	0.468681	0.471866	1.09303	1.02249	3.79613	3.83106	2.47123	2.44431	67.3389	67.8877	-0.417502	0.0693257	157.545	163.014	69.1919	71.0687	0.416051	0.420713	0.86817	0.865551	15.3678	15.0194	3.98887	3.76198	0.759739	3.57124e-15
(CML494/CLWN201)-B-B-F46	5.66289	6.06336	65.4305	66.2529	-0.682288	-0.769557	224.615	221.415	109.722	110.801	0.473436	0.488088	1.10514	1.06256	3.79676	3.80141	2.78026	3.01637	66.2152	65.9313	-0.508651	-0.426894	159.488	168.178	71.6957	76.2529	0.425816	0.441895	0.888521	0.934198	14.8488	9.04092	3.98435	3.74534	1.15146	2.45
(CML494/CLWN201)-B-B-F5	5.29333	5.25699	64.3827	64.2294	-0.631633	-0.602095	222.766	214.567	106.974	104.582	0.46267	0.459857	1.08885	1.00666	3.82489	4.02403	2.71022	2.87432	66.4855	66.4013	-0.646152	-1.31829	155.645	157.3	69.1436	71.0197	0.418625	0.425604	0.891914	0.947722	15.0576	11.107	3.99132	3.78908	0.759739	3.46906e-15
(CML494/CLWN201)-B-B-F51	5.62275	5.94247	65.1025	65.6456	-0.788999	-1.27017	225.391	224.57	106.326	103.545	0.456688	0.447345	1.09665	1.0574	3.8034	3.86876	2.6149	2.69667	67.0391	67.3553	-0.627245	-1.1518	155.198	156.281	66.4209	65.8544	0.407997	0.403638	0.877306	0.896065	15.1868	12.9172	3.98162	3.68916	0.759739	3.66376e-15
(CML494/CLWN201)-B-B-F52	4.67686	4.10314	65.2923	65.932	-0.647462	-0.68078	224.137	220.723	107.717	106.414	0.460246	0.449882	1.12913	1.15058	3.78335	3.77198	2.36435	2.2193	67.0251	67.331	-0.560472	-0.772939	159.831	168.877	71.4629	75.4763	0.414365	0.416329	0.859014	0.832266	16.7236	28.7365	3.99014	3.80349	1.01156	1.575
(CML494/CLWN201)-B-B-F53	4.04535	2.93605	65.5892	66.5561	-0.516917	-0.0867961	221.137	210.692	105.513	102.276	0.465186	0.46347	1.08117	0.968841	3.80005	3.85887	2.01735	1.62008	67.2834	67.8074	-0.384518	0.235082	148.182	136.276	63.3553	59.4169	0.404093	0.392959	0.789124	0.590173	16.0744	23.2843	4.11012	5.14881	1.75102	6.2
(CML494/CLWN201)-B-B-F54	5.24736	5.27214	64.4053	64.3272	-0.711509	-0.924876	224.63	223.858	107.722	107.503	0.465789	0.46884	1.11563	1.0988	3.76678	3.67257	2.59824	2.65911	65.6262	64.8926	-0.493853	-0.417174	153.784	152.464	66.9966	67.0731	0.408317	0.403842	0.868517	0.864941	15.1058	11.8377	3.98114	3.67896	0.971586	1.325
(CML494/CLWN201)-B-B-F56	5.47932	5.78756	64.3189	64.0642	-0.657331	-0.750556	229.423	238.346	110.715	113.101	0.464409	0.460685	1.15984	1.25719	3.79445	3.88569	2.90401	3.201	66.3751	66.2022	-0.634353	-1.25431	158.009	163.473	73.1361	78.8892	0.432736	0.457917	0.885793	0.924219	15.1062	12.6657	4.003	3.95913	1.77101	6.325
(CML494/CLWN201)-B-B-F57	5.10963	4.97684	65.1322	65.5854	-0.607795	-0.466713	227.948	233.108	113.566	119.571	0.474265	0.487924	1.15154	1.2412	3.77097	3.657	2.0798	1.6922	67.7437	68.6116	-0.489105	-0.348945	153.386	150.861	69.9887	72.732	0.424605	0.437651	0.842989	0.775318	16.3765	25.8615	4.07038	4.73713	0.759739	3.52542e-15
(CML494/CLWN201)-B-B-F58	4.70744	4.19848	64.2533	63.8796	-0.401996	0.352623	222.445	217.778	108.151	108.771	0.46836	0.47586	1.10977	1.07731	3.90603	4.50532	2.36238	2.24265	66.8875	67.0332	-0.631132	-1.19578	155.035	156.483	66.7972	66.8224	0.411576	0.411113	0.854855	0.820165	15.6077	17.5858	4.05053	4.44452	1.39528	3.975
(CML494/CLWN201)-B-B-F59	5.87564	6.49502	64.8168	65.1147	-0.815078	-1.35661	226.884	231.202	109.988	112.283	0.468229	0.473884	1.09673	1.0239	3.83618	4.04038	2.59823	2.66076	66.4795	66.3392	-0.700136	-1.62563	155.867	158.174	69.7642	72.2792	0.419097	0.426348	0.853273	0.813183	15.9234	20.2392	4.06043	4.59337	0.759739	3.34699e-15
(CML494/CLWN201)-B-B-F6	4.32558	3.38505	65.099	65.6517	-0.507778	-0.0850111	224.328	219.29	107.784	106.405	0.462182	0.457716	1.04632	0.856508	3.83205	3.92561	2.2742	2.05706	67.0673	67.4672	-0.341831	0.601043	157.474	161.979	71.8074	76.1721	0.431866	0.456018	0.87817	0.899732	15.4923	16.8224	4.10518	5.0982	0.759739	3.22376e-15
(CML494/CLWN201)-B-B-F61	5.94701	6.64886	64.1869	63.7533	-0.649768	-0.663622	227.421	231.609	111.976	117.153	0.477698	0.503102	1.13009	1.1502	3.78084	3.8154	2.56473	2.62651	66.7362	66.8752	-0.36855	0.436882	156.532	160.274	69.4998	71.8442	0.41971	0.42809	0.870084	0.871492	15.9308	20.7557	4.04354	4.3837	0.983577	1.4
(CML494/CLWN201)-B-B-F62	4.19515	3.20858	64.5194	64.4802	-0.487328	-0.0492734	221.479	213.155	102.997	97.0023	0.454668	0.437716	1.10406	1.05939	3.71425	3.37714	1.74553	1.12686	66.5708	66.5344	-0.414762	0.0834671	151.216	144.841	63.3991	59.666	0.405568	0.396522	0.806943	0.655067	17.0841	31.6926	4.05212	4.47493	0.759739	3.60698e-15
(CML494/CLWN201)-B-B-F65	4.96563	4.77048	64.7229	64.8666	-0.629938	-0.652943	223.97	221.119	107.097	105.407	0.462604	0.457405	1.11182	1.07964	3.7841	3.83135	2.725	2.88027	66.4103	66.3536	-0.459675	-0.193795	155.356	155.785	68.8752	70.0406	0.425244	0.441045	0.877148	0.894382	15.4128	14.894	3.99053	3.80944	1.15945	2.5
(CML494/CLWN201)-B-B-F66	5.5201	5.78625	64.6351	64.6592	-0.591505	-0.426061	226.496	228.988	109.922	111.361	0.469854	0.47626	1.1338	1.16475	3.80198	3.94939	2.85301	3.13488	66.443	66.3441	-0.526663	-0.596495	155.738	157.719	69.1238	71.4494	0.41976	0.4309	0.884311	0.919429	15.0674	11.4741	3.99384	3.81146	0.759739	3.62121e-15
(CML494/CLWN201)-B-B-F67	4.48626	3.75339	65.3879	66.126	-0.467512	0.0991929	223.445	220.296	109.947	111.797	0.473295	0.485028	1.09553	1.03013	3.82403	4.01203	2.38907	2.3043	67.2028	67.5601	-0.418325	0.125006	154.027	153.346	67.2532	68.1014	0.416545	0.423555	0.848605	0.797226	15.2595	13.4898	4.00492	3.98265	0.759739	3.5419e-15
(CML494/CLWN201)-B-B-F68	5.53061	5.8611	64.6562	64.6782	-0.582753	-0.41918	236.969	261.773	110.875	113.735	0.454543	0.440304	1.15439	1.24901	3.77117	3.74977	2.64431	2.76139	66.8861	67.1019	-0.451613	-0.145062	154.902	155.491	67.0281	67.3389	0.420201	0.43083	0.878634	0.90135	15.141	12.6068	3.99542	3.84519	0.759739	3.17327e-15
(CML494/CLWN201)-B-B-F69	4.15213	3.06391	65.1488	65.6946	-0.672683	-0.80016	225.235	224.225	106.325	103.596	0.459984	0.45369	1.16627	1.28823	3.6139	2.80918	1.87794	1.35374	68.1948	69.345	-0.354597	0.434915	150.231	141.335	63.5767	59.6242	0.400241	0.384607	0.846826	0.790294	17.5104	36.2656	4.02387	4.19272	1.04353	1.775
(CML494/CLWN201)-B-B-F7	5.82012	6.41336	64.1868	63.9013	-0.567298	-0.316127	226.483	231.057	108.172	109.298	0.463812	0.461362	1.10666	1.05749	3.77324	3.73041	2.81467	3.06083	66.4361	66.2968	-0.587211	-0.944677	157.517	162.976	67.9299	68.9183	0.411185	0.41135	0.888814	0.936786	15.1819	12.6884	3.97656	3.61503	1.18343	2.65
(CML494/CLWN201)-B-B-F70	5.04719	4.82507	64.8664	65.2288	-0.624382	-0.600553	229.235	237.289	111.986	117.096	0.467143	0.470851	1.10332	1.05869	3.84452	4.15458	2.51883	2.50555	66.2742	65.9724	-0.423177	0.00148232	153.443	150.793	66.3315	65.0972	0.404264	0.39214	0.865119	0.854788	15.3268	14.1799	4.00159	3.94005	0.759739	2.90943e-15
(CML494/CLWN201)-B-B-F71	5.60402	5.94588	65.7909	66.8482	-0.475884	0.046637	225.884	225.373	108.961	108.934	0.466714	0.467375	1.10579	1.06247	3.7389	3.48373	2.16289	1.85266	68.0159	69.0457	-0.377053	0.273239	156.997	161.295	68.9634	70.5158	0.418443	0.424424	0.849987	0.80143	16.0331	21.6819	4.00021	3.91616	0.759739	3.07647e-15
(CML494/CLWN201)-B-B-F72	4.78548	4.3623	64.4443	64.4029	-0.560876	-0.326008	225.111	224.137	107.055	106.268	0.467991	0.475244	1.17684	1.32991	3.69721	3.24901	2.1458	1.8036	67.0416	67.3716	-0.418196	0.045286	152.444	146.879	66.9279	65.8089	0.406364	0.39665	0.840019	0.764668	16.0858	22.6382	4.00509	4.00556	0.759739	3.08247e-15
(CML494/CLWN201)-B-B-F73	4.641	4.06688	64.1101	63.6948	-0.666524	-0.718067	223.909	221.126	107.212	105.992	0.468368	0.474694	1.11612	1.11106	3.8301	3.97045	2.40777	2.28853	65.799	65.2327	-0.61087	-1.01976	157.174	161.276	67.6578	68.1774	0.407351	0.401503	0.877065	0.89432	15.7274	18.9751	3.99202	3.83433	1.18343	2.65
(CML494/CLWN201)-B-B-F74	5.06615	4.97702	63.947	63.4058	-0.58186	-0.381005	224.894	224.462	105.451	102.845	0.457175	0.448236	1.1095	1.09064	3.82413	3.97625	2.34839	2.20788	66.6037	66.6635	-0.584361	-0.990443	155.214	156.273	66.864	66.6244	0.405671	0.397231	0.849335	0.800948	15.3125	13.7879	3.98147	3.7008	0.759739	2.98556e-15
(CML494/CLWN201)-B-B-F75	5.70438	6.17256	64.0652	63.6175	-0.944598	-1.94551	224.803	224.859	106.386	104.985	0.45251	0.433455	1.14642	1.20933	3.84547	4.1593	2.64559	2.72321	66.3271	66.1862	-0.447382	-0.116041	155.328	155.612	68.6138	69.4855	0.41568	0.41944	0.870758	0.869486	15.2839	14.6834	3.99983	3.93737	1.18343	2.65
(CML494/CLWN201)-B-B-F76	5.40156	5.63898	64.3713	64.1239	-0.479032	0.0427379	224.753	225.238	108.913	111.073	0.468798	0.476006	1.15719	1.26031	3.78192	3.81102	2.62152	2.699	66.3249	66.1897	-0.573345	-0.862835	152.531	148.741	66.2925	65.4682	0.409085	0.405051	0.884056	0.917738	14.9645	10.5664	3.99757	3.87851	1.17144	2.575
(CML494/CLWN201)-B-B-F77	3.88083	2.61202	65.029	65.4252	-0.606818	-0.4894	220.935	211.372	105.353	101.826	0.465079	0.465967	1.10389	1.07129	3.8253	3.90772	2.00834	1.59078	67.3923	67.9733	-0.534636	-0.66446	151.8	146.117	65.7088	64.2518	0.431317	0.454408	0.829262	0.729299	15.7775	18.7444	4.03486	4.29565	0.759739	3.42781e-15
(CML494/CLWN201)-B-B-F78	4.26649	3.35854	64.5519	64.504	-0.686269	-0.895804	221.709	212.17	103.86	98.4724	0.461007	0.456755	1.05896	0.892922	3.84513	4.23627	2.17755	1.87805	66.1673	65.8795	-0.363836	0.349144	152.151	146.802	64.7309	61.7479	0.409974	0.405299	0.850161	0.80043	15.0681	11.9719	4.03381	4.32248	0.759739	3.36384e-15
(CML494/CLWN201)-B-B-F8	5.45235	5.73461	63.5975	62.6328	-0.637432	-0.59067	224.826	222.459	104.903	101.252	0.444481	0.415233	1.15768	1.2581	3.76456	3.71222	2.76313	2.93959	65.6488	65.0299	-0.666809	-1.32459	153.236	149.602	66.8705	66.2311	0.409011	0.404322	0.885837	0.923589	15.0327	11.4867	4	3.91468	0.759739	3.34206e-15
(CML494/CLWN201)-B-B-F82	4.61545	4.05706	65.3557	66.2049	-0.682302	-0.795438	223.471	219.876	106.381	103.693	0.459929	0.448605	1.0695	0.936182	3.75964	3.70038	2.27029	2.08487	66.9304	67.1023	-0.539028	-0.741819	155.453	157.095	66.0571	64.9925	0.403229	0.392643	0.832035	0.739927	17.1538	32.5219	4.03367	4.27837	0.983577	1.4
(CML494/CLWN201)-B-B-F83	5.06343	4.86246	63.8256	63.1848	-0.472968	0.100113	221.53	212.449	104.336	99.1734	0.455567	0.439339	1.08983	1.01778	3.74805	3.57733	3.02783	3.44153	64.758	63.3619	-0.36387	0.426268	156.779	160.284	68.6811	69.805	0.407675	0.400325	0.877661	0.898631	14.9748	10.7974	4.00694	3.97472	0.931615	1.075
(CML494/CLWN201)-B-B-F84	4.82043	4.46209	64.4402	64.2894	-0.590776	-0.442174	225.337	224.511	106.916	104.578	0.459355	0.44884	1.10952	1.07504	3.78937	3.78394	2.8513	3.08825	66.3037	66.1606	-0.623387	-1.13556	154.672	153.912	67.4805	67.6599	0.409123	0.405083	0.882692	0.910192	15.4216	15.751	3.97337	3.60771	0.759739	3.51961e-15
(CML494/CLWN201)-B-B-F85	5.31153	5.32515	64.9251	65.3374	-0.615935	-0.496817	224.062	220.943	104.686	100.455	0.450663	0.429037	1.08104	0.974735	3.72731	3.4416	2.72426	2.88535	66.4464	66.4755	-0.780833	-1.93307	156.331	159.397	68.0153	69.1788	0.39742	0.382248	0.876179	0.891872	15.1359	13.2267	3.98606	3.75838	0.759739	3.31223e-15
(CML494/CLWN201)-B-B-F86	5.31118	5.41725	65.4112	66.3048	-0.51514	-0.161786	225.575	227.297	109.704	112.109	0.472964	0.485785	1.10248	1.05574	3.79445	3.90073	2.55855	2.60808	66.9975	67.2689	-0.595051	-1.01177	155.07	155.774	66.5733	65.8465	0.415717	0.419149	0.854728	0.818942	14.6769	7.27481	3.9772	3.62301	0.759739	3.18633e-15
(CML494/CLWN201)-B-B-F87	5.05666	4.9181	65.0858	65.6175	-0.512268	-0.114783	224.765	224.532	108.847	110.483	0.47307	0.487646	1.09685	1.03528	3.82249	4.02962	2.49645	2.46884	66.6131	66.6392	-0.487189	-0.40125	156.543	160.078	71.2789	75.2574	0.427383	0.444681	0.892516	0.947326	15.2175	12.9391	4.04674	4.45287	0.759739	2.91803e-15
(CML494/CLWN201)-B-B-F88	5.06844	4.92848	64.7537	65.0448	-0.757369	-1.17496	224.203	221.687	106.635	104.869	0.463874	0.464661	1.0905	1.0139	3.81225	4.02063	2.38539	2.28051	66.5748	66.5223	-0.4431	-0.192342	153.315	151.064	67.8267	68.3907	0.42016	0.428813	0.883922	0.919081	15.0012	10.9384	4.00232	3.93443	0.9516	1.2
(CML494/CLWN201)-B-B-F89	5.66572	6.1169	64.396	64.27	-0.599026	-0.441871	226.065	226.986	108.248	109.215	0.466809	0.47678	1.12489	1.13025	3.80165	3.89304	2.66407	2.78806	66.437	66.2805	-0.435763	0.00660539	156.337	159.591	67.1134	67.5961	0.411341	0.411558	0.885037	0.9231	15.5367	16.326	4.00871	3.99279	0.759739	3.8087e-15
(CML494/CLWN201)-B-B-F9	4.87477	4.55995	64.7371	64.7839	-0.474497	0.0252033	223.72	220.07	107.125	106.095	0.468742	0.479113	1.09464	1.01806	3.80241	3.99266	2.76669	2.96208	65.7017	65.1038	-0.320676	0.564349	155.209	156.354	68.6769	70.6077	0.424515	0.439082	0.876724	0.892735	14.7655	8.90023	4.00663	3.96684	0.759739	2.96088e-15
(CML494/CLWN201)-B-B-F90	5.20382	5.22787	64.6789	64.8551	-0.644483	-0.681878	224.341	223.322	107.401	108.572	0.467366	0.474632	1.11009	1.07718	3.71168	3.44049	2.53545	2.55776	66.5742	66.53	-0.513729	-0.581459	153.407	150.434	64.9691	62.4609	0.408841	0.404604	0.873987	0.884571	14.5832	6.41331	4.00707	3.98698	1.17144	2.575
(CML494/CLWN201)-B-B-F91	5.19888	5.10709	64.3318	64.1066	-0.808095	-1.36555	223.999	220.168	104.648	100.328	0.449716	0.429323	1.11673	1.09718	3.85	4.20894	2.26916	2.03875	66.7711	66.961	-0.630698	-1.25849	154.718	154.399	65.9484	64.4299	0.414685	0.415702	0.850186	0.801441	15.6204	17.1241	3.98105	3.71864	1.55916	5
(CML494/CLWN201)-B-B-F92	5.43369	5.59716	63.8495	63.3083	-0.57812	-0.422076	225.866	225.926	108.347	109.005	0.460653	0.456971	1.16345	1.28668	3.77164	3.72477	2.70754	2.85305	66.2901	66.1214	-0.57644	-0.95068	156.401	159.571	67.6583	68.1519	0.415016	0.418432	0.889067	0.937825	15.2713	13.87	4.00866	4.01522	0.759739	2.93748e-15
(CML494/CLWN201)-B-B-F93	4.69732	4.24461	64.8835	65.1431	-0.854564	-1.51815	225.431	225.321	105.971	103.55	0.459155	0.453121	1.13153	1.16209	3.80622	3.88165	2.03589	1.63665	66.9386	67.2297	-0.508484	-0.439213	149.152	139.178	64.7876	62.5463	0.419587	0.428637	0.843446	0.778028	16.5995	27.6295	4.05923	4.6076	1.62312	5.4
(CML494/CLWN201)-B-B-F94	4.90358	4.54959	65.1554	65.6352	-0.640166	-0.66063	225.008	223.056	106.985	105.228	0.457077	0.44701	1.21166	1.45346	3.73632	3.49168	2.07444	1.70876	67.8699	68.7972	-0.330281	0.441742	152.464	148.711	63.3145	59.883	0.401991	0.390721	0.860842	0.83818	15.352	14.7835	3.97184	3.6076	0.759739	3.48972e-15
(CML494/CLWN201)-B-B-F95	5.05112	4.84231	64.805	64.9753	-0.6041	-0.478984	226.011	226.077	105.364	101.285	0.456277	0.441937	1.11953	1.12487	3.68789	3.218	2.09892	1.7554	66.8846	67.1176	-0.494431	-0.424516	153.636	151.345	65.1248	62.915	0.396038	0.375281	0.835181	0.750097	15.6462	17.7101	4.03434	4.23542	1.04353	1.775
(CML494/CLWN201)-B-B-F96	4.11322	3.11009	65.4904	66.3184	-0.804839	-1.32746	222.086	219.595	106.959	106.222	0.458748	0.448832	1.17563	1.31957	3.68798	3.26466	1.93076	1.43186	66.819	67.033	-0.371258	0.332048	151.483	146.061	64.2575	61.7449	0.414645	0.417507	0.837702	0.758858	16.3682	25.5405	4.07694	4.76269	0.759739	3.10984e-15
(CML494/CLWN201)-B-B-F97	4.9579	4.78665	64.8881	65.0743	-0.492986	-0.0380098	225.916	228.286	111.705	116.724	0.482636	0.508103	1.10426	1.07615	3.77033	3.74854	2.48247	2.4662	66.6685	66.7927	-0.393413	0.180203	154.058	153.215	68.8777	70.8788	0.425994	0.445068	0.881737	0.911574	15.2639	14.093	4.03542	4.28677	0.759739	3.20325e-15
(CML494/CLWN201)-B-B-F98	5.74488	6.12624	64.8283	65.2413	-0.393015	0.41681	224.344	221.521	107.314	106.015	0.468127	0.474432	1.11358	1.08904	3.68833	3.29719	2.73144	2.89639	66.4267	66.4289	-0.391854	0.206715	154.931	155.64	65.1803	63.5576	0.397123	0.381519	0.883117	0.916268	15.192	13.43	4.0148	4.05697	0.759739	2.98471e-15
(CML494/CLWN201)-B-B-F99	4.89122	4.57581	64.3886	64.3269	-0.731196	-1.01168	223.688	221.102	111.018	115.077	0.488387	0.528545	1.15937	1.26309	3.95583	4.70321	2.45415	2.39426	66.3488	66.1123	-0.477005	-0.179568	153.23	150.671	68.0745	68.5321	0.428706	0.446053	0.873625	0.882556	14.8186	9.68018	4.07197	4.74862	1.37529	3.85

## Sheet: F3Pop2
Genotype	BLUP_GYG	BLUE_GYG	BLUP_AD	BLUE_AD	BLUP_PH	BLUE_PH	BLUP_EH	BLUE_EH	BLUP_EPO	BLUE_EPO	BLUP_SL	BLUE_SL	BLUP_EPP	BLUE_EPP	BLUP_TEX	BLUE_TEX	BP_LN_GYG	BE_LN_GYG	BP_LN_AD	BE_LN_AD	BP_LN_PH	BE_LN_PH	BP_LN_EH	BE_LN_EH	BP_LN_EPO	BE_LN_EPO	BP_LN_SL	BE_LN_SL	BP_LN_SEN	BE_LN_SEN	BP_LN_TEX	BE_LN_TEX
(CKL05017/CML536)-B-1	7.70708	7.70853	71.0826	71.0756	246.345	243.75	121.836	116.391	0.53009	0.52197	8.47894	10.0875	0.966488	1.0006	2.51499	2.81436	3.28678	3.07594	73.3323	72.6013	178.388	174.363	79.0711	73.2332	0.442419	0.415077	8.64355	5.80365	24.2988	24.7697	2.39393	2.63342
(CKL05017/CML536)-B-10	7.78961	7.95246	71.2336	71.4527	253.115	254.452	129.205	128.349	0.532961	0.529661	8.47894	15.4021	0.966647	1.02791	2.09073	1.89617	3.21482	2.78345	74.0257	74.7429	180.178	178.841	85.4023	86.9979	0.467603	0.479104	8.64355	4.70421	24.3206	26.3325	2.36244	2.49532
(CKL05017/CML536)-B-101	7.8509	8.23042	70.8478	70.4021	258.314	262.938	130.972	132.41	0.527695	0.515544	8.47894	18.8722	0.966103	0.93425	2.41991	2.63956	3.41259	3.55006	73.3816	72.5188	184.319	194.97	89.676	97.1377	0.476257	0.500515	8.64355	5.16417	24.2927	24.0355	2.28493	2.26955
(CKL05017/CML536)-B-102	7.74702	7.82475	71.1399	71.4485	251.238	251.048	131.525	132.711	0.541597	0.554374	8.47894	21.9358	0.965868	0.89386	2.20158	2.16587	3.21844	2.80916	73.8419	73.7259	177.462	171.355	84.1853	84.3524	0.471085	0.486829	8.64355	11.0959	24.3317	27.494	2.2342	2.14371
(CKL05017/CML536)-B-104	7.76632	7.84469	70.8039	70.2652	244.48	241.272	127.299	126.076	0.5402	0.550555	8.47894	4.18855	0.966339	0.975	2.38337	2.52899	3.37215	3.34564	73.4125	72.7923	178.911	175.924	82.9166	81.4483	0.459536	0.457691	8.64355	9.88502	24.3115	26.3822	2.40406	2.64672
(CKL05017/CML536)-B-105	7.68998	7.58765	70.8096	70.1244	253.593	254.804	130.9	131.66	0.533992	0.533631	8.47894	7.00299	0.966099	0.933717	2.43103	2.63075	3.20951	2.76698	73.7908	74.0122	176.358	168.15	80.2571	75.9785	0.454273	0.44494	8.64355	12.9029	24.3241	26.5829	2.20273	2.03963
(CKL05017/CML536)-B-106	7.54683	7.03583	71.8712	73.0555	250.835	250.528	133.433	135.237	0.541445	0.552009	8.47894	13.3027	0.966126	0.938317	2.11246	1.95036	3.4349	3.5852	74.1723	74.9266	179.77	178.258	82.017	79.43	0.454026	0.443746	8.64355	5.48249	24.2921	23.539	2.27538	2.2446
(CKL05017/CML536)-B-11	7.81874	8.10714	71.173	71.5386	252.402	254.195	128.266	127.836	0.528279	0.516189	8.47894	7.72383	0.965879	0.895708	2.33335	2.45596	3.45122	3.6628	73.9548	74.0759	179.27	176.143	83.1433	81.2327	0.456743	0.449944	8.64355	8.2389	24.2826	23.3337	2.28784	2.30083
(CKL05017/CML536)-B-110	7.89851	8.37962	71.0789	70.8774	246.657	243.497	124.306	120.185	0.526365	0.511506	8.47894	6.8046	0.966359	0.978423	2.47833	2.74322	3.55621	4.13026	73.1092	71.8079	180.077	180.567	81.9004	79.0959	0.447411	0.426474	8.64355	7.93676	24.3294	27.1628	2.28509	2.31608
(CKL05017/CML536)-B-112	7.70473	7.60568	71.1329	71.1676	244.327	240.333	133.409	136.198	0.551221	0.580497	8.47894	2.94223	0.96614	0.940705	2.19022	2.13283	3.31542	3.13717	74.4561	75.8504	177.241	169.889	81.3311	77.735	0.454777	0.445838	8.64355	10.7267	24.2882	23.5496	2.27395	2.27426
(CKL05017/CML536)-B-113	8.00668	8.86435	71.1864	71.3921	252.414	253.086	132.742	135.263	0.544832	0.56304	8.47894	5.06468	0.966741	1.04412	2.15916	2.05735	3.41954	3.59671	74.1993	74.8744	180.536	181.283	85.5573	86.9693	0.465441	0.472079	8.64355	2.59394	24.294	23.9871	2.26625	2.25253
(CKL05017/CML536)-B-114	7.86574	8.29568	71.2893	71.764	258.972	263.739	137.696	143.542	0.541112	0.553012	8.47894	0.173127	0.96592	0.902922	2.48454	2.73665	3.55858	4.08442	73.4873	73.1644	180.112	180.096	84.4736	84.977	0.463258	0.46728	8.64355	12.8906	24.2832	22.7344	2.47087	2.96702
(CKL05017/CML536)-B-115	7.78261	7.97481	71.2709	71.6034	245.294	241.743	124.102	119.695	0.531956	0.526679	8.47894	15.4745	0.966777	1.05025	2.04939	1.83436	3.38639	3.45789	73.7908	73.654	184.321	193.531	87.7925	92.4975	0.46557	0.473591	8.64355	6.757	24.2749	22.5042	2.26387	2.21362
(CKL05017/CML536)-B-116	7.4495	6.72151	71.2627	71.5218	249.718	248.138	126.749	124.46	0.529286	0.520114	8.47894	9.16905	0.966476	0.998452	2.01771	1.78792	3.28459	3.05793	73.8404	74.0059	178.945	175.043	81.4885	77.6424	0.451972	0.437571	8.64355	9.36803	24.2623	21.1298	2.27981	2.27752
(CKL05017/CML536)-B-117	7.6506	7.47016	70.8784	70.6756	246.232	244.053	127.379	126.113	0.532075	0.527985	8.47894	20.409	0.966193	0.949762	2.18423	2.10083	3.46706	3.6941	73.4628	73.0802	180.727	182.533	82.6021	81.5141	0.454681	0.446523	8.64355	7.82973	24.3085	25.0099	2.40545	2.62574
(CKL05017/CML536)-B-118	7.3804	6.45207	70.4411	69.6288	249.083	249.032	123.188	119.151	0.527331	0.514355	8.47894	11.7464	0.966126	0.938231	2.33614	2.43769	3.4389	3.59391	73.0342	71.6654	179.811	179.532	82.6727	81.1114	0.45561	0.448047	8.64355	8.93157	24.3126	25.8818	2.21824	2.09306
(CKL05017/CML536)-B-119	7.64553	7.47011	70.7215	69.8668	250.407	250.476	127.037	125.448	0.529718	0.520998	8.47894	4.26335	0.966238	0.95754	2.04323	1.83996	3.46045	3.72061	74.2155	75.2632	178.342	173.202	83.856	83.9681	0.469065	0.483645	8.64355	11.7261	24.2562	21.4727	2.24219	2.17407
(CKL05017/CML536)-B-12	7.79115	7.98119	71.4582	72.103	255.925	259.705	133.887	136.962	0.536746	0.539813	8.47894	7.77543	0.96629	0.966492	2.12404	1.98924	3.29401	3.07703	73.8994	74.324	179.811	178.969	86.2625	89.3628	0.47332	0.493517	8.64355	11.4485	24.289	23.7079	2.27613	2.27235
(CKL05017/CML536)-B-120	7.72671	7.73726	71.091	70.9401	252.245	251.748	128.392	126.899	0.526908	0.512983	8.47894	6.18492	0.966623	1.02379	2.096	1.92464	3.32888	3.30993	74.6207	75.9977	181.056	183.684	86.7713	90.1367	0.471901	0.488719	8.64355	21.4568	24.3446	28.2761	2.3051	2.36116
(CKL05017/CML536)-B-121	7.77435	7.95027	71.2733	71.4214	250.35	249.599	127.128	125.094	0.531331	0.525448	8.47894	4.02623	0.966294	0.967262	2.2562	2.29048	3.34717	3.32352	74.2968	75.0723	176.064	166.828	81.1912	78.1766	0.458856	0.456722	8.64355	9.2215	24.3244	26.3045	2.198	2.0239
(CKL05017/CML536)-B-122	7.70022	7.68296	70.9184	70.7206	257.018	261.291	136.052	140.275	0.54542	0.564811	8.47894	11.9408	0.966154	0.943056	2.09496	1.9294	3.44738	3.51634	73.3409	72.5807	179.628	177.742	85.4702	86.912	0.470031	0.484413	8.64355	14.6583	24.3301	26.989	2.29626	2.3315
(CKL05017/CML536)-B-123	7.69788	7.61073	70.8886	70.4272	254.934	256.942	131.539	132.386	0.536135	0.539223	8.47894	16.9624	0.966254	0.960294	1.91845	1.58278	3.23903	2.82795	73.3182	72.6038	182.111	185.788	86.3286	89.2213	0.465447	0.473753	8.64355	13.4229	24.3392	28.1993	2.28465	2.26942
(CKL05017/CML536)-B-124	7.70427	7.69496	70.9289	70.6293	251.365	253.032	130.373	132.131	0.535094	0.536791	8.47894	13.5407	0.966025	0.920833	2.4653	2.70317	3.30923	3.11735	73.8046	74.0753	183.618	192.366	85.755	88.6918	0.460559	0.461669	8.64355	10.0381	24.3221	26.1581	2.35165	2.49967
(CKL05017/CML536)-B-125	7.94168	8.52981	71.0673	70.9353	254.855	256.38	131.689	132.705	0.533308	0.530793	8.47894	17.1481	0.966	0.916667	2.55003	2.86257	3.30961	3.16918	74.8867	76.7831	181.715	186.188	86.2817	89.789	0.464937	0.472148	8.64355	19.3583	24.2685	22.1861	2.47082	2.85881
(CKL05017/CML536)-B-126	7.74204	7.83507	70.7191	70.1994	257.994	262.612	131.469	133.162	0.531257	0.525648	8.47894	1.43769	0.966246	0.958929	2.37757	2.53607	3.19736	2.66223	74.0211	74.5288	179.927	179.037	81.8022	78.92	0.450826	0.435856	8.64355	12.4346	24.3463	28.3415	2.27698	2.27321
(CKL05017/CML536)-B-127	7.62223	7.36664	70.8323	70.416	261.062	266.592	139.156	145.48	0.535242	0.536009	8.47894	20.9154	0.965868	0.89386	2.45919	2.71724	3.50659	3.87519	73.622	73.4069	184.615	195.313	87.5424	92.2306	0.464338	0.471008	8.64355	6.48599	24.2965	24.3904	2.44676	2.78787
(CKL05017/CML536)-B-128	7.54872	7.11627	71.0751	71.1767	256.455	261.882	137.576	143.991	0.539436	0.548052	8.47894	16.1222	0.966695	1.03608	2.17147	2.08401	3.47573	3.77499	73.8151	73.7124	181.482	184.805	85.1039	85.9071	0.461837	0.462626	8.64355	1.48921	24.2742	22.4344	2.12711	1.81338
(CKL05017/CML536)-B-129	7.86993	8.26494	70.3298	68.8992	247.591	246.215	132.45	134.343	0.539833	0.54844	8.47894	4.6261	0.966409	0.986905	2.4793	2.75572	3.58496	4.22754	73.692	73.6037	178.41	174.346	81.8642	78.9645	0.455414	0.447096	8.64355	7.07345	24.2977	24.0254	2.38348	2.58525
(CKL05017/CML536)-B-13	7.73009	7.79611	71.0055	70.7984	253.522	255.38	133.581	136.978	0.543334	0.559884	8.47894	19.9434	0.966368	0.979911	2.25849	2.29433	3.45542	3.72094	73.7153	73.6101	181.156	183.047	87.6309	91.7604	0.474051	0.494358	8.64355	2.14914	24.3106	25.0683	2.25073	2.18921
(CKL05017/CML536)-B-131	7.82498	8.18121	71.1697	71.4175	255.383	259.561	132.438	135.8	0.529916	0.522037	8.47894	3.29623	0.966481	0.999405	2.30406	2.37927	3.24952	2.90566	74.2235	74.7628	182.159	186.499	88.864	94.2955	0.474522	0.494652	8.64355	3.96862	24.311	26.1013	2.27303	2.27815
(CKL05017/CML536)-B-132	7.86934	8.27655	71.2716	71.733	254.671	256.96	130.975	131.206	0.532345	0.527861	8.47894	2.81218	0.966732	1.04257	2.49812	2.81619	3.32664	3.21	73.7236	73.6642	182.626	189.974	87.0898	92.3479	0.46557	0.475038	8.64355	13.6842	24.3175	26.4735	2.30474	2.36401
(CKL05017/CML536)-B-133	7.6155	7.35822	71.0244	71.2446	254.879	257.361	132.094	134.502	0.535169	0.536706	8.47894	0.291594	0.966271	0.963304	2.02943	1.77684	3.41665	3.50906	73.6443	73.3629	180.838	180.934	84.3287	83.6644	0.456957	0.450215	8.64355	5.75795	24.2987	24.2362	2.20283	2.07252
(CKL05017/CML536)-B-134	8.06464	9.02185	71.2411	71.3564	244.401	240.631	127.367	125.589	0.528579	0.518724	8.47894	2.9023	0.96657	1.01471	2.27185	2.28922	3.55215	4.0703	73.3734	72.671	179.065	174.698	81.89	78.0113	0.452994	0.439911	8.64355	7.77702	24.2935	23.6262	2.13156	1.83212
(CKL05017/CML536)-B-135	7.90708	8.42374	71.4879	72.1014	256.146	259.278	131.754	132.726	0.537914	0.543324	8.47894	9.11685	0.966368	0.979911	2.44067	2.63613	3.38504	3.44301	74.1089	74.7605	177.755	172.222	83.2967	82.6118	0.464841	0.471817	8.64355	6.12573	24.3087	25.2749	2.47327	2.83376
(CKL05017/CML536)-B-136	8.07525	9.09959	70.8775	70.3473	253.529	255.987	129.184	129.351	0.529912	0.522116	8.47894	3.08781	0.966605	1.02063	2.34411	2.45778	3.5379	4.07582	72.7614	70.9262	181.278	183.502	85.5692	87.6008	0.465496	0.473711	8.64355	2.4826	24.26	21.0479	2.336	2.44298
(CKL05017/CML536)-B-137	7.62136	7.35132	71.4543	72.0438	248.436	246.251	132.352	133.438	0.545263	0.563401	8.47894	0.517743	0.966096	0.933088	1.85831	1.45406	3.30485	3.09432	74.4855	75.9445	178.788	173.744	84.0382	82.9879	0.464992	0.470958	8.64355	6.83696	24.3225	26.7167	2.02897	1.54667
(CKL05017/CML536)-B-138	7.70313	7.68758	70.9574	70.6492	253.983	256.875	131.582	132.948	0.534798	0.534918	8.47894	3.84544	0.966409	0.986928	2.17068	2.11056	3.52565	3.86859	74.1918	74.9795	181.277	185.103	85.4642	88.6968	0.464354	0.472152	8.64355	1.75198	24.2767	22.6638	2.37445	2.54569
(CKL05017/CML536)-B-139	7.39264	6.47289	70.9983	71.0682	243.943	240.511	124.501	121.166	0.529882	0.52218	8.47894	2.37275	0.966278	0.964461	2.36092	2.50615	3.36204	3.36781	72.8813	71.5346	177.808	171.909	82.6157	80.6407	0.463283	0.467234	8.64355	8.31939	24.2502	20.9413	2.3463	2.47474
(CKL05017/CML536)-B-14	7.6963	7.59108	71.273	71.7675	258.376	264.398	137.084	143.036	0.542509	0.556753	8.47894	14.2401	0.966485	1	2.46083	2.69609	3.39373	3.42523	74.0664	74.5037	180.069	178.465	84.4039	84.3256	0.465082	0.471651	8.64355	12.4312	24.2947	24.4107	2.24276	2.17182
(CKL05017/CML536)-B-140	7.80805	8.08136	70.6922	69.7331	242.748	237.919	123.934	120.168	0.523091	0.502339	8.47894	16.2498	0.966413	0.987573	2.40543	2.59004	3.29614	3.12578	73.5315	73.032	178.482	174.425	81.3399	77.9936	0.45359	0.442726	8.64355	5.17747	24.2975	24.688	2.4448	2.75366
(CKL05017/CML536)-B-141	7.61533	7.34883	70.2345	68.987	246.719	244.596	124.023	120.872	0.535685	0.537624	8.47894	22.3798	0.966243	0.958435	2.21939	2.23394	3.2663	3.06356	73.5138	73.0913	179.716	181.06	79.6674	75.2775	0.442302	0.414692	8.64355	6.56369	24.2823	23.3081	2.28507	2.29451
(CKL05017/CML536)-B-142	7.58077	7.16992	71.1786	71.1754	258.867	264.324	133.051	135.38	0.538879	0.545584	8.47894	7.58005	0.96642	0.988889	1.87532	1.45127	3.37278	3.40479	74.0527	74.7073	181.477	183.056	84.597	85.1411	0.459543	0.458928	8.64355	16.0706	24.2986	24.4749	2.27042	2.24451
(CKL05017/CML536)-B-143	7.72827	7.78487	71.207	71.5729	248.176	246.14	131.612	132.958	0.542712	0.557197	8.47894	11.0574	0.966488	1.0006	2.10403	1.94548	2.95504	1.82409	74.5773	75.978	180.091	179.95	84.8864	86.5491	0.465428	0.473922	8.64355	12.8387	24.3224	25.7944	2.21054	2.06136
(CKL05017/CML536)-B-144	7.74006	7.8329	70.8998	70.5944	245.829	243.247	125.611	123.136	0.528713	0.518321	8.47894	2.03591	0.966346	0.97619	2.2186	2.16652	3.38896	3.33484	73.9752	74.4603	177.885	171.677	83.4043	82.1079	0.465512	0.472052	8.64355	5.64921	24.2912	24.7392	2.33524	2.41543
(CKL05017/CML536)-B-145	7.54562	7.0511	71.0325	71.1895	258.679	264.246	133.735	137.066	0.544758	0.562901	8.47894	1.63482	0.966084	0.931115	2.5431	2.8626	3.36268	3.36596	73.6455	73.4825	183.167	191.168	88.0518	93.1465	0.470121	0.484149	8.64355	5.39027	24.3222	26.7179	2.22262	2.10537
(CKL05017/CML536)-B-146	7.51204	6.97097	70.7337	69.9725	241.042	235.483	123.175	118.808	0.538789	0.546658	8.47894	12.1862	0.966788	1.05208	2.13007	1.9824	3.52189	3.95794	73.1625	72.1523	181.681	185.324	86.3358	88.7114	0.463454	0.466657	8.64355	8.09015	24.2682	21.7189	2.35911	2.53772
(CKL05017/CML536)-B-147	7.81472	8.13872	70.8281	70.4808	259.27	264.529	137.89	143.339	0.534946	0.534903	8.47894	16.363	0.96611	0.935565	2.07553	1.91695	3.51431	3.85612	74.1472	75.0583	183.276	190.037	87.1352	91.2737	0.463655	0.469246	8.64355	7.29136	24.3038	24.4247	2.26788	2.23781
(CKL05017/CML536)-B-149	7.99593	8.76803	70.6628	69.7083	249.836	248.079	126.186	123.056	0.534583	0.533336	8.47894	14.9057	0.966584	1.01707	2.18331	2.11309	3.69703	4.58057	73.0662	71.9801	180.53	180.768	84.3923	84.1848	0.464196	0.468667	8.64355	3.50126	24.2665	21.9135	2.30436	2.35063
(CKL05017/CML536)-B-150	7.87841	8.34451	70.7677	70.1213	252.63	253.946	126.631	124.088	0.529268	0.519709	8.47894	3.71122	0.965959	0.909524	2.36376	2.4577	3.27989	2.99693	73.1599	72.1202	179.609	178.606	86.312	89.9364	0.472988	0.493191	8.64355	5.54691	24.2509	20.5436	2.21406	2.07783
(CKL05017/CML536)-B-151	7.92412	8.4645	70.9816	70.5719	249.155	246.696	131.527	132.067	0.53845	0.544814	8.47894	7.70203	0.966417	0.98839	2.35323	2.4698	3.42895	3.60063	74.0039	74.5913	179.625	177.542	83.4356	82.5088	0.461953	0.464071	8.64355	4.85992	24.2626	22.0994	2.35055	2.48615
(CKL05017/CML536)-B-152	7.70466	7.70073	70.9792	70.798	247.46	247.062	127.366	126.488	0.53566	0.537459	8.47894	13.693	0.96632	0.971595	2.11456	1.98677	3.43083	3.54569	73.6024	73.1279	181.849	185.702	83.3481	82.9533	0.451425	0.438185	8.64355	7.30101	24.3108	25.2653	2.38081	2.58636
(CKL05017/CML536)-B-153	7.81044	8.05868	70.8397	70.247	246.685	244.117	123.353	119.316	0.525985	0.511373	8.47894	18.3126	0.966343	0.975595	2.29503	2.3646	3.3737	3.40059	73.606	73.3225	176.968	168.751	79.643	73.6754	0.452467	0.439747	8.64355	14.3598	24.3208	26.3309	2.25673	2.20077
(CKL05017/CML536)-B-154	7.76272	7.86634	70.7532	70.0833	255.18	256.898	126.679	123.952	0.532168	0.528279	8.47894	12.0685	0.966212	0.953125	2.40429	2.59167	3.49699	3.92219	73.628	73.3394	178.234	175.289	77.769	70.9615	0.439139	0.407034	8.64355	4.47313	24.2935	23.635	2.4104	2.65931
(CKL05017/CML536)-B-155	7.92306	8.53207	71.1739	71.1507	250.557	251.005	132.221	134.12	0.546591	0.567325	8.47894	3.00686	0.966282	0.965047	2.0772	1.89725	3.18897	2.69284	74.1034	74.6888	181.784	187.161	86.6737	90.9872	0.468512	0.481931	8.64355	11.1855	24.266	22.2315	2.24181	2.13563
(CKL05017/CML536)-B-156	7.61913	7.3184	71.4465	72.1396	253.633	255.517	134.599	138.594	0.543324	0.558517	8.47894	1.89177	0.96607	0.928571	2.45219	2.66835	3.25105	2.91031	73.6172	73.529	180.404	180.472	83.4922	83.0735	0.458349	0.455704	8.64355	9.53856	24.2825	23.3287	2.39414	2.63485
(CKL05017/CML536)-B-157	7.88735	8.41654	70.8887	70.4605	253.236	254.99	131.099	132.387	0.535135	0.535663	8.47894	10.962	0.966794	1.05314	2.61119	3.03647	3.32638	3.18098	73.1133	72.0262	179.741	177.97	84.8646	86.3067	0.464066	0.470609	8.64355	7.13775	24.2916	23.9249	2.50939	2.92518
(CKL05017/CML536)-B-158	7.71301	7.67007	71.6618	72.4616	254.806	256.594	135.495	139.468	0.549433	0.57498	8.47894	4.43462	0.965931	0.904762	2.13098	2.03536	3.3407	3.17389	74.1768	74.674	181.15	182.39	85.1356	86.2196	0.462677	0.466107	8.64355	28.2733	24.3192	26.0537	2.13822	1.82243
(CKL05017/CML536)-B-16	7.77583	7.95722	71.5606	72.246	252.311	252.789	130.082	129.999	0.539103	0.545361	8.47894	4.45051	0.966281	0.964896	2.14487	2.03742	3.4046	3.59293	74.8037	76.2645	180.323	181.317	85.3162	86.8782	0.466741	0.475428	8.64355	6.15928	24.2888	23.9843	2.20325	2.06879
(CKL05017/CML536)-B-160	7.90074	8.33098	71.293	71.6301	258.088	261.286	138.828	144.798	0.544791	0.562082	8.47894	14.1616	0.966077	0.929861	2.3801	2.51195	3.33971	3.19239	73.8078	73.9804	182.243	187.661	89.3208	96.7988	0.477665	0.505362	8.64355	12.443	24.3632	29.4494	2.28277	2.27524
(CKL05017/CML536)-B-161	7.81062	8.02751	71.5339	72.2857	248.627	247.828	125.013	121.384	0.52548	0.508473	8.47894	2.80207	0.966097	0.933271	2.31352	2.43702	3.51649	3.91187	73.37	72.843	182.11	186.677	87.1012	90.8245	0.469284	0.482117	8.64355	9.05264	24.2676	21.9615	2.22466	2.11211
(CKL05017/CML536)-B-162	7.5871	7.19261	70.6753	69.8736	244.218	239.837	123.139	118.316	0.534758	0.534896	8.47894	11.8208	0.9663	0.968254	2.26759	2.29095	3.37386	3.338	73.2735	72.6153	180.378	181.18	82.8638	80.9431	0.455713	0.446849	8.64355	8.86382	24.3301	27.1501	2.17103	1.95032
(CKL05017/CML536)-B-163	7.84044	8.19482	71.2447	71.4056	254.404	255.363	135.474	139.254	0.542775	0.557506	8.47894	15.8287	0.966025	0.920833	2.05825	1.84973	3.39055	3.45756	74.2131	74.9551	182.326	187.931	87.9325	93.5887	0.47187	0.49059	8.64355	10.6432	24.2751	22.3115	2.17506	1.965
(CKL05017/CML536)-B-164	7.33441	6.27656	70.9697	70.7373	243.129	238.999	129.25	129.25	0.535013	0.535319	8.47894	12.744	0.965717	0.867857	2.22952	2.21058	3.23732	2.94179	73.234	72.323	178.654	175.635	82.4585	81.2418	0.454851	0.44726	8.64355	3.35445	24.2771	23.0294	2.30325	2.33658
(CKL05017/CML536)-B-165	7.63836	7.43705	70.5828	69.5664	258.88	262.643	135.567	138.825	0.537798	0.543148	8.47894	4.42968	0.966231	0.956388	2.36628	2.48949	3.33487	3.24017	73.654	73.5981	179.708	178.011	80.5265	75.4971	0.443634	0.416772	8.64355	13.9672	24.2995	25.2878	2.33577	2.44797
(CKL05017/CML536)-B-166	7.99147	8.79127	71.3427	71.6921	258.155	264.167	137.677	143.641	0.54565	0.564917	8.47894	17.0733	0.966416	0.988231	2.12547	1.97032	3.42856	3.60437	74.3907	75.3826	180.784	181.26	83.4489	82.5999	0.459638	0.45845	8.64355	4.4542	24.28	23.0256	2.29505	2.30849
(CKL05017/CML536)-B-167	7.43079	6.61783	70.8231	70.3006	247.809	245.475	129.819	130.307	0.539359	0.549367	8.47894	11.3204	0.96607	0.928676	2.27634	2.31727	3.40062	3.48724	73.8145	73.9029	179.749	178.834	85.4329	87.3315	0.470783	0.487012	8.64355	10.4356	24.3132	25.346	2.18843	2.00743
(CKL05017/CML536)-B-169	7.76686	7.89631	71.3767	72.0101	259.876	264.913	136.318	140.538	0.532614	0.528646	8.47894	10.8092	0.966923	1.07537	2.38261	2.55768	3.16076	2.54882	74.024	74.5854	183.105	189.372	88.2586	93.6909	0.471365	0.488755	8.64355	17.3657	24.246	20.2482	2.28317	2.25968
(CKL05017/CML536)-B-17	7.69489	7.59546	71.208	71.1269	255.748	258.777	128.746	127.813	0.526682	0.513336	8.47894	10.9226	0.966481	0.999342	2.0727	1.88798	3.36179	3.3914	73.5698	73.2985	179.674	180.906	84.3035	86.6479	0.46443	0.472759	8.64355	5.83707	24.3298	27	2.22081	2.0978
(CKL05017/CML536)-B-170	7.50355	6.8932	70.3024	68.6918	240.725	235.016	122.581	117.96	0.52738	0.514974	8.47894	14.0766	0.966319	0.971405	2.14627	2.03777	3.344	3.32219	73.2211	72.3607	176.152	166.855	80.1334	74.7257	0.455902	0.447285	8.64355	5.31682	24.2475	20.3344	2.35402	2.49082
(CKL05017/CML536)-B-171	7.45828	6.69302	71.1627	71.4598	241.738	236.871	122.414	117.412	0.529651	0.520276	8.47894	9.45028	0.966226	0.955532	2.28869	2.34812	3.40934	3.58154	73.2669	72.3044	176.559	168.049	79.0224	72.691	0.450085	0.433691	8.64355	2.68595	24.2359	18.8868	2.24396	2.17718
(CKL05017/CML536)-B-172	7.75563	7.80805	71.2038	71.237	251.625	252.44	131.513	132.351	0.53858	0.545409	8.47894	7.3756	0.966654	1.02917	2.2758	2.30818	3.37654	3.35321	73.9793	74.2758	179.668	179.613	85.7157	88.8237	0.471284	0.489121	8.64355	12.8541	24.3032	25.7088	2.5135	2.96545
(CKL05017/CML536)-B-173	7.32953	6.20342	71.0454	71.2587	250.335	250.33	128.698	128.321	0.535483	0.537404	8.47894	15.5735	0.966178	0.947222	2.06967	1.87806	3.49955	3.80529	73.0594	72.0328	185.281	198.522	88.5726	95.2623	0.468371	0.481496	8.64355	3.38239	24.2701	22.1146	2.02671	1.50956
(CKL05017/CML536)-B-174	7.67402	7.48875	70.8668	70.3538	245.357	240.771	123.644	118.307	0.528467	0.517149	8.47894	-0.195432	0.966637	1.02623	2.50608	2.76603	3.34209	3.26531	73.3328	72.559	179.535	179.03	84.228	83.874	0.460719	0.45908	8.64355	9.20866	24.2807	22.9046	2.34079	2.42752
(CKL05017/CML536)-B-175	7.33078	6.26373	71.1155	71.0307	247.745	245.407	125.971	122.977	0.532234	0.528098	8.47894	5.33907	0.96641	0.98715	2.49153	2.7692	3.28081	3.0574	73.8231	73.9698	178.894	176.66	83.7958	84.2612	0.4615	0.463791	8.64355	19.9541	24.3068	24.8648	2.3694	2.54227
(CKL05017/CML536)-B-176	7.54678	7.00019	71.4071	71.6853	243.064	236.615	128.448	126.984	0.544142	0.560939	8.47894	7.99353	0.96614	0.940675	2.10033	1.92451	3.35845	3.31624	74.1484	75.0982	181.026	183.415	85.7674	89.0477	0.464916	0.473565	8.64355	8.76904	24.2549	21.329	2.18375	1.99564
(CKL05017/CML536)-B-177	7.68865	7.56253	70.8616	70.5545	249.943	248.659	129.803	129.242	0.535936	0.539045	8.47894	3.07263	0.96601	0.918269	2.15756	2.06989	3.04979	2.20254	74.1477	74.6744	179.553	178.32	85.9621	88.2781	0.469241	0.482268	8.64355	9.95891	24.3034	25.0019	2.19237	2.03661
(CKL05017/CML536)-B-178	7.84034	8.16538	71.6167	72.5285	251.657	252.052	129.584	130.236	0.531387	0.526536	8.47894	14.6283	0.966394	0.984404	2.46661	2.70311	3.32426	3.18661	74.3304	75.3623	183.136	190.152	87.0763	91.033	0.462303	0.46525	8.64355	4.08863	24.3079	25.8961	2.44459	2.75093
(CKL05017/CML536)-B-179	7.53378	6.9688	71.4867	72.1358	250.692	250.468	131.041	131.837	0.537054	0.541685	8.47894	12.0871	0.965656	0.857416	2.07327	1.88439	3.24128	2.87643	73.6202	73.3872	180.869	182.694	85.8241	88.0622	0.465622	0.473191	8.64355	14.384	24.2754	22.8687	2.24354	2.19096
(CKL05017/CML536)-B-18	7.72921	7.76649	71.1384	71.268	249.229	248.259	132.2	133.558	0.540185	0.550309	8.47894	4.15371	0.96661	1.02155	2.4741	2.71295	3.3024	3.11938	73.7181	73.5877	180.267	181.732	86.0424	88.7583	0.470283	0.484848	8.64355	10.9418	24.3082	25.404	2.15233	1.90335
(CKL05017/CML536)-B-180	7.69954	7.65612	71.5992	72.1967	247.301	244.459	125.929	122.479	0.528694	0.518384	8.47894	3.19751	0.966161	0.944345	2.15986	2.0732	3.49355	3.76408	73.4228	73.024	179.214	176.619	86.8403	90.3428	0.47378	0.493974	8.64355	7.42597	24.2856	23.1105	2.22158	2.09946
(CKL05017/CML536)-B-181	7.80533	8.02034	70.6978	69.8453	250.039	248.932	129.69	128.606	0.533698	0.530912	8.47894	7.82382	0.966047	0.924641	2.2596	2.26365	3.30772	3.14111	74.8238	76.6082	175.713	164.345	80.8506	76.5892	0.45773	0.453361	8.64355	17.9183	24.3067	25.0019	2.14742	1.86647
(CKL05017/CML536)-B-182	7.61727	7.30558	70.7345	70.313	251.3	251.763	126.11	123.64	0.527515	0.515066	8.47894	11.7204	0.966506	1.0036	2.30145	2.36121	3.10496	2.40669	73.6495	73.168	180.316	180.823	86.4084	88.8552	0.470573	0.484921	8.64355	15.9271	24.2587	21.821	2.49476	2.9262
(CKL05017/CML536)-B-183	7.62939	7.33525	71.6518	72.691	244.755	241.281	126.749	125.402	0.537785	0.544063	8.47894	0.497028	0.966277	0.964286	2.13437	2.00731	3.55281	4.05384	73.4144	72.7674	181.174	182.032	82.7532	80.5627	0.455326	0.446961	8.64355	11.6617	24.2674	22.2312	2.31547	2.36212
(CKL05017/CML536)-B-184	7.73981	7.74886	71.239	71.4245	258.044	262.422	137.708	143.479	0.545221	0.563347	8.47894	19.6549	0.966396	0.984649	2.20125	2.14297	3.42317	3.60911	74.012	74.4959	177.627	172.426	79.2083	73.4974	0.450344	0.434934	8.64355	3.61935	24.2708	22.1614	2.06933	1.63674
(CKL05017/CML536)-B-186	7.99289	8.7465	71.4528	72.0773	249.798	248.9	138.99	145.554	0.549199	0.574814	8.47894	1.42818	0.966128	0.93869	2.06969	1.89764	3.41179	3.45789	74.232	75.3501	181.058	183.379	85.8234	88.024	0.468322	0.479857	8.64355	4.75315	24.3188	26.1062	2.31344	2.39037
(CKL05017/CML536)-B-187	7.81796	8.04582	71.1842	71.3576	255.983	259.754	133.674	136.423	0.536207	0.5381	8.47894	4.32815	0.965999	0.916395	2.24606	2.26616	3.51612	3.99543	74.3808	75.562	184.015	194.241	91.5652	101.275	0.480425	0.510805	8.64355	9.804	24.2637	21.6985	2.24115	2.13666
(CKL05017/CML536)-B-188	7.59459	7.25534	71.1407	71.123	250.065	249.219	131.214	131.517	0.530991	0.523029	8.47894	4.3589	0.966427	0.990079	2.35842	2.49061	3.51229	3.8894	73.4488	73.033	177.06	168.769	79.8045	73.7673	0.45073	0.434811	8.64355	8.34862	24.3081	25.6014	2.28503	2.28743
(CKL05017/CML536)-B-189	7.73924	7.77879	71.1694	71.196	248.808	247.736	126.993	124.633	0.532524	0.527905	8.47894	7.03324	0.966462	0.996078	2.25478	2.25506	3.44877	3.69984	70.9361	66.1686	179.959	179.22	84.0857	84.2173	0.462068	0.464778	8.64355	7.5294	24.2761	22.2731	2.3481	2.48555
(CKL05017/CML536)-B-190	7.7122	7.69908	70.8613	70.5362	253.959	256.069	131.145	132.373	0.537339	0.541377	8.47894	28.6282	0.965961	0.909874	2.22198	2.20286	3.31685	3.16189	74.6674	76.3199	175.259	162.823	76.9297	67.7523	0.440799	0.41028	8.64355	3.52762	24.313	25.7835	2.35161	2.47857
(CKL05017/CML536)-B-191	7.71665	7.71769	70.7738	70.117	252.896	253.666	126.511	123.758	0.522028	0.500127	8.47894	5.21574	0.966368	0.979861	2.19104	2.12637	3.44305	3.63671	73.0309	71.7753	180.69	182.915	81.3847	79.1009	0.448775	0.43173	8.64355	7.41884	24.2879	24.0843	2.15112	1.90102
(CKL05017/CML536)-B-193	7.51221	6.93882	71.0416	71.3333	242.467	237.419	129.477	129.754	0.546071	0.566653	8.47894	8.17493	0.966216	0.953819	2.29909	2.35624	3.24329	2.96636	73.5887	73.1606	179.374	178.496	82.3392	81.062	0.457499	0.453552	8.64355	3.70252	24.3048	24.8795	2.4418	2.77774
(CKL05017/CML536)-B-196	7.85502	8.26554	71.5617	72.2355	265.206	273.033	136.311	140.815	0.535787	0.538223	8.47894	9.08142	0.96643	0.990562	2.21533	2.18247	3.59355	4.31488	73.3135	72.4348	182.517	188.695	86.7037	90.5762	0.46566	0.474047	8.64355	3.16063	24.2766	22.4933	2.13086	1.84586
(CKL05017/CML536)-B-197	7.93192	8.50752	71.4589	72.0137	250.387	248.835	133.256	134.651	0.542007	0.554259	8.47894	5.87564	0.966731	1.04232	2.21606	2.18675	3.3844	3.47299	74.0096	74.6512	183.001	191.255	86.7302	90.885	0.467843	0.479567	8.64355	-0.0847381	24.3249	27.1206	2.0832	1.66676
(CKL05017/CML536)-B-198	7.87838	8.3829	70.8286	70.6001	247.845	245.273	130.512	130.685	0.543135	0.557889	8.47894	3.00289	0.966408	0.986842	2.22923	2.21373	3.49707	3.92	73.5444	73.3246	179.4	179.043	82.2596	80.5115	0.457214	0.451966	8.64355	2.35118	24.2735	22.1798	2.01341	1.48829
(CKL05017/CML536)-B-199	7.99609	8.77839	71.5016	72.3248	263.186	270.929	139.956	147.018	0.542623	0.554387	8.47894	8.67189	0.966433	0.991009	2.57284	2.91035	3.35208	3.34724	73.9306	74.215	181.687	185.357	85.0641	86.1169	0.462984	0.466232	8.64355	16.7785	24.296	23.5379	2.25243	2.19878
(CKL05017/CML536)-B-2	7.71206	7.71434	70.8129	70.5897	255.439	259.941	130.828	132.918	0.530432	0.523428	8.47894	12.6542	0.966051	0.925345	2.03694	1.82664	3.38137	3.34534	74.8553	76.7353	179.964	179.747	85.0573	86.33	0.466614	0.475772	8.64355	6.15596	24.2917	24.3651	2.28271	2.2911
(CKL05017/CML536)-B-20	7.87578	8.37805	71.5062	72.2092	255.986	259.853	132.725	135.154	0.543335	0.558338	8.47894	6.17855	0.966165	0.945016	2.06473	1.86439	3.36793	3.41723	73.8701	73.8845	181.63	188.025	85.9481	90.0398	0.465542	0.474773	8.64355	7.48983	24.2939	23.8499	2.29322	2.31438
(CKL05017/CML536)-B-201	7.64634	7.49185	70.9196	70.7244	247.606	246.136	128.248	127.672	0.542591	0.55682	8.47894	9.49348	0.966312	0.970238	2.25398	2.28829	3.17806	2.66683	73.8979	74.0985	178.053	171.332	81.981	78.2735	0.456738	0.449453	8.64355	6.73494	24.3251	26.5554	2.14433	1.85949
(CKL05017/CML536)-B-202	7.9754	8.75832	70.7073	70.3676	245.47	243.373	127.064	126.238	0.523941	0.506496	8.47894	11.7448	0.966496	1.00198	2.19349	2.14295	3.34012	3.27754	73.6484	73.5685	180.432	181.143	85.3696	87.2128	0.467713	0.479048	8.64355	1.30001	24.3159	26.1142	2.07656	1.67898
(CKL05017/CML536)-B-203	7.58056	7.21777	71.0038	70.7723	248.755	246.242	131.088	131.706	0.539473	0.54744	8.47894	-0.320702	0.965981	0.913313	2.37725	2.53068	3.17291	2.59988	74.8428	76.6784	180.211	179.538	85.8226	88.3588	0.467984	0.480548	8.64355	11.1984	24.3325	26.458	2.35758	2.50854
(CKL05017/CML536)-B-204	7.46579	6.73638	70.3226	68.884	254.304	256.731	131.751	133.121	0.532696	0.529025	8.47894	1.75262	0.966416	0.988095	2.33297	2.44251	3.56784	4.14461	72.9999	71.6712	181.367	183.621	84.2635	84.4002	0.459647	0.45821	8.64355	8.10089	24.2729	22.5804	2.53794	3.05061
(CKL05017/CML536)-B-205	7.84441	8.2025	71.4215	72.1959	248.69	246.286	131.566	131.575	0.555261	0.589997	8.47894	1.46416	0.966363	0.978968	2.27086	2.30622	3.31328	3.19101	73.8724	74.1247	181.85	187.598	89.5177	97.0121	0.480663	0.511977	8.64355	9.01149	24.3247	26.1256	2.23209	2.13935
(CKL05017/CML536)-B-206	7.79912	8.02518	71.8253	72.9411	254.276	256.255	137.256	142.821	0.544496	0.562137	8.47894	0.995283	0.965974	0.912088	2.36518	2.47437	3.46994	3.78498	73.3432	72.7188	182.145	186.373	85.2443	86.5074	0.462571	0.465429	8.64355	11.7202	24.2789	23.1008	2.23337	2.15432
(CKL05017/CML536)-B-207	7.71724	7.71935	71.3727	71.756	257.323	262.687	134.436	138.624	0.536935	0.540106	8.47894	20.9346	0.965802	0.882516	1.93867	1.60755	3.27613	3.03042	74.0481	74.3667	183.86	193.442	88.6298	94.8945	0.474216	0.495707	8.64355	6.2168	24.2882	23.2808	2.30817	2.37191
(CKL05017/CML536)-B-208	7.7558	7.80701	71.3537	71.7924	261.931	268.928	137.172	142.292	0.539417	0.54729	8.47894	12.2891	0.965862	0.892894	2.36496	2.48259	3.28859	3.09401	73.9677	74.3473	181.432	185.606	89.0809	96.1126	0.479631	0.509647	8.64355	5.54067	24.3345	27.5573	2.25392	2.18524
(CKL05017/CML536)-B-209	7.85904	8.23331	71.2615	71.5643	245.385	241.171	129.063	127.84	0.53537	0.536097	8.47894	4.2578	0.966638	1.02632	1.97821	1.71404	3.25848	2.98906	74.124	74.5885	179.167	176.221	82.3198	80.4756	0.458419	0.456276	8.64355	5.73152	24.2855	23.6713	2.01622	1.45139
(CKL05017/CML536)-B-21	7.91575	8.47109	71.3177	71.6493	259.205	263.791	139.496	145.731	0.539248	0.546947	8.47894	8.23743	0.966538	1.00915	2.38583	2.54567	3.53824	4.01471	73.7259	73.6964	181.916	186.28	84.9712	86.7212	0.459224	0.458222	8.64355	12.2104	24.3184	25.4606	2.50096	2.93556
(CKL05017/CML536)-B-210	7.99239	8.75835	71.2027	71.3106	245.606	243.64	125.257	122.301	0.532175	0.527347	8.47894	10.9011	0.966416	0.988158	2.17001	2.06482	3.39509	3.47162	73.1057	71.9768	177.343	170.841	80.007	75.3636	0.450134	0.43491	8.64355	15.2113	24.2511	20.4049	2.34457	2.47465
(CKL05017/CML536)-B-211	7.86301	8.27013	70.9953	70.7512	250.184	248.012	128.868	127.6	0.531501	0.52585	8.47894	10.5663	0.966566	1.01389	2.09869	1.92696	3.5622	4.1209	73.1183	72.1507	177.223	170.677	81.1489	77.6812	0.457888	0.453885	8.64355	1.64164	24.2728	22.1694	2.31113	2.37217
(CKL05017/CML536)-B-213	7.63183	7.40204	71.1629	71.3453	254.787	257.862	135.733	140.372	0.539084	0.547999	8.47894	0.0908839	0.966402	0.985714	2.09393	1.9367	3.30645	3.13223	74.2208	75.0708	180.23	180.95	82.4718	80.7718	0.453569	0.442944	8.64355	20.9296	24.2545	20.7643	2.23517	2.16635
(CKL05017/CML536)-B-214	7.93671	8.54559	71.1955	71.2444	252.681	253.856	133.688	136.419	0.540941	0.55116	8.47894	16.107	0.966121	0.937437	2.4125	2.58628	3.30645	3.1469	73.297	72.3589	181.851	186.298	85.0332	86.9237	0.460952	0.462395	8.64355	23.5397	24.3116	25.2177	2.37793	2.54764
(CKL05017/CML536)-B-217	7.69142	7.61103	71.1418	71.1751	259.025	263.706	136.545	140.889	0.539845	0.54804	8.47894	6.65518	0.966965	1.08258	2.09543	1.91852	3.54824	4.02049	74.4067	75.8236	182.225	187.687	85.7126	87.8662	0.464227	0.469689	8.64355	9.72916	24.3064	25.6713	2.18861	1.99305
(CKL05017/CML536)-B-218	7.60046	7.26746	71.1854	71.2744	260.778	266.5	132.767	134.948	0.533508	0.530225	8.47894	4.16499	0.966289	0.966356	2.47983	2.7256	3.30205	3.08613	73.514	73.1887	182.667	187.673	85.6196	87.2574	0.459527	0.457863	8.64355	8.61542	24.3109	25.6388	2.34682	2.4637
(CKL05017/CML536)-B-22	7.4412	6.69748	70.7874	70.1281	237.98	229.816	118.678	111.714	0.527595	0.516188	8.47894	6.08713	0.966401	0.985628	2.35485	2.47054	3.28392	3.06327	73.793	73.6141	175.392	163.772	77.6974	69.3912	0.448222	0.428633	8.64355	12.8675	24.2918	23.5174	2.23669	2.16179
(CKL05017/CML536)-B-221	7.70503	7.66843	70.9536	70.9175	255.595	259.015	132.924	135.891	0.530226	0.523311	8.47894	3.27654	0.966335	0.974206	1.94489	1.61637	3.22337	2.7206	73.9876	74.5158	179.5	176.646	84.3725	84.2789	0.463582	0.467948	8.64355	11.0805	24.2746	22.577	2.19224	1.983
(CKL05017/CML536)-B-222	7.20772	5.72172	71.3571	71.9255	250.339	251.672	127.132	125.932	0.533022	0.529888	8.47894	11.5894	0.965656	0.85743	2.34241	2.46694	3.40638	3.50159	73.954	74.4872	178.932	175.537	83.0811	82.3248	0.458127	0.455244	8.64355	10.8224	24.2641	21.4233	2.37031	2.54851
(CKL05017/CML536)-B-223	7.6097	7.30044	71.1853	71.3553	258.666	263.136	133.225	135.194	0.534246	0.533181	8.47894	8.20763	0.966113	0.936111	2.22468	2.17596	3.27236	2.97846	74.1187	74.7259	179.555	178.545	84.3881	84.9805	0.463994	0.469093	8.64355	21.0042	24.3307	27.3915	2.21409	2.05992
(CKL05017/CML536)-B-224	7.88151	8.33652	71.1771	71.3278	255.989	259.095	132.626	134.755	0.535121	0.535472	8.47894	2.59784	0.966346	0.97619	2.29803	2.36985	3.20389	2.76958	74.4172	75.2523	182.094	187.1	84.638	85.8178	0.459161	0.457707	8.64355	11.0533	24.3169	25.7299	2.20899	2.06555
(CKL05017/CML536)-B-226	7.99669	8.74915	71.0098	70.6003	255.609	257.832	133.773	136.312	0.533531	0.531426	8.47894	1.03721	0.966186	0.948684	2.2888	2.35194	3.28404	3.00229	74.1988	74.8589	174.895	162.728	82.3949	80.0189	0.472466	0.490136	8.64355	0.417003	24.2709	22.8976	2.25232	2.16803
(CKL05017/CML536)-B-227	7.19821	5.67376	71.3796	72.0014	247.145	244.609	125.758	122.966	0.526281	0.51134	8.47894	2.77903	0.965767	0.876471	2.122	1.98221	3.03015	2.0858	73.5772	73.3997	176.949	169.15	81.6165	77.7733	0.460621	0.459269	8.64355	8.87234	24.2889	24.1018	2.18571	2.00497
(CKL05017/CML536)-B-23	7.75867	7.81411	71.3275	71.9384	250.916	249.352	124.772	121.255	0.526899	0.513485	8.47894	2.87984	0.965865	0.893353	2.30211	2.39836	3.15848	2.53436	73.8294	74.1145	179.36	177.804	81.8464	78.6335	0.451086	0.43525	8.64355	13.0494	24.2912	24.4825	2.2633	2.25275
(CKL05017/CML536)-B-231	7.7234	7.74634	70.8163	70.3444	245.871	242.336	126.652	124.653	0.530543	0.522988	8.47894	7.11485	0.96649	1.00082	2.13124	2.02181	3.66416	4.53217	73.2864	72.3054	180.159	181.176	85.6775	88.4016	0.467058	0.477601	8.64355	12.9667	24.3052	25.3329	2.23522	2.15
(CKL05017/CML536)-B-233	8.00409	8.83009	70.9964	70.8261	254.264	254.902	128.914	127.696	0.534512	0.534456	8.47894	0.434595	0.967313	1.14248	2.26893	2.29809	3.39561	3.52675	73.5189	73.0519	180.97	183.88	83.8548	84.4006	0.457764	0.454088	8.64355	7.57706	24.2921	24.039	2.33696	2.4531
(CKL05017/CML536)-B-235	7.8037	8.08194	70.6451	69.8144	247.546	246.257	126.649	124.829	0.53151	0.525837	8.47894	5.32564	0.96657	1.01462	2.21023	2.17668	3.40587	3.42725	73.5452	73.4335	180.387	180.752	82.7163	81.424	0.453942	0.44447	8.64355	3.99388	24.2808	23.3063	2.27294	2.26325
(CKL05017/CML536)-B-239	7.8429	8.11255	70.8968	70.3629	256.53	259.89	138.119	143.416	0.540749	0.550823	8.47894	18.9722	0.966192	0.94958	2.41107	2.60957	3.5593	4.13638	73.2502	72.4656	184.246	195.889	91.2168	101.501	0.481233	0.514242	8.64355	4.58077	24.2714	22.4006	2.30037	2.32325
(CKL05017/CML536)-B-240	7.56981	7.17562	71.9931	73.79	251.432	252.4	134.368	137.737	0.545241	0.563241	8.47894	14.6086	0.966044	0.924178	1.98084	1.70822	3.40016	3.52935	73.9199	74.1142	176.693	167.689	82.3386	79.4676	0.461727	0.462847	8.64355	3.36572	24.3349	27.5539	2.22586	2.11893
(CKL05017/CML536)-B-241	7.83638	8.14667	70.6516	69.9669	251.066	251.571	132.485	134.682	0.546838	0.567508	8.47894	7.52181	0.96654	1.00957	2.23667	2.20147	3.42236	3.57001	73.5133	72.7518	179.455	176.674	86.2311	88.0678	0.472844	0.490401	8.64355	8.05544	24.2688	22.7093	2.38964	2.60757
(CKL05017/CML536)-B-244	7.44219	6.62656	70.7156	69.9715	245.311	243.22	123.724	120.776	0.528045	0.516495	8.47894	12.5175	0.966131	0.939223	2.13946	2.03681	3.35234	3.2688	73.3745	72.7788	177.235	169.167	81.3833	78.2111	0.459604	0.459255	8.64355	8.69452	24.28	22.5346	2.11421	1.77748
(CKL05017/CML536)-B-245	7.56422	7.16446	70.7526	69.9166	249.449	247.935	128.136	126.648	0.539247	0.547251	8.47894	17.7825	0.966116	0.936508	2.20739	2.17019	3.50305	3.92365	73.0202	71.5354	181.076	183.707	78.3328	71.293	0.435107	0.395891	8.64355	1.1445	24.2913	24.2274	2.28263	2.31526
(CKL05017/CML536)-B-247	7.36197	6.32603	70.867	70.461	245.263	242.237	128.136	127.198	0.534643	0.534495	8.47894	1.66045	0.966297	0.967643	2.21919	2.18652	3.24041	2.92091	73.9606	74.5656	178.034	173.11	81.5809	79.1536	0.455804	0.449553	8.64355	0.016218	24.2457	20.2408	2.3232	2.41686
(CKL05017/CML536)-B-248	7.83447	8.11315	71.0867	71.0155	246.57	245.67	127.862	126.974	0.538793	0.545924	8.47894	19.4131	0.966343	0.975595	2.0668	1.86656	3.27507	3.01999	73.3818	72.8197	175.65	164.005	78.228	70.8577	0.449294	0.432344	8.64355	1.61571	24.3011	24.9144	2.18599	1.99806
(CKL05017/CML536)-B-25	8.15642	9.42235	71.4489	72.1767	260.179	267.565	137.125	142.539	0.536881	0.541422	8.47894	1.83746	0.966786	1.05186	2.32774	2.40563	3.33802	3.20698	74.2582	75.4548	181.82	185.74	88.0909	92.2201	0.471806	0.487452	8.64355	3.24988	24.3398	27.6941	2.24077	2.17607
(CKL05017/CML536)-B-250	7.61218	7.30357	70.907	70.7019	251.613	253.182	130.157	130.458	0.531065	0.524264	8.47894	5.68163	0.966236	0.957169	2.41286	2.5976	3.44619	3.69164	73.0284	71.7595	182.515	188.144	85.5792	87.9054	0.461012	0.462293	8.64355	8.46563	24.3068	25.2125	2.33862	2.46175
(CKL05017/CML536)-B-251	7.88833	8.38164	71.4792	72.0184	245.171	241.681	130.591	130.816	0.551041	0.579383	8.47894	0.567146	0.966339	0.975	2.41054	2.60036	3.35908	3.39044	74.0532	74.625	177.932	172.575	82.4166	80.4942	0.45985	0.45922	8.64355	8.85348	24.3186	25.5745	2.35461	2.50337
(CKL05017/CML536)-B-252	7.78008	7.90511	71.3963	71.8611	254.108	255.165	129.506	128.462	0.523059	0.501951	8.47894	11.6971	0.966132	0.939286	2.07174	1.91586	3.32442	3.27033	74.6397	76.0353	182.225	187.55	84.2072	84.4511	0.457653	0.452805	8.64355	7.89779	24.2727	22.1031	2.3476	2.48393
(CKL05017/CML536)-B-253	7.41781	6.59259	70.864	70.4599	242.85	238.211	126.866	124.736	0.543223	0.556773	8.47894	22.0293	0.966616	1.02256	2.408	2.62092	3.37333	3.44889	73.7303	73.5135	177.857	170.731	78.5274	70.389	0.441626	0.411042	8.64355	10.6734	24.2638	21.9152	2.49261	2.89271
(CKL05017/CML536)-B-255	7.91775	8.48222	71.1225	71.3201	246.887	245.354	126.561	125.095	0.535674	0.537752	8.47894	8.03471	0.966557	1.0125	2.49382	2.78071	3.42664	3.59829	73.4325	72.9545	179.807	178.352	80.4217	75.4962	0.446271	0.423983	8.64355	18.8879	24.3074	25.5953	2.43131	2.69917
(CKL05017/CML536)-B-256	7.74473	7.82388	71.3364	71.8196	242.649	237.932	121.16	115.288	0.522676	0.501265	8.47894	1.90185	0.966105	0.934722	2.1282	2.00348	3.34733	3.40657	73.2334	72.3501	178.904	176.944	82.4573	80.7465	0.457418	0.452457	8.64355	12.5351	24.2602	21.4886	2.35496	2.48795
(CKL05017/CML536)-B-257	8.10933	9.20748	71.2626	71.5672	255.186	256.858	128.646	127.833	0.538893	0.546152	8.47894	11.1844	0.966146	0.941729	2.46258	2.713	3.45233	3.65403	73.8251	73.642	182.402	187.076	81.9361	78.5963	0.44261	0.413813	8.64355	12.2163	24.3064	25.5993	2.32537	2.43443
(CKL05017/CML536)-B-258	7.96338	8.6292	71.053	70.6829	250.557	249.407	131.867	132.67	0.537025	0.540028	8.47894	5.2678	0.966654	1.02917	2.31921	2.41796	3.44982	3.64223	73.5245	73.2691	181.132	184.04	86.1285	89.9164	0.463764	0.470908	8.64355	28.575	24.3134	25.2057	2.37067	2.5545
(CKL05017/CML536)-B-259	7.62518	7.33378	71.3895	71.7696	263.101	270.787	138.397	144.167	0.533881	0.531939	8.47894	4.35897	0.966056	0.92619	2.23605	2.22673	3.25363	2.8569	74.1852	75.0069	180.691	181.185	84.946	85.8588	0.460071	0.459067	8.64355	12.6438	24.3017	24.6111	2.31792	2.37056
(CKL05017/CML536)-B-26	7.8582	8.26506	70.9381	70.685	252.433	254.925	128.946	129.573	0.528143	0.516405	8.47894	7.82478	0.966209	0.95259	2.01846	1.74953	3.35951	3.3517	73.6552	73.2046	180.377	180.687	84.7303	85.728	0.457358	0.452957	8.64355	9.76347	24.2682	22.1206	2.34617	2.47944
(CKL05017/CML536)-B-261	7.50598	6.92072	71.0534	70.9197	250.733	251.755	129.449	129.448	0.536204	0.538544	8.47894	6.57677	0.966275	0.963949	2.18145	2.12429	3.28346	3.11437	74.1236	74.6862	179.215	175.347	83.963	82.6165	0.463156	0.465485	8.64355	7.01591	24.2916	24.2885	2.01457	1.48299
(CKL05017/CML536)-B-262	7.47261	6.8246	70.2175	68.4509	246.833	243.27	125.122	121.192	0.533316	0.530101	8.47894	5.19717	0.966275	0.963889	1.9088	1.53825	3.26013	3.04077	73.1844	72.2886	179.972	180.049	83.3866	83.1659	0.453979	0.44436	8.64355	3.98391	24.2453	20.7216	2.03148	1.5393
(CKL05017/CML536)-B-263	7.78022	7.94558	70.8282	70.1431	249.318	246.927	130.47	129.726	0.549044	0.57372	8.47894	5.48425	0.965957	0.909226	2.31539	2.39543	3.35952	3.25175	73.1135	72.1255	177.033	170.622	81.2554	78.4692	0.458118	0.455303	8.64355	9.16294	24.2587	21.158	2.28195	2.31694
(CKL05017/CML536)-B-264	7.73327	7.714	70.7947	69.9097	242.917	237.182	124.085	119.3	0.525887	0.508895	8.47894	-1.83492	0.966239	0.957675	2.01786	1.75578	3.21087	2.83596	73.448	72.9345	180.355	181.853	81.8112	79.6886	0.448935	0.431541	8.64355	6.30631	24.2947	24.542	2.29559	2.31828
(CKL05017/CML536)-B-266	7.78532	8.00394	70.9347	70.5517	252.001	252.863	133.877	136.483	0.536922	0.540156	8.47894	4.93207	0.96609	0.932169	2.72184	3.23426	3.37674	3.40176	73.3624	72.7394	176.538	167.777	82.1164	79.6454	0.465508	0.473295	8.64355	6.71611	24.3058	25.1189	2.53934	3.04226
(CKL05017/CML536)-B-267	7.79794	8.00165	71.596	72.6838	244.841	241.747	124.349	121.202	0.528738	0.519339	8.47894	13.2269	0.966339	0.975	2.77207	3.35005	3.15036	2.56016	74.5633	75.9329	182.878	188.623	83.3309	81.5252	0.447804	0.426756	8.64355	4.666	24.3236	27.4894	2.62262	3.30542
(CKL05017/CML536)-B-268	7.95631	8.62968	70.8486	70.5168	253.655	255.15	127.928	126.848	0.5263	0.512205	8.47894	1.58239	0.965898	0.899008	2.28755	2.36429	3.45592	3.7242	73.7819	73.554	181.758	186.197	86.4456	88.9763	0.466379	0.474016	8.64355	8.04596	24.3116	25.4857	2.3172	2.39128
(CKL05017/CML536)-B-269	7.58884	7.20718	71.3079	71.8122	239.4	231.718	127.648	125.41	0.54255	0.556192	8.47894	13.21	0.9658	0.882206	1.82411	1.37582	3.14639	2.52232	74.4395	75.7538	180.632	181.673	83.2756	82.3934	0.458767	0.456178	8.64355	12.171	24.2643	21.8528	2.06519	1.63125
(CKL05017/CML536)-B-270	7.3899	6.45895	70.705	69.9525	241.776	236.3	125.496	122.916	0.538907	0.546017	8.47894	2.49725	0.966225	0.955309	2.44283	2.67229	3.20035	2.70942	73.7838	74.0184	179.114	176.616	87.0163	91.0926	0.47803	0.505805	8.64355	11.5449	24.2833	22.8157	2.28025	2.28809
(CKL05017/CML536)-B-271	7.58349	7.18657	71.1689	71.4403	245.932	243.731	122.698	118.243	0.527022	0.514121	8.47894	21.8416	0.966007	0.917749	2.51309	2.77696	3.22969	2.78089	73.778	73.9475	180.351	181.774	84.1072	84.9808	0.460667	0.461462	8.64355	8.89212	24.3016	24.9618	2.22388	2.10416
(CKL05017/CML536)-B-272	7.89226	8.35528	71.7569	72.9865	254.003	256.873	130.122	130.757	0.532994	0.530478	8.47894	3.47972	0.966165	0.944901	2.4131	2.605	3.5084	3.91663	73.8642	74.0692	183.833	192.617	86.1167	89.1285	0.461541	0.463558	8.64355	5.09489	24.3216	26.5071	2.48882	2.87056
(CKL05017/CML536)-B-273	7.72244	7.75374	71.0525	70.994	252.779	255.188	129.076	128.924	0.53703	0.540399	8.47894	6.15865	0.966276	0.964115	2.3915	2.56213	3.52714	4.04159	73.5611	73.1885	183.698	191.877	87.2506	90.8001	0.465132	0.471183	8.64355	3.71438	24.2633	21.5382	2.38843	2.61669
(CKL05017/CML536)-B-275	7.9158	8.39213	71.1285	71.2311	262.485	268.213	136.829	141.331	0.533528	0.531914	8.47894	3.1367	0.96625	0.959636	2.32019	2.40606	3.24304	2.87392	74.4608	75.7901	181.486	185.038	83.2689	83.228	0.450919	0.437372	8.64355	11.1541	24.2808	23.2377	2.31586	2.38131
(CKL05017/CML536)-B-276	7.52808	6.97301	70.2876	68.9466	247.931	245.546	119.844	113.014	0.520362	0.495643	8.47894	6.36077	0.966242	0.958271	2.21917	2.19932	3.51011	3.91474	72.7176	71.0405	180.801	184.22	84.8864	86.6554	0.460788	0.461212	8.64355	6.56548	24.2864	23.4922	2.51284	2.93346
(CKL05017/CML536)-B-277	7.80742	8.14404	70.8938	70.587	252.061	253.03	128.28	127.545	0.53082	0.523548	8.47894	8.35576	0.96605	0.925146	2.13076	2.0102	3.42077	3.63452	73.2838	72.374	181.708	186.01	84.576	85.4596	0.460385	0.459963	8.64355	3.49594	24.2658	21.9778	2.44437	2.75707
(CKL05017/CML536)-B-278	7.95772	8.63523	71.4505	71.9924	258.987	263.792	131.277	132.46	0.531944	0.526704	8.47894	18.5179	0.966389	0.983456	2.45162	2.6729	3.50733	3.88083	73.5458	73.2852	179.657	177.249	82.0539	79.3392	0.451483	0.438423	8.64355	9.47113	24.2729	23.181	2.32862	2.41107
(CKL05017/CML536)-B-279	7.7028	7.62424	71.3284	71.5683	248.502	246.321	130.936	131.42	0.536499	0.539874	8.47894	1.23011	0.965948	0.907639	2.2081	2.18252	3.50966	3.93363	73.8344	74.1245	182.107	187.557	88.6714	94.4884	0.474122	0.494247	8.64355	7.51893	24.2876	24.2564	2.30999	2.35809
(CKL05017/CML536)-B-28	7.67633	7.52805	70.8843	70.529	251.592	252.631	129.709	130.123	0.528952	0.51873	8.47894	10.8452	0.96627	0.963095	2.15563	2.08037	3.49771	3.84641	73.6298	73.282	178.614	175.079	84.94	85.9239	0.469951	0.483993	8.64355	2.96602	24.2974	25.4126	2.33287	2.45981
(CKL05017/CML536)-B-280	7.5425	7.05701	70.5747	69.7829	240.312	235.17	124.412	121.322	0.529134	0.519279	8.47894	6.76199	0.966093	0.932516	1.80114	1.31395	3.41041	3.49467	73.9161	74.1195	179.517	177.137	85.0793	85.9797	0.465596	0.473058	8.64355	4.53322	24.3	24.1207	2.04989	1.58064
(CKL05017/CML536)-B-282	7.77664	7.97418	71.1928	71.4381	245.961	243.371	125.592	123.396	0.522361	0.50164	8.47894	3.712	0.966113	0.936096	2.11128	1.97056	3.38941	3.4782	73.6898	73.6405	176.564	168.232	78.8741	72.7811	0.448942	0.431481	8.64355	3.73195	24.2662	21.826	2.2805	2.29939
(CKL05017/CML536)-B-283	7.69758	7.63367	70.8362	70.384	246.145	242.404	128.647	127.289	0.538173	0.544086	8.47894	0.460712	0.966183	0.948026	2.21817	2.18895	3.23257	2.83465	73.9936	74.1819	178.998	176.799	82.8045	81.6826	0.460072	0.459575	8.64355	6.43438	24.2583	21.3812	2.34669	2.45749
(CKL05017/CML536)-B-284	7.88226	8.31479	70.9719	70.5824	254.579	256.354	133.548	135.498	0.52577	0.508729	8.47894	-0.443375	0.966372	0.980674	2.06622	1.88921	3.54201	4.08417	73.2688	72.4444	182.813	188.792	86.4934	89.5088	0.46331	0.467778	8.64355	2.26572	24.2847	22.8396	2.11676	1.79381
(CKL05017/CML536)-B-286	7.65254	7.4251	70.9729	70.7895	255.761	259.547	133.116	136.367	0.529767	0.522339	8.47894	5.22022	0.966255	0.960453	2.17405	2.08713	3.35354	3.33428	73.3384	72.6022	177.607	171.183	82.4644	80.1287	0.458118	0.45367	8.64355	14.7939	24.2849	23.3066	2.0199	1.49517
(CKL05017/CML536)-B-288	7.70851	7.67096	70.7274	70.1762	241.935	236.664	126.934	125.625	0.538638	0.544844	8.47894	1.09341	0.966138	0.940305	2.32593	2.42065	3.39341	3.50801	71.471	67.6515	178.771	174.797	79.7468	74.1757	0.443675	0.417485	8.64355	9.76894	24.3056	25.4542	2.27593	2.2768
(CKL05017/CML536)-B-29	8.01227	8.92206	71.0995	71.0063	249.02	248.355	126.947	124.797	0.532416	0.528009	8.47894	2.85833	0.966045	0.924342	2.37936	2.54142	3.34443	3.2781	74.5712	75.8458	183.508	189.946	88.9664	95.055	0.471073	0.48836	8.64355	13.554	24.3374	27.5726	2.37505	2.55019
(CKL05017/CML536)-B-293	7.49008	6.8875	71.1219	71.0617	248.921	247.789	125.16	122.211	0.521969	0.499721	8.47894	5.98372	0.966121	0.9375	2.19863	2.1615	3.48857	3.85638	73.3129	72.6851	182.141	186.729	87.158	91.4526	0.467679	0.479591	8.64355	0.824097	24.2797	23.5766	2.37786	2.55755
(CKL05017/CML536)-B-294	7.80751	8.11306	71.024	71.0363	250.734	252.471	126.28	124.441	0.528001	0.515491	8.47894	8.29995	0.966485	1	2.34569	2.46053	3.41997	3.52034	74.3091	75.45	181.952	186.461	85.3976	87.0763	0.462793	0.465727	8.64355	6.45324	24.3205	25.9295	2.42876	2.72791
(CKL05017/CML536)-B-295	8.07568	9.04332	71.3199	71.9827	249.363	248.831	127.403	126.015	0.530615	0.523962	8.47894	9.46239	0.96626	0.961257	2.18797	2.11899	3.36753	3.32686	74.0044	74.525	179.566	177.646	83.5081	82.4841	0.460173	0.459112	8.64355	9.34692	24.2916	24.0901	2.17223	1.99275
(CKL05017/CML536)-B-297	7.74032	7.81284	70.9144	70.51	250.977	250.734	127.305	125.117	0.531299	0.525159	8.47894	1.72058	0.966323	0.972222	2.02471	1.78618	3.35704	3.27111	73.5926	73.5938	178.54	176.546	82.3706	81.5335	0.462696	0.467014	8.64355	6.36782	24.3012	25.3949	2.23664	2.15859
(CKL05017/CML536)-B-298	7.93425	8.53115	71.0404	70.9844	250.264	250.649	125.896	123.45	0.523784	0.504346	8.47894	4.17762	0.966132	0.939338	2.38439	2.54458	3.32569	3.14078	74.2696	75.4284	180.406	179.713	86.6593	89.4935	0.473324	0.49321	8.64355	13.6773	24.29	23.7536	2.19071	2.01498
(CKL05017/CML536)-B-3	7.59832	7.22178	70.7323	69.8849	252.52	252.224	125.176	121.304	0.522576	0.501423	8.47894	-0.00629315	0.966088	0.931743	2.15378	2.05071	3.36575	3.34193	73.5475	73.269	178.873	175.089	76.8168	66.9728	0.426836	0.373371	8.64355	1.31716	24.3273	26.975	2.23477	2.12622
(CKL05017/CML536)-B-30	7.67077	7.57049	71.1106	71.1803	252.646	253.916	133.968	136.84	0.534908	0.534812	8.47894	8.34568	0.966317	0.97116	2.28637	2.32125	3.60563	4.21123	73.8825	73.9568	178.88	175.637	83.1733	81.8429	0.457119	0.451348	8.64355	0.803009	24.2604	21.2509	2.3414	2.44716
(CKL05017/CML536)-B-300	7.73827	7.83611	71.027	70.9829	245.921	242.219	129.111	128.08	0.533838	0.531471	8.47894	3.14066	0.966818	1.05728	2.10218	1.95702	3.35444	3.33263	74.4167	75.6495	179.129	176.893	85.5561	87.9933	0.473679	0.494757	8.64355	26.7437	24.3206	26.0931	2.13695	1.83697
(CKL05017/CML536)-B-301	7.4851	6.80373	71.4466	72.1033	241.809	235.455	126.726	124.024	0.527637	0.514826	8.47894	11.0457	0.966079	0.930169	2.38449	2.53805	3.11642	2.43831	73.4881	73.1385	178.718	174.479	81.633	78.4718	0.45218	0.439194	8.64355	9.72441	24.3445	28.1899	2.34471	2.46734
(CKL05017/CML536)-B-304	7.98358	8.72422	71.8441	72.9825	262.759	270.293	140.15	147.775	0.536531	0.540276	8.47894	-1.58772	0.966899	1.07118	2.04392	1.82435	3.3372	3.29929	74.1423	74.9674	182.786	188.178	88.3005	93.1657	0.472458	0.490253	8.64355	25.663	24.308	24.6923	2.24319	2.16461
(CKL05017/CML536)-B-305	7.63195	7.33218	71.6418	72.3939	255.445	256.985	139.157	145.06	0.543558	0.558845	8.47894	6.37803	0.966276	0.964103	2.16143	2.0662	3.38504	3.37087	73.712	73.7093	183.123	191.325	88.465	94.2283	0.472011	0.488889	8.64355	10.8134	24.2927	24.1558	2.31336	2.38167
(CKL05017/CML536)-B-306	7.66382	7.55939	71.8368	73.3348	253.162	255.309	131.163	132.787	0.537251	0.54182	8.47894	4.53449	0.966152	0.942708	2.33368	2.43425	3.33269	3.23338	74.6428	76.3153	179.637	176.889	80.6489	75.8507	0.447134	0.426553	8.64355	9.95415	24.3083	25.2711	2.31323	2.35344
(CKL05017/CML536)-B-307	7.45575	6.70558	71.1099	71.1126	248.277	246.991	131.849	133.336	0.541884	0.554472	8.47894	13.7654	0.966159	0.943985	2.29234	2.36794	3.60581	4.28452	72.7513	71.0594	181.845	186.348	86.7025	90.4357	0.466835	0.476863	8.64355	11.3944	24.2684	22.0564	2.45504	2.79718
(CKL05017/CML536)-B-309	7.71331	7.67076	70.908	70.9296	246.467	244.24	128.665	128.694	0.53817	0.545453	8.47894	7.04147	0.966243	0.958333	2.2269	2.25065	3.6503	4.41856	73.1188	71.9902	180.252	180.197	84.8943	85.0497	0.467498	0.4764	8.64355	9.19326	24.3068	25.6452	2.40073	2.66287
(CKL05017/CML536)-B-31	8.06239	9.01579	71.1083	71.0749	253.827	255.555	128.547	127.069	0.529293	0.519624	8.47894	8.61502	0.966497	1.00215	2.36082	2.49673	3.53387	4.04859	73.7107	73.6056	181.575	184.524	81.2685	77.723	0.447101	0.426776	8.64355	6.36443	24.2612	21.6418	2.25231	2.20128
(CKL05017/CML536)-B-311	7.93708	8.58354	70.8552	70.339	254.465	257.309	129.824	130.202	0.527075	0.513809	8.47894	14.156	0.966233	0.956699	2.00519	1.74312	3.42335	3.68764	73.3533	72.3556	183.134	189.195	85.7039	87.3101	0.457591	0.452663	8.64355	1.29875	24.3206	27.0938	2.34085	2.46525
(CKL05017/CML536)-B-312	7.70573	7.66293	70.7673	70.2634	250.225	249.489	130.025	129.645	0.535194	0.535338	8.47894	3.35133	0.966073	0.929154	2.54737	2.87036	3.37263	3.42468	74.0125	74.466	181.333	184.312	87.0127	91.3981	0.470457	0.48683	8.64355	9.84323	24.2837	23.5026	2.34943	2.49041
(CKL05017/CML536)-B-313	7.74227	7.81302	71.2792	71.8218	257.028	260.812	128.315	127.247	0.532361	0.527815	8.47894	7.86477	0.966193	0.949802	2.46848	2.72466	3.27761	3.02827	74.0822	74.7018	180.04	180.002	80.2397	75.7816	0.444245	0.419609	8.64355	10.7622	24.335	27.8476	2.44604	2.78204
(CKL05017/CML536)-B-314	7.76948	7.88631	71.7134	72.7431	259.569	265.199	137.635	142.412	0.542066	0.553898	8.47894	4.68341	0.966128	0.93869	1.98762	1.73363	3.37764	3.38038	74.0045	74.3436	184.09	195.214	90.8674	100.716	0.476661	0.502424	8.64355	8.03751	24.2954	24.2228	2.25697	2.20802
(CKL05017/CML536)-B-316	7.5499	7.07828	70.8298	70.38	252.62	254.146	133.987	136.755	0.537988	0.543191	8.47894	0.793818	0.966566	1.01389	2.24076	2.23496	3.31039	3.23137	73.9726	74.2001	179.875	178.572	84.8746	85.5666	0.466816	0.476	8.64355	5.25606	24.2898	23.871	2.13848	1.86609
(CKL05017/CML536)-B-317	7.80527	8.02794	70.6856	69.8959	248.022	247.658	127.848	127.054	0.534995	0.535212	8.47894	6.62226	0.965997	0.916045	2.01296	1.74578	3.35767	3.29769	74.2639	75.2598	179.947	179.341	84.2402	84.5095	0.460241	0.459649	8.64355	15.0339	24.2888	23.49	2.11093	1.78418
(CKL05017/CML536)-B-318	7.37273	6.39027	71.2343	71.3424	252.054	252.436	129.434	128.477	0.534889	0.534618	8.47894	6.47053	0.96635	0.976809	2.14071	1.99972	3.34431	3.25345	73.7585	73.921	177.896	170.818	81.0873	76.1904	0.45343	0.441379	8.64355	16.9475	24.314	25.7615	2.32828	2.41416
(CKL05017/CML536)-B-319	7.56801	7.14655	71.4495	71.8968	251.613	250.753	129.772	129.043	0.534438	0.53334	8.47894	6.41708	0.96657	1.01471	1.99596	1.72485	3.2204	2.82927	74.1334	75.0242	177.592	172.202	84.3774	84.9648	0.465816	0.47359	8.64355	9.08591	24.3166	25.9783	2.07737	1.68156
(CKL05017/CML536)-B-32	7.90854	8.47693	71.3525	71.7263	251.745	252.994	130.25	130.969	0.53237	0.527256	8.47894	5.05434	0.966281	0.964951	2.26577	2.32654	3.24273	2.86548	73.721	73.5798	179.209	177.397	81.8104	79.6454	0.454338	0.445773	8.64355	5.84565	24.3466	28.9747	2.3428	2.48883
(CKL05017/CML536)-B-320	7.45189	6.65573	70.3837	69.2207	249.108	246.366	129.446	129.169	0.534664	0.535662	8.47894	4.61674	0.966222	0.954762	2.02236	1.77224	3.33753	3.24796	73.8099	73.9187	176.5	167.613	81.0541	77.19	0.457353	0.451938	8.64355	14.9666	24.3014	25.42	2.18083	2.00102
(CKL05017/CML536)-B-322	7.97015	8.68531	70.9868	70.6476	245.282	241.99	134.094	136.975	0.548265	0.571923	8.47894	1.06445	0.966225	0.95531	2.2792	2.3152	3.21702	2.82476	73.7359	73.5923	180.807	182.012	84.1304	84.5816	0.458962	0.457207	8.64355	9.29843	24.275	22.6768	2.32586	2.41278
(CKL05017/CML536)-B-323	7.62134	7.36024	71.6023	72.5151	260.342	266.452	137.885	143.655	0.538719	0.545586	8.47894	14.4406	0.966521	1.00621	2.15763	2.05773	3.05551	2.1819	74.7717	76.2858	178.759	175.286	84.4329	84.652	0.467139	0.476543	8.64355	6.70775	24.3229	26.5098	2.18706	1.99768
(CKL05017/CML536)-B-324	8.07986	9.07542	70.8246	70.4981	258.762	263.728	128.286	127.281	0.529386	0.519865	8.47894	13.7928	0.966408	0.986842	2.43244	2.65954	3.39254	3.51443	73.4436	72.9119	184.419	194.192	87.9904	93.1805	0.466185	0.475694	8.64355	11.1131	24.3138	26.22	2.30825	2.33544
(CKL05017/CML536)-B-326	7.56266	7.13743	71.4556	72.1304	247.385	243.984	125.748	122.779	0.52739	0.515755	8.47894	12.1899	0.966481	0.999355	1.86846	1.46379	3.49971	3.8633	73.6386	73.3356	181.179	183.302	84.0472	84.1793	0.457006	0.451783	8.64355	10.9741	24.3067	24.7183	2.14822	1.89157
(CKL05017/CML536)-B-327	7.5727	7.14116	70.9979	70.714	246.791	243.792	128.287	127.236	0.536347	0.539317	8.47894	10.1007	0.966372	0.980556	2.47236	2.73749	3.43314	3.64907	73.4482	72.6587	179.857	179.795	85.8762	88.0251	0.467613	0.477659	8.64355	6.4641	24.3052	25.0727	2.58714	3.20587
(CKL05017/CML536)-B-328	7.83741	8.1017	71.1452	71.2306	249.031	245.96	132.662	133.577	0.537365	0.54106	8.47894	1.56756	0.966741	1.04412	2.04462	1.81366	3.37061	3.32468	73.3495	72.6721	181.6	185.991	88.1994	94.5978	0.478359	0.506897	8.64355	6.45675	24.2741	22.7564	2.186	1.9916
(CKL05017/CML536)-B-33	7.76187	7.82628	71.2392	71.5694	252.151	252.096	129.52	129.045	0.543145	0.557165	8.47894	5.74581	0.966354	0.977564	2.46942	2.73775	3.19019	2.69833	74.787	76.5676	179.378	177.098	91.1067	100.51	0.497757	0.556386	8.64355	16.6172	24.2973	24.098	2.45578	2.81712
(CKL05017/CML536)-B-330	7.33215	6.21017	70.897	70.6659	248.209	245.11	130.315	129.786	0.537521	0.542025	8.47894	15.6443	0.966394	0.984375	1.74908	1.2082	3.22788	2.8141	74.0913	74.5681	176.879	168.929	83.6124	83.8969	0.469621	0.485433	8.64355	9.60377	24.2581	21.2321	1.91466	1.17339
(CKL05017/CML536)-B-331	7.98765	8.75034	71.0155	70.839	258.024	262.307	133.383	135.5	0.530891	0.523656	8.47894	2.23119	0.96597	0.911483	1.99201	1.72612	3.29752	3.06718	74.2975	75.2244	181.673	184.057	85.2749	86.3701	0.460374	0.459978	8.64355	7.91047	24.2922	24.1828	2.21679	2.06828
(CKL05017/CML536)-B-332	7.72034	7.68184	71.3276	71.6527	247.995	245.084	128.841	127.927	0.536799	0.540004	8.47894	8.86107	0.966481	0.999342	2.25698	2.28965	3.40421	3.51467	73.8369	73.8992	183.24	190.003	86.9625	90.4888	0.463726	0.469007	8.64355	8.12695	24.293	23.8323	2.50987	2.9941
(CKL05017/CML536)-B-333	7.55368	7.12126	71.8084	73.0568	255.317	257.683	128.693	127.86	0.531148	0.524843	8.47894	12.7089	0.966253	0.960203	1.96112	1.66744	3.37349	3.45828	74.2286	74.914	182.213	186.704	87.4872	91.6079	0.468186	0.479702	8.64355	2.61888	24.3185	25.6138	2.11683	1.80703
(CKL05017/CML536)-B-335	7.81748	8.06671	71.5339	72.3235	257.573	261.802	131.284	132.367	0.534109	0.532781	8.47894	12.9375	0.966138	0.940351	2.32427	2.41908	3.43693	3.67672	73.6954	73.6755	178.208	175.187	83.2586	83.1949	0.461163	0.46269	8.64355	7.83295	24.2856	23.7558	2.29723	2.32028
(CKL05017/CML536)-B-336	7.58513	7.22741	71.6409	72.5143	251.242	252.049	131.076	131.846	0.533601	0.531438	8.47894	5.971	0.966666	1.03125	2.55056	2.87391	3.36621	3.3678	74.2122	75.1661	181.739	186.566	81.4635	78.1777	0.445954	0.422575	8.64355	5.84078	24.2992	24.8506	2.47494	2.84292
(CKL05017/CML536)-B-337	7.92599	8.50606	71.0611	71.0993	255.508	257.864	130.596	131.092	0.53622	0.538593	8.47894	-0.440158	0.966412	0.9875	2.13706	2.02422	3.70973	4.67775	72.8549	71.0756	185.301	197.651	89.1655	95.7804	0.466218	0.4752	8.64355	4.04769	24.3055	25.6592	2.3017	2.36187
(CKL05017/CML536)-B-338	7.66263	7.50544	71.0387	70.9553	255.888	259.374	131.166	132.496	0.5293	0.520516	8.47894	15.1324	0.966578	1.01609	2.32952	2.41732	3.66775	4.42051	73.5707	73.3509	181.777	185.931	84.7752	85.9981	0.457105	0.452226	8.64355	11.2993	24.2846	23.4633	2.47535	2.86502
(CKL05017/CML536)-B-339	7.7649	7.87211	71.3887	71.8057	257.691	261.136	135.509	139.153	0.540063	0.54995	8.47894	20.1444	0.96596	0.90967	2.10309	1.96618	3.49437	3.84461	73.9186	74.1644	180.741	183.221	88.343	94.1907	0.476957	0.502169	8.64355	2.12039	24.3083	25.6628	2.4686	2.82214
(CKL05017/CML536)-B-34	7.78169	7.90231	71.7777	73.039	252.367	253.495	134.259	137.424	0.536159	0.536963	8.47894	4.72118	0.966656	1.02941	2.139	2.03341	3.46609	3.74069	74.2459	74.9305	183.769	192.012	87.3899	91.178	0.46607	0.473858	8.64355	21.8416	24.3121	26.0615	2.4998	2.92534
(CKL05017/CML536)-B-340	8.05633	9.04128	71.4145	71.7984	247.28	245.869	131.091	132.322	0.537517	0.542263	8.47894	3.37872	0.96661	1.02156	2.30942	2.36848	3.42396	3.54238	74.2233	75.216	179.033	175.089	82.596	78.9829	0.457949	0.450971	8.64355	-0.205643	24.322	26.5175	2.07424	1.66641
(CKL05017/CML536)-B-341	7.56089	7.07579	71.4861	72.3974	249.485	247.828	132.143	132.755	0.539181	0.54677	8.47894	22.4682	0.966186	0.948611	2.13509	2.02446	3.325	3.22504	73.3605	72.769	179.815	179.379	85.7117	88.0988	0.470884	0.487077	8.64355	7.56064	24.3173	26.1914	2.26927	2.25506
(CKL05017/CML536)-B-342	7.80682	8.10232	71.7176	72.8008	251.083	251.652	131.136	132.644	0.537128	0.541691	8.47894	12.7861	0.966017	0.919591	2.17861	2.11768	3.2597	2.99628	74.7768	76.6864	183.211	189.859	86.2015	88.3183	0.462025	0.463665	8.64355	16.2468	24.2708	21.9375	2.13779	1.84535
(CKL05017/CML536)-B-343	7.65895	7.48147	70.8334	70.4679	252.662	254.53	131.222	132.821	0.53858	0.544242	8.47894	11.3949	0.966243	0.958406	2.41032	2.59858	3.63871	4.37401	73.7997	73.8181	180.907	182.31	85.2193	86.0955	0.462275	0.463625	8.64355	9.28121	24.3376	27.5901	2.57275	3.16303
(CKL05017/CML536)-B-344	7.44595	6.69067	71.1963	71.6899	243.321	241.509	127.549	127.578	0.538488	0.546025	8.47894	8.9941	0.965925	0.903618	2.19023	2.1328	3.30531	3.12963	73.9507	74.5244	174.796	162.311	81.8529	79.5293	0.479589	0.509694	8.64355	3.2175	24.3174	25.939	2.31375	2.35559
(CKL05017/CML536)-B-345	7.75306	7.87832	70.7593	70.2397	251.52	252.049	124.742	121.721	0.527928	0.517082	8.47894	2.18527	0.966335	0.974206	1.9652	1.66054	3.24738	2.91985	74.0792	74.8038	180.736	182.105	85.8544	88.1354	0.465559	0.473463	8.64355	7.44781	24.2774	22.8769	2.13808	1.85003
(CKL05017/CML536)-B-346	7.8436	8.20632	70.7258	70.0221	248.44	248.449	125.899	123.782	0.537286	0.541833	8.47894	18.1842	0.966754	1.04632	2.35256	2.45863	3.30263	3.00448	73.3953	72.8399	179.519	177.511	82.0877	79.4856	0.453392	0.442168	8.64355	-1.16521	24.3108	25.0099	2.37101	2.57506
(CKL05017/CML536)-B-347	7.90475	8.42209	71.0816	70.902	251.32	250.954	127.532	125.796	0.529047	0.518808	8.47894	15.5005	0.966485	1	2.42007	2.63003	3.20216	2.74133	73.9826	74.5521	180.687	182.879	81.499	79.3557	0.448893	0.432429	8.64355	9.40422	24.2691	22.193	2.18958	2.00196
(CKL05017/CML536)-B-348	7.57333	7.18353	70.659	69.8862	246.36	243.73	129.153	128.99	0.53515	0.536273	8.47894	13.9456	0.966688	1.03503	2.34386	2.47084	3.39473	3.46299	73.1122	72.2718	181.065	182.228	85.4899	87.0379	0.462474	0.465403	8.64355	6.17947	24.2562	21.1744	2.44219	2.74843
(CKL05017/CML536)-B-349	7.77851	7.92303	71.2801	71.7062	248.628	248.405	130.68	131.994	0.541058	0.551988	8.47894	14.5074	0.965897	0.89881	2.40764	2.58089	3.34594	3.37127	73.6133	73.2723	183.445	191.781	86.7013	89.9997	0.462671	0.465394	8.64355	15.5468	24.2784	23.0369	2.33447	2.46407
(CKL05017/CML536)-B-350	7.79141	7.93754	71.0626	70.9446	248.361	246.459	127.431	125.471	0.53257	0.529178	8.47894	1.85965	0.966198	0.950658	2.18233	2.11195	3.38437	3.39297	73.8341	74.2073	181.999	185.044	86.5622	89.4373	0.462154	0.464949	8.64355	2.10478	24.272	22.2225	2.23889	2.14648
(CKL05017/CML536)-B-351	7.94054	8.56196	74.6468	80.6863	256.867	260.345	139.968	146.984	0.550557	0.578172	8.47894	4.2981	0.96594	0.90625	2.13045	2.01081	3.13382	2.50201	74.2537	75.1028	182.427	188.089	86.0748	89.2195	0.462033	0.465043	8.64355	15.0839	24.3097	24.9916	2.14781	1.87638
(CKL05017/CML536)-B-36	7.91451	8.41086	70.959	70.7661	253.774	256.504	129.365	129.522	0.529026	0.519178	8.47894	9.64614	0.966257	0.960774	2.25129	2.24956	3.26649	2.96562	74.248	75.2299	180.51	180.89	78.4633	71.9715	0.432867	0.391506	8.64355	12.6769	24.3118	25.2526	2.26484	2.21413
(CKL05017/CML536)-B-38	7.41399	6.51854	70.8889	70.416	249.439	248.091	129.085	128.403	0.535332	0.536453	8.47894	9.91085	0.966255	0.960526	2.40339	2.58853	3.12813	2.36202	73.7001	73.5778	180.632	181.296	84.8296	85.7595	0.462303	0.465135	8.64355	11.7281	24.2517	21.1193	2.1995	2.03306
(CKL05017/CML536)-B-4	7.56864	7.10621	70.4602	69.606	248.212	247.828	123.739	120.368	0.527253	0.514577	8.47894	22.1186	0.966178	0.947295	2.3977	2.56395	3.36606	3.34133	73.9325	74.2254	180.138	180.14	76.1657	66.357	0.424517	0.369042	8.64355	16.9114	24.3192	26.477	2.32746	2.42165
(CKL05017/CML536)-B-40	7.54912	7.0781	71.4476	72.0749	249.993	249.395	133.65	136.512	0.543977	0.561028	8.47894	4.18115	0.966121	0.937336	2.04856	1.80413	3.40559	3.5177	74.1251	74.8235	182.813	189.845	86.4622	90.5132	0.462859	0.46764	8.64355	6.12799	24.3081	24.8082	2.19389	2.00147
(CKL05017/CML536)-B-41	7.99303	8.73535	71.2479	71.3721	257.217	260.157	136.495	140.766	0.542763	0.556721	8.47894	7.71445	0.966194	0.95	2.14471	2.04732	3.39623	3.44485	73.7988	73.9332	181.881	185.134	84.3841	84.6884	0.458127	0.454547	8.64355	12.7712	24.2784	22.3954	2.09674	1.74348
(CKL05017/CML536)-B-42	7.81533	8.02863	70.5543	69.6475	251.04	250.216	124.649	120.5	0.526462	0.51079	8.47894	-3.40849	0.966944	1.07907	2.40982	2.5968	3.36196	3.37143	73.475	73.0248	180.007	180.456	83.5349	83.8013	0.457386	0.453153	8.64355	7.47518	24.3426	28.655	2.26497	2.23942
(CKL05017/CML536)-B-43	7.58711	7.28019	70.861	70.5597	248.571	248.95	128.505	129.035	0.534125	0.533903	8.47894	2.86304	0.966412	0.9875	2.24947	2.28023	3.46158	3.68143	73.2502	72.5293	180.846	182.162	84.4607	84.8133	0.459866	0.45872	8.64355	7.88937	24.2686	22.4094	2.37179	2.55104
(CKL05017/CML536)-B-44	7.52475	6.94993	70.8833	70.5359	247.918	245.348	124.45	120.361	0.530134	0.521261	8.47894	9.79684	0.96642	0.988889	1.9678	1.66384	3.31694	3.1305	73.6984	73.6952	178.324	172.406	80.2605	74.8109	0.445422	0.4215	8.64355	14.1631	24.2565	21.3451	1.97582	1.34691
(CKL05017/CML536)-B-45	7.54248	6.98348	70.7943	70.2628	248.351	247.668	127.542	126.401	0.533606	0.530175	8.47894	7.56961	0.966707	1.03824	2.32388	2.40759	3.20624	2.79155	73.8834	74.2408	178.148	172.649	82.1792	79.1569	0.459883	0.457995	8.64355	14.3387	24.2617	21.6138	2.13987	1.85565
(CKL05017/CML536)-B-48	7.50816	6.89738	71.3093	71.5844	241.097	235.279	127.333	125.108	0.544395	0.561217	8.47894	13.1553	0.966102	0.934211	1.8125	1.33227	3.48235	3.7166	73.0254	71.9402	179.8	178.9	83.3346	83.4699	0.458091	0.456373	8.64355	7.86289	24.2768	22.7432	2.17561	1.9588
(CKL05017/CML536)-B-50	7.57914	7.14961	70.9157	70.5892	257.289	261.024	134.044	135.84	0.535284	0.535942	8.47894	2.41453	0.965966	0.910714	2.42276	2.61765	3.11581	2.4339	73.8343	74.01	181.888	186.424	85.5157	87.1893	0.463405	0.46738	8.64355	12.0821	24.2923	23.8524	2.18322	2.0255
(CKL05017/CML536)-B-51	7.92253	8.49573	71.2651	71.5709	251.482	251.141	127.711	125.337	0.529641	0.520629	8.47894	1.40838	0.966274	0.963764	2.29416	2.35565	3.378	3.43693	73.0603	71.7002	177.786	171.568	83.1537	81.6917	0.463095	0.466973	8.64355	12.7282	24.2942	23.8559	2.32479	2.39733
(CKL05017/CML536)-B-52	7.75384	7.86619	71.1101	71.1896	244.039	239.557	124.655	121.76	0.527652	0.516211	8.47894	9.14557	0.966377	0.981399	2.60625	2.99014	3.31887	3.17673	74.0128	74.5874	179.433	177.515	83.1303	81.6267	0.460534	0.460166	8.64355	19.449	24.312	25.7249	2.43195	2.72653
(CKL05017/CML536)-B-53	7.76879	7.89466	71.4035	71.9153	261.37	268.736	134.998	139.018	0.535612	0.537412	8.47894	6.23508	0.966548	1.01087	2.04676	1.84447	3.38381	3.48746	73.7963	73.5102	182.519	188.045	82.9263	81.3451	0.448745	0.429971	8.64355	9.84452	24.2909	23.8093	2.12485	1.83247
(CKL05017/CML536)-B-55	7.75293	7.88224	70.7611	70.0601	251.022	250.498	129.283	128.288	0.536107	0.537378	8.47894	10.5264	0.966085	0.931201	2.28311	2.30093	3.31924	3.1614	73.7739	73.8062	182.609	188.397	85.0159	86.2344	0.457469	0.452457	8.64355	3.0853	24.2931	24.0867	2.15961	1.92317
(CKL05017/CML536)-B-56	7.6076	7.31464	70.8198	70.3446	248.938	247.864	125.917	123.028	0.524328	0.506316	8.47894	10.0541	0.966333	0.973856	2.34451	2.47589	3.37676	3.33838	73.3083	72.4415	179.29	177.45	83.253	82.4674	0.461863	0.464271	8.64355	6.9464	24.3048	25.2827	2.22769	2.10522
(CKL05017/CML536)-B-59	7.73754	7.78126	70.9467	70.5608	243.261	238.103	123.71	119.197	0.528851	0.517435	8.47894	7.51386	0.966477	0.998611	2.23142	2.22585	3.52303	3.93334	73.2528	72.4147	175.08	161.994	78.5061	71.285	0.452428	0.440035	8.64355	7.6973	24.302	24.1737	2.31144	2.361
(CKL05017/CML536)-B-6	7.6834	7.59808	71.0972	71.026	249.451	249.965	125.927	123.358	0.530275	0.521874	8.47894	6.03321	0.96637	0.980302	2.18231	2.11227	3.43745	3.62071	73.4538	72.9054	178.551	176.019	82.4316	81.7865	0.45904	0.458374	8.64355	6.33861	24.2897	23.9042	2.43561	2.70455
(CKL05017/CML536)-B-60	7.33567	6.2463	71.1321	71.161	254.793	257.756	132.224	133.915	0.536086	0.537823	8.47894	11.9971	0.966319	0.971491	2.13704	2.04949	3.21656	2.80894	73.4518	72.9842	182.506	187.756	89.9973	98.0054	0.479867	0.510875	8.64355	6.31931	24.3056	24.8627	2.14279	1.8656
(CKL05017/CML536)-B-62	7.92637	8.49815	71.2373	71.4398	255.631	258.994	136.029	140.765	0.54352	0.559962	8.47894	11.9781	0.966509	1.00417	2.2333	2.21725	3.36432	3.28284	73.6792	73.6132	182.929	189.917	85.1317	86.4715	0.459381	0.457319	8.64355	9.79534	24.286	23.9768	2.26738	2.24432
(CKL05017/CML536)-B-63	7.74476	7.82535	70.8161	70.2296	246.231	244.33	119.433	113.066	0.516734	0.48546	8.47894	3.43591	0.966477	0.998611	2.24446	2.23758	3.63288	4.28425	73.5243	73.2846	181.551	184.603	86.5432	90.1949	0.469495	0.484111	8.64355	4.42808	24.2866	23.7021	2.19359	1.99512
(CKL05017/CML536)-B-64	7.60329	7.25943	70.9397	70.5432	247.508	245.907	127.436	125.793	0.527156	0.51377	8.47894	14.5218	0.966495	1.0017	2.4673	2.72701	3.51781	3.97924	73.3495	72.6288	182.002	185.256	86.0832	87.9254	0.463937	0.468191	8.64355	10.7497	24.2719	21.8375	2.35061	2.48479
(CKL05017/CML536)-B-66	7.58764	7.19449	71.1499	71.2272	258.123	262.615	132.128	133.258	0.538174	0.543624	8.47894	6.17322	0.966238	0.957516	2.32837	2.42801	3.22403	2.81608	73.7018	73.6792	179.205	176.086	83.1743	81.7767	0.458518	0.455208	8.64355	1.69546	24.2888	24.0436	2.34742	2.46668
(CKL05017/CML536)-B-7	8.02679	8.92125	70.9195	70.6977	251.986	254.005	129.04	129.112	0.534594	0.53456	8.47894	4.39129	0.966469	0.997222	2.29616	2.37261	3.57368	4.15078	73.5841	73.3675	184.622	196.491	86.2893	89.8088	0.458529	0.455771	8.64355	6.40741	24.2983	24.3627	2.28345	2.26732
(CKL05017/CML536)-B-72	7.60299	7.21515	71.0262	70.9898	255.36	258.142	134.799	137.716	0.540203	0.54933	8.47894	10.2757	0.966512	1.00476	2.25015	2.25812	3.18114	2.66945	73.6555	73.3609	181.642	184.56	86.4737	89.8927	0.469984	0.48557	8.64355	14.9457	24.2731	21.9115	2.34226	2.4684
(CKL05017/CML536)-B-73	8.12776	9.25965	71.776	73.1428	251.182	251.828	136.1	140.678	0.545087	0.56273	8.47894	6.93054	0.966189	0.949038	2.20899	2.14891	3.54245	4.01947	74.3006	75.0556	182.664	189.118	87.6121	92.3982	0.47153	0.488464	8.64355	13.7313	24.3077	25.4028	2.18785	2.01383
(CKL05017/CML536)-B-74	7.45165	6.68379	70.1731	68.7017	231.153	218.998	114.079	103.494	0.5198	0.493358	8.47894	4.0525	0.965844	0.88973	2.48881	2.74802	3.42966	3.69752	72.5235	70.4938	179.62	177.913	78.1996	70.286	0.440106	0.407403	8.64355	1.79588	24.248	20.6564	2.51462	2.95662
(CKL05017/CML536)-B-75	7.73043	7.76051	71.0197	71.0123	247.481	246.338	123.972	120.541	0.527108	0.513648	8.47894	11.9744	0.966569	1.01441	2.04599	1.83462	3.49741	3.83938	73.3623	72.7519	180.432	181.975	84.7783	86.5055	0.464507	0.471341	8.64355	3.60386	24.3112	26.0762	2.26757	2.23329
(CKL05017/CML536)-B-76	7.51983	6.94554	70.9144	70.5446	248.47	246.871	125.834	123.27	0.526242	0.51174	8.47894	18.4042	0.96628	0.964703	2.06149	1.85999	3.33258	3.28316	74.0132	74.5255	177.512	171.624	81.6964	79.1466	0.461802	0.464387	8.64355	10.2415	24.3127	25.9446	2.1565	1.9001
(CKL05017/CML536)-B-77	7.80324	8.08819	70.7471	70.2039	246.304	244.173	128.201	126.912	0.531516	0.525628	8.47894	9.12999	0.966604	1.02048	2.30237	2.37905	3.38362	3.45963	73.0625	71.8707	177.647	171.693	82.528	80.0765	0.459881	0.457677	8.64355	7.2658	24.3533	29.6492	2.20295	2.0521
(CKL05017/CML536)-B-78	7.76528	7.87983	70.9304	70.5835	241.685	236.244	123.447	118.825	0.533434	0.531129	8.47894	23.9553	0.96658	1.0164	2.0693	1.87874	3.52567	3.98717	73.2395	72.4126	176.745	168.222	79.8157	74.0309	0.446457	0.423967	8.64355	-0.0724692	24.2484	20.2591	2.34107	2.46794
(CKL05017/CML536)-B-79	7.69165	7.61845	71.4463	72.1662	247.641	247.05	129.829	131.275	0.537913	0.544748	8.47894	4.6759	0.966462	0.996032	2.23258	2.22015	3.16061	2.64105	73.9843	74.219	179.845	177.793	84.1588	83.7282	0.46075	0.46089	8.64355	14.5371	24.3243	26.3869	2.18928	1.98683
(CKL05017/CML536)-B-8	7.77486	7.90253	70.7178	70.3234	247.914	246.147	128.179	127.446	0.526125	0.511214	8.47894	5.07848	0.966197	0.95042	2.29574	2.37474	3.46314	3.71516	73.9495	74.2722	176.636	167.315	81.3423	76.9606	0.460989	0.460177	8.64355	7.49449	24.2937	23.5732	2.23262	2.12558
(CKL05017/CML536)-B-80	7.74794	7.84476	71.0474	70.8247	253.356	254.474	131.137	131.506	0.542724	0.557065	8.47894	8.64338	0.966278	0.964484	2.11234	1.97995	3.4598	3.67658	73.6118	73.5278	183.37	190.996	88.0158	93.4157	0.46502	0.472477	8.64355	6.34319	24.3227	26.5902	2.01038	1.45737
(CKL05017/CML536)-B-82	7.71978	7.70466	71.4016	71.9562	249.352	248.496	132.537	134.738	0.540137	0.55044	8.47894	14.4733	0.966114	0.936184	1.99414	1.71501	3.13834	2.56059	74.4156	75.4478	180.736	181.612	84.7392	85.6426	0.463231	0.467739	8.64355	7.07968	24.332	26.5338	2.14854	1.88537
(CKL05017/CML536)-B-84	7.62987	7.35785	71.2913	71.3716	240.697	234.747	120.34	114.15	0.520664	0.495681	8.47894	12.966	0.966566	1.01389	2.46493	2.71195	3.2495	2.93539	73.7181	73.5046	177.876	173.826	81.9638	80.227	0.455933	0.449544	8.64355	11.4982	24.3172	26.4717	2.42378	2.69434
(CKL05017/CML536)-B-85	7.55312	7.0729	71.0995	71.0574	244.784	242.713	126.564	124.72	0.540403	0.55041	8.47894	12.8407	0.966125	0.938033	2.24123	2.25146	3.36715	3.34169	73.4654	73.082	175.031	161.936	77.351	68.8505	0.441826	0.413265	8.64355	3.52332	24.282	23.0951	2.27592	2.24853
(CKL05017/CML536)-B-86	7.46348	6.72476	70.9938	70.8281	244.963	242.581	126.421	124.636	0.537954	0.544167	8.47894	15.2647	0.965997	0.916071	2.1225	2.00174	3.19727	2.74052	73.605	73.1318	179.587	177.647	78.4505	71.8403	0.435958	0.398889	8.64355	3.91833	24.3531	28.7702	2.22638	2.06519
(CKL05017/CML536)-B-87	7.74383	7.85948	71.7249	72.8209	252.594	253.641	124.384	120.428	0.534742	0.534583	8.47894	20.9747	0.966228	0.95578	2.09733	1.94558	3.24243	2.935	74.2428	75.1156	177.748	171.411	81.4278	78.1745	0.458985	0.456915	8.64355	10.4064	24.2549	20.9534	2.24123	2.16351
(CKL05017/CML536)-B-88	7.94219	8.53554	71.2645	71.4836	254.229	255.061	131.403	131.511	0.534878	0.534975	8.47894	7.63797	0.966343	0.975668	2.46268	2.70292	3.45697	3.67655	73.5296	73.3156	177.819	171.702	79.9364	73.6914	0.447231	0.424905	8.64355	5.38858	24.3544	28.9616	2.35995	2.54251
(CKL05017/CML536)-B-9	7.98773	8.78634	71.2493	71.4036	252.411	253.252	129.287	128.893	0.528626	0.51728	8.47894	2.036	0.966254	0.960317	2.20779	2.1627	3.41946	3.54386	74.0458	74.5842	186.191	200.317	85.2756	87.0062	0.450353	0.435193	8.64355	6.78068	24.3279	26.9188	2.40032	2.6415
(CKL05017/CML536)-B-90	7.61928	7.24527	71.3041	71.703	250.777	250.484	131.6	132.904	0.544644	0.562412	8.47894	10.2513	0.965997	0.916071	2.38472	2.53534	3.38083	3.42746	73.6515	73.5545	179.613	178.505	85.7658	88.7165	0.469693	0.48534	8.64355	1.35718	24.2792	23.186	2.35547	2.49892
(CKL05017/CML536)-B-91	7.54336	7.04741	70.7433	69.9923	248.433	247.078	129.787	130.109	0.535074	0.535305	8.47894	26.8796	0.966397	0.984881	2.0754	1.89526	3.17436	2.73733	74.0367	74.3335	180.016	179.626	84.1265	84.0314	0.461956	0.463631	8.64355	10.5536	24.3211	26.711	2.18212	1.99005
(CKL05017/CML536)-B-92	7.75571	7.81695	70.8938	70.4657	247.672	245.137	126.715	124.792	0.531632	0.526242	8.47894	2.56823	0.966016	0.919345	2.01195	1.75802	3.43645	3.61882	73.7687	74.0631	180.492	180.297	82.2391	79.3386	0.454183	0.443749	8.64355	6.08757	24.2965	24.5941	2.15498	1.91301
(CKL05017/CML536)-B-93	7.66899	7.52298	71.0191	70.8016	251.143	251.503	132.692	134.643	0.537576	0.542317	8.47894	15.4649	0.966195	0.950149	2.18591	2.15165	3.37201	3.4229	73.4313	72.8673	174.932	162.257	80.0274	74.4483	0.454015	0.443094	8.64355	5.97231	24.3183	26.5748	2.35585	2.50315
(CKL05017/CML536)-B-94	7.59272	7.21058	71.2734	71.2951	246.916	242.651	128.941	126.793	0.533868	0.531488	8.47894	18.6188	0.966183	0.948026	2.11643	1.94104	3.26969	2.92848	73.6003	73.5932	178.804	176.234	81.267	78.2963	0.452527	0.440934	8.64355	3.22134	24.3139	26.2499	2.12377	1.81847
(CKL05017/CML536)-B-95	7.34948	6.28663	71.6556	72.687	247.765	245.992	129.856	130.086	0.533299	0.53017	8.47894	5.59247	0.964585	0.673214	2.09283	1.95508	3.43534	3.585	74.0757	74.735	182.601	189.066	85.707	88.4667	0.459245	0.458039	8.64355	10.7303	24.2793	22.5742	2.23019	2.13033
(CKL05017/CML536)-B-96	7.39323	6.44018	70.9109	70.5199	246.433	243.661	126.906	124.811	0.531035	0.524403	8.47894	2.91978	0.966183	0.948065	1.96541	1.67666	3.20739	2.75294	74.2018	75.2	175.194	161.619	80.2342	74.571	0.458566	0.454717	8.64355	12.9183	24.2514	20.9014	2.19311	2.02901
(CKL05017/CML536)-B-97	7.80307	8.00518	71.116	70.9936	254.141	256.205	130.876	132.262	0.527257	0.515023	8.47894	1.12626	0.966375	0.981151	2.25424	2.22405	3.33948	3.27765	74.1174	74.7874	175.737	165.355	82.476	81.1634	0.475236	0.503114	8.64355	4.66402	24.3115	25.6178	2.50238	3.08326
(CKL05017/CML536)-B-98	7.58016	7.21105	70.9573	70.7777	247.826	246.057	130.262	130.316	0.541115	0.551834	8.47894	4.15679	0.966323	0.972136	2.0638	1.87023	3.2756	3.05248	74.7796	76.5762	180.675	181.445	83.1171	81.6697	0.457682	0.452749	8.64355	5.67115	24.3145	25.9171	2.18877	1.99482

## Sheet: F3_pop3
Genotype	BP_LN_GYG	BE_LN_GYG	BP_LN_AD	BE_LN_AD	BP_LN_ASI	BE_LN_ASI	BP_LN_PH	BE_LN_PH	BP_LN_EH	BE_LN_EH	BLUP_AD	BLUE_AD	BLUP_PH	BLUE_PH	BLUP_EH	BLUE_EH	BLUP_EPP	BLUE_EPP	BLUP_TEX	BLUE_TEX	BLUP_GYG	BLUE_GYG
(CLWN201/CML507)-B-1	1.06364	1.34512	82.4475	82.606	4.54492	3.5498	137.084	129.483	60.96	57.4296	68.1598	69.1311	215.386	215.365	104.42	101.32	1.01754	0.974872	2.86418	2.75	6.81589	6.01599
(CLWN201/CML507)-B-2	0.902523	0.729706	82.391	82.3974	4.61801	7.5089	143.727	146.322	62.8607	61.7692	67.0148	66.1385	218.984	223.87	108.648	114.1	1.01754	1.10023	3.33501	3.5	6.85703	6.44645
(CLWN201/CML507)-B-3	0.811535	0.519147	81.5989	80.7836	4.57578	5.01485	140.882	137.577	60.8679	56.3759	67.2237	66.7878	214.269	213.127	106.407	108.451	1.01754	0.90045	3.33501	3.5	6.85652	6.44384
(CLWN201/CML507)-B-4	0.866552	0.586661	82.155	81.8181	4.52684	2.64887	147.684	160.232	66.3815	74.5779	67.2423	66.7486	217.178	219.072	105.229	102.861	1.01754	1.02446	2.7857	2.625	6.83042	6.14583
(CLWN201/CML507)-B-5	0.905503	0.771705	83.349	84.4253	4.55555	4.03128	142.547	135.802	62.1977	56.024	67.9481	68.5583	220.728	223.758	107.403	107.087	1.01754	0.925639	3.02112	3	6.872	6.59408
(CLWN201/CML507)-B-6	0.88072	0.668667	82.9756	83.397	4.54769	3.98658	141.987	139.943	64.6489	66.539	68.2747	69.1302	220.89	225.944	108.221	110.838	1.01754	1.07508	3.33501	3.5	6.90849	7.09487
(CLWN201/CML507)-B-7	0.901229	0.749332	83.0081	83.5959	4.57526	5.00981	139.846	133.743	61.8882	59.7614	67.0609	66.0909	222.984	230.323	108.478	112.012	1.01754	1.12501	2.7857	2.625	6.90538	7.08489
(CLWN201/CML507)-B-8	0.949615	0.990493	81.1657	79.9104	4.54813	3.66039	142.202	138.757	64.2784	64.9497	67.1144	66.3663	210.228	202.817	101.623	92.6984	1.01754	1.00001	2.86418	2.75	6.90945	7.16217
(CLWN201/CML507)-B-11	0.843444	0.62132	81.9842	81.8004	4.59244	6.32774	143.591	143.316	64.3773	63.3313	67.4026	67.1668	211.733	206.883	104.27	99.3434	1.01754	1.00003	2.94265	2.875	6.91012	7.20421
(CLWN201/CML507)-B-14	1.04359	1.28673	82.0015	81.647	4.52734	2.60923	142.792	137.875	63.8484	61.7995	67.3288	66.9918	212.841	209.36	102.882	96.6373	1.01754	0.974764	3.17807	3.25	6.82537	6.10595
(CLWN201/CML507)-B-15	0.934673	0.806258	82.2019	82.0817	4.54334	3.5388	139.706	130.135	63.5723	62.1321	67.6424	67.7222	216.993	218.752	106.445	106.892	1.01754	1.04985	3.09959	3.125	7.01924	8.4388
(CLWN201/CML507)-B-16	0.86398	0.520365	83.2119	83.9852	4.52361	2.48672	144.828	149.461	67.8438	76.3712	67.0651	66.4032	212.585	207.499	107.118	107.798	1.01754	1.09942	3.17807	3.25	6.88887	6.82362
(CLWN201/CML507)-B-17	NA	NA	82.2229	82.1605	4.60512	6.5608	137.922	125.349	60.3928	53.2447	66.7798	65.557	210.474	205.442	105.547	104.616	1.01754	0.999267	2.70723	2.5	6.88876	6.87261
(CLWN201/CML507)-B-18	NA	NA	82.5708	83.1411	4.54644	3.47099	140.541	137.079	59.6162	53.3526	67.1806	66.5518	208.818	200.728	102.047	93.7552	1.01754	1.05029	3.41349	3.625	6.89476	6.89872
(CLWN201/CML507)-B-19	0.862347	0.679353	82.9017	83.4429	4.54761	3.86657	141.741	137.598	62.8574	61.5946	67.6967	67.9399	218.981	222.278	108.127	112.416	1.01754	1.10047	3.17807	3.25	6.95788	7.73814
(CLWN201/CML507)-B-20	0.851787	0.524609	81.5839	80.9557	4.52207	2.5459	136.66	123.984	61.2629	55.6363	67.6452	67.623	214.945	216.506	103.853	99.6749	1.01754	1.04987	3.41349	3.625	6.89432	6.96794
(CLWN201/CML507)-B-21	0.944563	1.09321	NA	NA	4.58066	5.489	148.223	161.418	65.5005	71.6452	66.9262	66.0196	211.8	207.914	103.299	98.1179	1.01754	1.02503	2.70723	2.5	6.92528	7.28211
(CLWN201/CML507)-B-22	NA	NA	82.1203	81.8302	4.54757	3.59157	140.94	141.286	65.7561	73.2496	67.4971	67.3449	216.855	217.94	105.965	105.623	1.01754	1.00066	3.09959	3.125	6.88685	6.82219
(CLWN201/CML507)-B-23	0.915314	0.880349	82.842	83.3103	4.61098	6.93515	142.735	142.944	64.0068	66.3176	67.9264	68.466	212.489	209.386	104.853	101.387	1.01754	0.975696	2.94265	2.875	6.90162	7.00232
(CLWN201/CML507)-B-24	0.943264	0.892211	82.9278	83.4478	4.5908	6.0373	137.09	124.814	60.9326	54.796	68.0498	68.7494	211.218	206.593	103.778	100.137	1.01754	1.05038	3.09959	3.125	6.87096	6.58657
(CLWN201/CML507)-B-27	1.0413	1.33053	80.9086	79.9302	4.52043	2.41984	146.259	151.114	63.0414	58.9104	66.7156	65.4137	216.128	218.08	105.102	104.222	1.01754	0.900019	2.86418	2.75	6.83543	6.22476
(CLWN201/CML507)-B-29	1.03892	1.2968	82.09	81.9351	4.55136	3.99393	143.833	146.388	64.9037	69.4537	67.5229	67.4786	216.118	216.648	108.327	113.025	1.01754	1.10026	3.09959	3.125	6.98007	7.99634
(CLWN201/CML507)-B-30	1.0978	1.52648	NA	NA	4.58063	5.44579	144.303	149.49	62.9997	62.8095	67.8722	68.4668	217.964	220.167	109.579	115.844	1.01754	1.07485	2.94265	2.875	6.87971	6.72264
(CLWN201/CML507)-B-31	0.83938	0.477153	82.1911	82.2113	4.5215	2.47888	145.082	146.933	64.5702	65.2718	67.6136	67.4927	211.197	205.578	106.316	106.941	1.01754	1.04957	2.7857	2.625	6.89902	6.99557
(CLWN201/CML507)-B-32	0.973586	1.03478	82.0559	81.8795	4.51991	2.42048	141.4	136.823	63.0729	62.1403	66.7263	65.3198	209.707	202.488	102.206	94.1529	1.01754	0.924634	3.02112	3	6.79807	5.7584
(CLWN201/CML507)-B-33	0.802439	0.415474	83.6598	84.6427	4.54015	3.46052	139.136	126.178	61.1586	55.6868	67.9534	68.3949	213.818	210.546	103.893	98.7669	1.01754	1.04989	3.02112	3	6.86301	6.52576
(CLWN201/CML507)-B-34	0.920274	0.87008	82.1864	82.2497	4.5625	4.46334	145.556	148.732	64.1063	62.9897	67.5157	67.3306	221.563	229.776	107.259	110.774	1.01754	0.950699	2.94265	2.875	6.83838	6.25294
(CLWN201/CML507)-B-35	0.846876	0.620105	82.23	82.2417	4.59131	6.01609	NA	NA	NA	NA	67.302	66.8203	212.654	209.197	102.456	95.5937	1.01754	0.874968	3.02112	3	6.86242	6.53713
(CLWN201/CML507)-B-36	0.800161	0.393067	82.7051	83.056	4.54608	3.92105	138.121	128.531	60.8246	55.9028	67.8115	68.1277	212.183	207.309	102.792	96.4318	1.01754	0.924866	3.17807	3.25	6.86439	6.61798
(CLWN201/CML507)-B-37	0.968735	1.04725	83.3837	84.6412	4.59824	6.42644	143.435	139.78	66.0701	68.5542	67.994	68.471	220.284	224.482	109.764	116.19	1.01754	0.874584	3.17807	3.25	6.85375	6.465
(CLWN201/CML507)-B-39	1.19852	1.98547	81.5176	80.4631	4.55123	3.60606	143.835	148.157	63.7381	66.9345	67.4607	67.3064	215.741	215.889	104.474	101.612	1.01754	0.94965	3.09959	3.125	6.83684	6.2893
(CLWN201/CML507)-B-40	0.923821	0.848954	82.7405	83.0509	4.55349	4.07321	138.537	126.717	62.8308	59.891	67.871	68.3325	216.868	217.414	105.281	101.243	1.01754	0.824672	2.86418	2.75	6.87311	6.65542
(CLWN201/CML507)-B-41	0.98046	1.14335	82.2407	81.9419	4.59987	6.53399	143.476	141.333	64.007	63.4086	67.471	67.2667	213.645	211.108	104.611	100.527	1.01754	1.12504	3.09959	3.125	6.9452	7.62404
(CLWN201/CML507)-B-42	0.906168	0.728122	80.5528	78.9306	4.61745	7.45301	141.455	141.058	62.6409	62.1163	67.7538	68.1164	212.85	209.509	105.96	106.855	1.01754	0.999387	2.86418	2.75	6.79653	5.32988
(CLWN201/CML507)-B-43	0.896066	1.02333	82.4714	82.5482	4.54388	3.54099	141.054	141.062	64.469	69.2436	68.0718	68.8984	218.498	223.224	106.902	109.293	1.01754	1.02568	3.25654	3.375	6.90856	7.19466
(CLWN201/CML507)-B-44	0.897528	0.643644	81.8591	81.4243	4.61534	7.41263	143.714	145.769	64.1571	66.526	67.4102	67.0846	212.823	210.557	104.564	101.32	1.01754	0.949917	2.94265	2.875	6.8662	6.60789
(CLWN201/CML507)-B-45	1.01107	1.32974	82.2208	82.0025	4.51941	2.45673	142.565	143.414	63.6111	65.1826	67.0755	66.1139	210.12	201.833	102.933	94.446	1.01754	1.04998	3.33501	3.5	6.92402	7.22055
(CLWN201/CML507)-B-46	0.897645	0.824983	82.7449	83.3249	4.53637	3.04182	139.646	131.824	62.0713	57.9204	67.5835	67.6652	208.235	200.184	103.038	96.7383	1.01754	0.975315	2.94265	2.875	6.85366	6.48897
(CLWN201/CML507)-B-47	0.913215	0.729616	81.2906	80.4273	4.58924	6.03574	145.198	149.638	65.4482	68.4857	66.6581	65.3025	206.472	196.585	104.42	101.697	1.01754	1.27379	3.17807	3.25	6.8819	6.80914
(CLWN201/CML507)-B-48	0.97309	0.991007	82.7982	83.4258	4.51238	1.90799	140.848	133.985	62.6388	58.1168	67.6226	67.7084	200.867	183.79	100.801	89.1522	1.01754	1.02483	3.33501	3.5	6.87208	6.64881
(CLWN201/CML507)-B-49	0.800635	0.479287	81.4329	80.6065	4.63928	8.49451	142.138	140.015	63.548	65.0253	66.8256	65.7189	206.603	197.805	106.021	107.174	1.01754	0.974991	3.25654	3.375	6.87897	6.76435
(CLWN201/CML507)-B-50	0.872135	0.697471	84.0454	85.5217	4.53479	3.02413	141.29	134.841	61.8748	55.361	68.4356	69.6164	220.688	224.587	106.603	105.614	1.01754	0.975294	2.94265	2.875	6.88335	6.74464
(CLWN201/CML507)-B-51	0.889997	0.752305	82.6287	82.6005	4.56617	4.50257	142.13	141.084	61.4414	57.8394	67.4509	67.165	218.48	221.786	107.913	111.908	1.01754	1.0246	2.7857	2.625	6.85266	6.42163
(CLWN201/CML507)-B-52	0.990891	1.1058	82.2348	82.3155	4.57001	4.98324	145.97	147.332	63.8542	61.3586	67.4328	67.0616	218.984	222.784	107.225	108.943	1.01754	1.05076	2.62876	2.375	6.83857	6.23529
(CLWN201/CML507)-B-53	0.916593	0.792766	82.1122	81.9449	4.54449	3.86987	147.917	152.146	67.2067	71.9822	67.7676	67.9935	220.18	226.256	107.204	112.014	1.01754	1.00026	2.7857	2.625	6.78129	5.4969
(CLWN201/CML507)-B-54	1.0618	1.49372	82.6665	82.8813	4.54127	3.54727	148.017	158.06	66.6176	70.7755	67.7411	67.8831	220.828	226.436	105.872	105.826	1.01754	0.974808	3.25654	3.375	6.88324	6.75262
(CLWN201/CML507)-B-55	0.844691	0.523525	82.8144	83.1263	4.56721	4.48131	148.256	161.2	67.4669	78.6825	68.5401	69.8201	221.395	227.15	109.156	113.948	1.01754	1.07468	3.17807	3.25	6.95811	7.66296
(CLWN201/CML507)-B-56	1.00788	1.2062	82.7742	83.2014	4.55349	4.07535	139.054	129.312	63.8223	62.6691	66.477	64.7594	214.35	213.395	102.95	97.4032	1.01754	0.974732	3.09959	3.125	6.89071	6.89782
(CLWN201/CML507)-B-58	0.954724	0.948024	82.4309	82.3933	4.52738	2.86979	146.147	154.705	65.7091	71.6643	67.8406	68.2722	219.195	224.415	109.69	118.07	1.01754	0.975305	2.86418	2.75	6.90219	7.01311
(CLWN201/CML507)-B-59	0.876812	0.692683	82.8845	83.3595	4.59776	6.48414	144.165	147.629	62.5604	60.5289	67.6416	67.8217	210.235	204.584	105.335	103.087	1.01754	0.924288	2.86418	2.75	6.81362	5.99742
(CLWN201/CML507)-B-60	0.863706	0.691971	82.1762	82.0355	4.57263	4.99714	140.837	138.617	62.7681	60.8068	67.724	67.9249	221.749	230.552	109.416	118.121	1.01754	0.975176	3.25654	3.375	6.92548	7.26643
(CLWN201/CML507)-B-61	0.930933	0.966888	82.4878	82.5404	4.51994	2.47788	148.656	160.103	66.2821	71.0037	67.1894	66.5184	215.761	215.475	108.864	112.907	1.01754	1.05008	2.55028	2.25	6.92231	7.25072
(CLWN201/CML507)-B-62	0.892412	0.672848	82.9828	83.5308	4.5492	3.90455	145.616	152.804	64.1523	67.5579	67.9829	68.5863	219.316	224.343	105.984	106.149	1.01754	0.975244	3.25654	3.375	6.85991	6.53459
(CLWN201/CML507)-B-63	1.15921	1.77825	80.4987	78.6447	4.54441	3.56636	145.996	154.527	65.2607	68.4846	68.2024	69.169	208.78	201.697	103.525	99.3754	1.01754	1.10012	2.7857	2.625	6.94381	7.45615
(CLWN201/CML507)-B-64	0.974339	1.00793	81.4646	80.5622	4.55663	4.07202	145.532	152.32	64.2223	68.462	67.9541	68.364	216.637	217.438	106.57	107.21	1.01754	0.949541	3.17807	3.25	6.88108	6.75899
(CLWN201/CML507)-B-65	0.906475	0.752638	83.3424	84.182	4.53273	3.08092	143.85	145.227	59.9351	51.2977	67.7953	68.1541	210.079	204.659	102.843	97.5138	1.01754	0.999646	2.86418	2.75	6.9243	7.27026
(CLWN201/CML507)-B-66	0.950318	0.988749	82.1837	81.9381	4.59132	6.03153	144.105	149.861	63.8271	66.574	67.8344	68.2216	214.97	213.603	103.465	97.0422	1.01754	1.04959	3.25654	3.375	6.88619	6.83712
(CLWN201/CML507)-B-67	0.962205	0.987128	82.7951	83.2826	4.55675	4.46701	139.532	136.254	61.6206	58.8375	67.7384	68.0612	213.042	211.123	104.137	100.613	1.01754	0.875087	3.17807	3.25	6.81334	5.95173
(CLWN201/CML507)-B-69	1.21806	2.20425	81.0531	79.981	4.56839	4.69457	145.901	150.933	65.8027	69.615	68.0248	68.5945	220.401	225.642	107.074	108.806	1.01754	1.02483	3.02112	3	6.94324	7.57148
(CLWN201/CML507)-B-70	1.00684	1.27881	82.1793	82.085	4.56786	4.87759	139.607	132.447	62.8839	61.4477	67.1416	66.3379	218.892	223.898	104.81	101.685	1.01754	1.02477	3.33501	3.5	6.84833	6.32081
(CLWN201/CML507)-B-71	0.866921	0.671194	82.8798	83.7997	4.59876	6.40127	141.691	139.706	62.2967	58.5029	67.5735	67.3611	221.086	225.744	105.941	105.44	1.01754	1.17481	2.7857	2.625	6.84635	6.30858
(CLWN201/CML507)-B-72	0.998072	1.26568	82.3986	82.3024	4.52946	2.65444	150.878	169.931	67.403	78.4616	67.8448	68.1585	220.209	225.106	107.988	111.008	1.01754	0.974884	3.09959	3.125	6.98342	8.02041
(CLWN201/CML507)-B-73	0.937421	0.915305	82.8078	83.0237	4.53813	3.53898	141.88	137.165	64.4838	64.5446	67.6836	67.7823	214.612	211.909	105.591	102.93	1.01754	1.02516	3.17807	3.25	6.9387	7.39549
(CLWN201/CML507)-B-74	0.980632	0.983799	82.2835	82.3269	4.60837	6.94463	147.997	152.559	66.5013	70.3267	67.0288	66.0799	214.752	212.798	105.279	103.192	1.01754	1.02476	3.17807	3.25	6.88531	6.79401
(CLWN201/CML507)-B-76	0.94632	0.924613	82.229	82.207	4.55236	3.9399	141.177	140.034	61.3883	57.1859	67.2422	66.5196	211.753	206.844	101.78	92.7871	1.01754	0.824904	2.70723	2.5	6.89088	6.86066
(CLWN201/CML507)-B-79	0.86457	0.702311	82.6009	82.6254	4.53151	2.61907	143.903	146.528	64.3856	66.4551	67.9529	68.8246	215.517	215.159	105.562	104.104	1.01754	0.925147	3.09959	3.125	6.90041	6.97716
(CLWN201/CML507)-B-80	0.910816	0.670456	82.0414	81.9596	4.53428	3.0446	140.319	129.606	64.5461	63.0863	67.494	67.3661	216.421	219.012	105.33	104.626	1.01754	0.950527	3.25654	3.375	6.884	6.89448
(CLWN201/CML507)-B-81	0.810797	0.434176	83.3902	84.1843	4.56413	4.56614	138.789	134.385	61.2235	58.3072	67.6137	67.565	215.275	216.045	108.186	113.262	1.01754	1.14963	3.17807	3.25	6.87492	6.73092
(CLWN201/CML507)-B-84	0.849663	0.571295	81.4867	80.6715	4.65431	9.51575	141.322	138.517	63.168	60.2356	67.2933	66.9123	216.933	219.54	104.05	99.212	1.01754	0.900504	3.41349	3.625	6.88864	6.88041
(CLWN201/CML507)-B-85	1.02361	1.27686	82.3877	82.3538	4.59989	6.55699	139.838	130.378	59.0645	49.2264	66.6258	65.1521	209.337	203.354	104.128	100.266	1.01754	1.02576	2.94265	2.875	6.91767	7.24776
(CLWN201/CML507)-B-86	1.09751	1.53535	82.6934	83.1589	4.57857	5.49736	142.54	141.657	64.039	64.1473	67.6705	67.7292	217.965	223.125	110.857	120.691	1.01754	1.00054	3.09959	3.125	6.9757	7.8581
(CLWN201/CML507)-B-87	0.854779	0.695167	82.408	82.4774	4.60302	6.54984	142.147	140.152	63.2517	62.2118	67.198	66.6941	211.218	208.227	105.188	104.627	1.01754	0.950235	2.55028	2.25	6.8458	6.29262
(CLWN201/CML507)-B-88	0.856193	0.669426	82.6128	83.0696	4.61051	7.01655	141.046	133.071	62.3498	57.0946	67.3975	67.1916	215.834	216.447	106.406	107.583	1.01754	0.950528	2.86418	2.75	6.82148	6.05823
(CLWN201/CML507)-B-89	1.0458	1.32441	82.4081	82.5825	4.60298	6.49277	143.355	143.123	62.7524	61.5953	68.2699	69.3713	213.122	211.096	107.192	109.248	1.01754	0.925188	2.94265	2.875	6.84145	6.30796
(CLWN201/CML507)-B-90	0.868698	0.763363	81.4493	80.7634	4.56253	4.52481	138.405	126.486	59.9777	51.6964	66.9028	65.7293	214.519	212.15	105.615	104.225	1.01754	0.899457	3.41349	3.625	6.88117	6.7237
(CLWN201/CML507)-B-91	0.943547	1.06428	83.4663	84.7661	4.51448	1.90146	141.416	138.972	64.6488	68.047	68.4216	69.7208	218.583	221.013	109.13	114.635	1.01754	1.02516	2.86418	2.75	6.82408	6.09383
(CLWN201/CML507)-B-92	1.04658	1.36498	81.1769	79.8639	4.56259	4.62212	148.469	161.771	65.7883	70.8819	67.9509	68.5618	217.597	220.774	105.698	105.501	1.01754	1.27471	3.02112	3	6.96951	7.76812
(CLWN201/CML507)-B-93	1.00189	1.11266	81.4932	80.6071	4.60151	6.84157	NA	NA	NA	NA	67.7157	68.0041	212.594	209.495	107.012	109.682	1.01754	1.00015	3.25654	3.375	6.8699	6.60412
(CLWN201/CML507)-B-94	0.907178	0.733839	83.1873	83.8866	4.52255	2.47566	141.812	141.01	64.1613	66.3915	67.1736	66.3819	212.721	209.637	106.596	108.372	1.01754	1.02406	3.33501	3.5	6.93741	7.43876
(CLWN201/CML507)-B-95	0.958844	1.01417	81.8501	81.4343	4.56568	4.54828	144.566	149.074	65.1515	70.0118	66.9498	65.8725	213.143	211.195	104.686	102.103	1.01754	0.999908	3.17807	3.25	6.87605	6.69638
(CLWN201/CML507)-B-96	0.957235	0.980654	82.4717	82.4288	4.55513	4.37962	143.696	145.827	64.3867	64.9783	67.6811	67.8298	216.958	219.086	107.444	111.248	1.01754	1.02471	2.7857	2.625	6.89345	6.86359
(CLWN201/CML507)-B-99	0.851383	0.547426	82.1867	82.1578	4.514	1.98289	147.844	153.051	67.4932	73.5358	67.7721	68.0542	216.657	217.788	106.252	105.076	1.01754	1.10018	3.09959	3.125	6.86267	6.51588
(CLWN201/CML507)-B-100	0.909033	0.867819	82.2761	81.9887	4.56831	4.57313	140.104	137.849	61.5489	60.3561	67.657	67.7107	214.767	212.392	102.317	92.49	1.01754	1.07497	2.70723	2.5	6.85445	6.42493
(CLWN201/CML507)-B-101	0.978421	1.09593	81.1819	79.8748	4.58016	5.53248	139.624	133.222	64.9415	68.0825	67.2767	66.8518	217.084	219.845	105.83	106.734	1.01754	0.975077	2.94265	2.875	6.86568	6.55537
(CLWN201/CML507)-B-102	0.962702	1.05443	82.9363	83.6143	4.55082	3.97452	146.552	156.651	65.9881	71.3268	66.8781	65.738	210.458	204.945	106.421	107.304	1.01754	0.975382	3.33501	3.5	6.86264	6.50672
(CLWN201/CML507)-B-103	0.962299	1.03092	81.973	81.5667	4.52467	2.51078	144.833	148.064	63.3898	62.3358	67.214	66.6581	217.025	218.162	106.189	106.075	1.01754	0.950317	3.02112	3	6.8898	6.85751
(CLWN201/CML507)-B-104	1.00984	1.18972	82.4743	82.7567	4.58532	5.43439	142.401	142.337	64.7654	69.2189	67.5631	67.5567	221.083	228.713	104.356	101.791	1.01754	1.02483	2.70723	2.5	6.93129	7.41988
(CLWN201/CML507)-B-105	0.853529	0.627417	82.6303	82.8614	4.58815	5.96557	142.506	142.972	63.1981	63.9978	67.4877	67.2528	210.278	204.151	105.275	103.027	1.01754	1.07452	3.41349	3.625	6.9207	7.23496
(CLWN201/CML507)-B-106	0.891998	0.78774	82.9314	83.1687	4.53059	2.98503	140.331	134.566	62.4241	60.5832	67.88	68.3158	223.575	232.198	110.255	119.218	1.01754	1.15027	3.02112	3	6.91555	7.15412
(CLWN201/CML507)-B-107	0.902045	0.759906	82.1752	81.7013	4.58402	6.04074	142.074	138.528	61.161	54.731	67.8022	68.0964	209.162	201.593	105.898	105.43	1.01754	0.97507	3.25654	3.375	6.86249	6.49347
(CLWN201/CML507)-B-108	1.00512	1.22556	83.4287	84.5353	4.52192	2.0996	141.693	135.585	61.8884	56.9915	67.5032	67.3191	217.401	220.249	108.286	112.833	1.01754	1.00006	3.09959	3.125	6.87077	6.61817
(CLWN201/CML507)-B-109	0.874567	0.723916	83.0085	83.6028	4.59077	5.9888	145.667	151.334	65.5308	69.0626	67.4057	67.1418	215.947	216.27	104.858	101.722	1.01754	0.974727	3.33501	3.5	6.91392	7.1844
(CLWN201/CML507)-B-110	0.856491	0.56563	82.6874	82.9368	4.55294	4.02441	144.654	147.791	64.3676	66.4082	68.0815	68.9056	218.654	222.981	106.815	108.054	1.01754	1.10036	2.62876	2.375	6.86732	6.56744
(CLWN201/CML507)-B-111	0.9492	0.961715	82.4424	82.6626	4.61946	7.13447	136.677	123.895	62.9666	60.1384	67.7715	67.9789	213.685	211.303	104.669	101.439	1.01754	0.974355	3.33501	3.5	6.87793	6.69408
(CLWN201/CML507)-B-113	0.809825	0.529142	83.225	83.9418	4.53371	2.97427	141.271	136.815	63.4914	63.3657	67.6161	67.4189	215.579	215.792	108.253	111.319	1.01754	1.025	3.33501	3.5	6.80715	5.82862
(CLWN201/CML507)-B-114	0.923331	0.93426	83.2003	83.8899	4.5545	4.01031	142.164	139.233	62.0514	57.3002	67.3144	66.9729	214.32	211.627	106.414	105.983	1.01754	0.975023	2.86418	2.75	6.85991	6.51665
(CLWN201/CML507)-B-115	0.835862	0.438251	84.3047	86.0337	4.50708	1.76577	139.375	134.689	62.6928	63.8116	67.4626	67.3421	220.328	226.481	108.957	114.676	1.01754	0.974915	2.86418	2.75	6.91448	7.19275
(CLWN201/CML507)-B-116	1.04082	1.367	81.73	81.2944	4.55087	4.05469	144.248	146.714	62.7382	60.9275	66.6822	65.4053	216.577	217.426	106.873	107.894	1.01754	1.04959	2.86418	2.75	6.88836	6.8307
(CLWN201/CML507)-B-118	0.990405	1.104	82.8028	83.2618	4.54925	3.97456	148.585	158.456	66.3189	72.2549	68.2145	69.0685	218.455	222.473	106.409	107.526	1.01754	1.05056	3.41349	3.625	6.94229	7.49315
(CLWN201/CML507)-B-119	0.917697	1.02442	81.4052	80.5718	4.59296	6.13711	143.422	144.733	60.9247	54.8279	67.4986	67.3292	221.037	227.578	107.38	110.365	1.01754	1.09973	3.33501	3.5	6.96593	7.75589
(CLWN201/CML507)-B-120	0.935217	1.07365	81.7828	81.144	4.58763	5.96198	142.75	144.664	63.9061	66.5705	68.0256	68.8105	211.622	206.888	103.474	97.4829	1.01754	0.974963	3.17807	3.25	6.87347	6.66105
(CLWN201/CML507)-B-121	0.821038	0.530747	82.5137	82.5974	4.56568	4.54065	143.697	150.308	63.2269	64.5022	67.5048	67.1999	219.104	221.775	106.236	104.716	1.01754	1.15088	2.94265	2.875	6.89674	6.96533
(CLWN201/CML507)-B-122	0.936268	1.05126	82.6535	83.1676	4.56141	4.4011	143.092	144.103	63.3011	64.9533	67.9323	68.4983	214.979	214.101	102.985	96.8332	1.01754	1.05061	2.70723	2.5	6.89316	6.88397
(CLWN201/CML507)-B-123	0.914771	0.954275	81.8468	81.2286	4.49053	0.622564	142.226	140.981	64.4977	67.3304	67.0804	66.3077	209.024	202.039	99.7927	86.9243	1.01754	1.05025	3.17807	3.25	6.87033	6.57947
(CLWN201/CML507)-B-124	0.964441	1.01079	84.4909	86.5557	4.51782	2.42724	141.003	138.495	62.4348	60.6355	67.9173	68.1748	216.21	215.552	104.583	100.177	1.01754	0.900069	3.33501	3.5	6.87829	6.67409
(CLWN201/CML507)-B-125	0.952746	1.01952	81.3145	80.3586	4.58328	5.50469	144.015	148.139	63.5049	64.0425	66.723	65.3263	205.047	192.384	102.356	93.9893	1.01754	1.07453	2.94265	2.875	6.85239	6.38079
(CLWN201/CML507)-B-126	0.864679	0.485769	82.454	82.1707	4.56048	4.5677	143.305	142.759	65.3487	70.4061	68.3246	69.354	220.332	225.484	107.432	110.726	1.01754	0.924954	3.25654	3.375	6.94908	7.53212
(CLWN201/CML507)-B-127	0.993393	1.15245	81.2768	80.3218	4.5545	4.01275	138.401	123.076	65.232	65.4873	67.2584	66.858	215.359	214.41	108.213	111.647	1.01754	1.04925	2.7857	2.625	6.8639	6.57675
(CLWN201/CML507)-B-129	0.769447	0.317148	82.9358	83.6885	4.57475	5.03711	137.244	127.303	61.3282	54.8977	67.3609	66.9008	218.55	221.174	105.876	105.225	1.01754	1.12563	2.94265	2.875	6.9197	7.17437
(CLWN201/CML507)-B-130	0.899616	0.730122	82.3074	82.2083	4.54402	3.95968	150.055	162.375	68.5276	78.0215	67.9522	68.5861	225.895	237.613	109.268	114.911	1.01754	1.00002	2.7857	2.625	6.90859	7.08919
(CLWN201/CML507)-B-131	0.962714	1.08701	NA	NA	4.61207	7.01431	142.373	144.527	63.8957	66.3443	67.6289	67.6657	209.659	203.271	104.583	102.332	1.01754	1.25013	3.09959	3.125	6.92021	7.22344
(CLWN201/CML507)-B-132	1.0214	1.40513	82.5768	82.756	4.54545	3.55694	141.609	144.469	64.5825	68.5489	67.2393	66.7206	199.229	181.517	103.793	98.8846	1.01754	0.899677	2.70723	2.5	6.80709	5.95181
(CLWN201/CML507)-B-133	0.940664	0.914005	82.6583	82.8061	4.61263	7.07206	139.815	132.761	61.8512	57.2093	67.154	66.538	215.27	215.088	105.379	103.732	1.01754	1.15023	2.86418	2.75	6.89634	6.91373
(CLWN201/CML507)-B-135	1.06265	1.36044	81.7246	81.3006	4.54437	3.49421	142.651	138.763	62.6009	60.1244	67.7157	67.8305	218.512	220.97	106.591	107.062	1.01754	1.0999	3.33501	3.5	6.83875	6.23552
(CLWN201/CML507)-B-136	1.1092	1.64135	81.9152	81.5303	4.52688	2.90443	147.143	156.964	65.3291	70.4759	67.8129	68.23	220.363	223.815	106.35	104.747	1.01754	1.00011	2.94265	2.875	6.96777	7.78518
(CLWN201/CML507)-B-137	0.867151	0.591885	82.2561	82.1946	4.5349	3.38573	146.025	149.727	64.2838	65.0771	67.5878	67.6212	218.137	220.539	104.96	102.559	1.01754	0.999765	2.70723	2.5	6.86598	6.52373
(CLWN201/CML507)-B-138	0.92598	0.839556	82.3324	82.3572	4.60141	6.48135	142.96	140.728	62.8608	59.1734	67.9472	68.4142	214.801	214.585	108.008	112.219	1.01754	0.949839	3.09959	3.125	6.84149	6.25245
(CLWN201/CML507)-B-139	0.868149	0.739176	82.0574	82.2916	4.58484	5.49216	147.232	154.732	65.0717	68.4187	68.1392	69.0311	215.242	216.321	106.341	107.472	1.01754	1.1748	2.7857	2.625	6.93801	7.49631
(CLWN201/CML507)-B-140	0.999382	1.11656	81.9203	81.5759	4.58969	5.92526	140.366	134.821	63.9812	63.896	66.9226	66.0333	211.972	208.912	102.788	96.8809	1.01754	0.949887	2.7857	2.625	6.88472	6.82472
(CLWN201/CML507)-B-141	1.00351	1.12601	82.2912	82.4208	4.62172	7.77893	141.998	136.976	63.8317	61.2533	67.587	67.5926	214.579	213.683	104.634	101.307	1.01754	0.999996	3.33501	3.5	6.93333	7.45025
(CLWN201/CML507)-B-143	0.850864	0.639194	81.4564	80.4085	4.52842	2.84987	142.601	144.462	62.8274	63.0101	67.677	67.8185	219.495	223.494	104.965	102.484	1.01754	0.99974	3.02112	3	6.93748	7.40712
(CLWN201/CML507)-B-144	0.977371	1.1073	81.5849	81.0518	4.56465	4.56581	143.977	144.512	63.2428	61.0382	67.3279	66.9284	213.828	212.788	103.495	97.9437	1.01754	1.07561	2.94265	2.875	6.86957	6.59341
(CLWN201/CML507)-B-145	0.890235	0.727821	NA	NA	4.50772	1.95591	139.371	129.358	60.8552	53.0015	67.6614	67.6436	203.081	189.062	102.102	93.6442	1.01754	0.899373	3.17807	3.25	6.86639	6.59372
(CLWN201/CML507)-B-146	0.928282	0.832469	82.3825	82.2635	4.54555	3.8951	139.054	133.048	61.2438	55.77	67.6312	67.6498	216.781	218.935	108.21	113.458	1.01754	0.95048	3.17807	3.25	6.91359	7.12905
(CLWN201/CML507)-B-147	0.863525	0.750313	82.0478	82.0175	4.56029	4.08923	146.525	150.358	64.8769	66.278	67.4619	67.2961	219.701	226.477	109.817	119.542	1.01754	0.950238	2.70723	2.5	6.97195	7.82811
(CLWN201/CML507)-B-149	0.820543	0.399522	82.4848	82.6748	4.57475	5.04571	135.906	119.45	59.5487	49.609	67.6389	67.6813	219.023	224.489	104.248	101.422	1.01754	1.04969	3.02112	3	6.95866	7.7127
(CLWN201/CML507)-B-150	0.95893	1.01479	81.331	80.3664	4.63556	8.38753	145.297	150.172	61.1912	56.3168	67.2791	66.7059	217.906	222.684	107.343	111.17	1.01754	0.87424	2.86418	2.75	6.90045	6.95342
(CLWN201/CML507)-B-151	0.901362	0.825382	82.4325	82.6146	4.52882	2.47705	142.859	139.966	64.2273	64.1838	67.3046	66.8866	216.659	218.303	107.28	108.631	1.01754	0.950273	3.33501	3.5	6.86056	6.5125
(CLWN201/CML507)-B-152	0.925774	0.815326	81.9944	81.7167	4.57269	5.08628	140.999	137.02	63.9571	61.33	67.2082	66.6811	214.244	213.601	106.694	108.099	1.01754	1.10021	2.94265	2.875	6.86455	6.54894
(CLWN201/CML507)-B-153	1.02492	1.30264	82.2586	82.2544	4.52096	2.43621	144.071	146.896	64.5228	67.5743	67.5748	67.5783	216.21	217.822	107.135	109.058	1.01754	1.02511	2.94265	2.875	6.88463	6.78644
(CLWN201/CML507)-B-154	NA	NA	80.6897	79.1145	4.57261	4.96019	142.321	141.202	62.7957	59.9924	67.2881	66.8076	208.296	199.405	105.903	104.969	1.01754	1.04963	3.33501	3.5	6.80466	5.82803
(CLWN201/CML507)-B-155	0.787341	0.353313	83.097	83.7793	4.55023	3.86453	137.906	128.917	59.0805	48.9281	67.9733	68.6101	213.664	213.048	103.192	98.0539	1.01754	1.02559	2.94265	2.875	6.91507	7.16929
(CLWN201/CML507)-B-156	0.860384	0.519017	81.8347	81.3643	4.62921	8.0657	136.423	125.624	62.7226	61.9211	66.8669	65.7111	205.36	194.458	102.206	93.6976	1.01754	1.02505	2.86418	2.75	6.86555	6.62918
(CLWN201/CML507)-B-157	0.821476	0.498373	82.6446	82.9671	4.58814	5.95725	144.996	151.582	65.7173	71.6769	67.9079	68.3161	220.677	228.438	107.704	112.063	1.01754	1.1002	3.33501	3.5	6.87517	6.64919
(CLWN201/CML507)-B-158	0.83025	0.6558	80.9981	80.1881	4.55556	4.03941	142.469	145.06	62.2831	60.6937	67.9469	68.4733	212.118	210.139	105.259	105.425	1.01754	0.924499	3.33501	3.5	6.82403	6.02263
(CLWN201/CML507)-B-159	1.026	1.22081	82.3896	82.2376	4.58659	5.97994	146.958	153.789	66.022	70.4812	67.6959	67.791	221.794	229.582	106.612	107.637	1.01754	0.974722	2.86418	2.75	6.91878	7.22545
(CLWN201/CML507)-B-160	NA	NA	82.0507	81.6832	4.6452	8.95437	147.273	158.121	66.859	74.4164	68.8962	70.8523	221.477	227.586	109.134	115.459	1.01754	0.974484	2.7857	2.625	6.85424	6.43357
(CLWN201/CML507)-B-161	0.909248	0.765656	81.9917	81.6447	4.56147	4.48721	139.979	133.799	61.4956	59.4129	67.5288	67.4735	217.865	220.956	106.666	108.447	1.01754	1.15035	3.33501	3.5	6.90799	7.0974
(CLWN201/CML507)-B-164	0.971424	1.09949	81.9169	81.5698	4.53701	3.41744	141.498	137.017	61.7131	58.2783	67.2472	66.6495	215.883	216.275	106.417	107.352	1.01754	0.950035	3.17807	3.25	6.8276	6.11948
(CLWN201/CML507)-B-165	0.854057	0.671166	NA	NA	4.43722	-2.05552	143.398	146.402	63.7155	67.3543	67.9956	68.711	208.033	200.861	103.045	98.0081	1.01754	1.07522	2.86418	2.75	6.88855	6.91277
(CLWN201/CML507)-B-166	0.962896	0.997265	81.4758	80.6719	4.54021	3.53089	147.736	156.137	64.2406	64.7507	67.9887	68.6615	218.353	221.322	105.514	103.784	1.01754	1.15049	3.02112	3	6.96277	7.74572
(CLWN201/CML507)-B-167	1.01398	1.24786	NA	NA	4.5646	4.49057	140.61	134.942	61.0822	54.1031	67.0143	66.039	207.427	199.011	103.391	98.5807	1.01754	1.00046	3.09959	3.125	6.83724	6.16651
(CLWN201/CML507)-B-168	0.920037	0.900902	82.4829	82.529	4.54598	3.57596	143.715	145.864	65.0325	68.6072	67.7243	68.1019	212.896	210.618	104.749	103.647	1.01754	1.00001	3.09959	3.125	6.88377	6.77277
(CLWN201/CML507)-B-169	0.920793	0.929934	82.4348	81.9514	4.53643	3.13126	144.697	148.178	65.6345	72.0943	68.2392	69.1536	219.372	223.798	110.418	119.448	1.01754	1.04996	3.02112	3	6.87903	6.67165
(CLWN201/CML507)-B-171	0.889254	0.803192	82.3906	82.3896	4.50329	1.36134	149.352	161.997	68.2229	77.303	67.6545	67.7842	218.104	221.59	106.853	108.468	1.01754	1.02552	3.17807	3.25	6.89424	6.96414
(CLWN201/CML507)-B-173	0.867551	0.775079	82.9993	83.5931	4.56896	4.96467	143.074	145.1	63.1085	63.9003	67.8492	68.4559	211.707	208.401	104.158	99.1103	1.01754	0.925748	3.17807	3.25	7.02534	8.52432
(CLWN201/CML507)-B-175	0.84659	0.454138	83.9627	85.417	4.55296	4.06532	140.649	137.408	63.5246	63.3757	67.9864	68.4604	217.993	219.02	107.239	109.508	1.01754	1.12377	2.86418	2.75	6.9492	7.5872
(CLWN201/CML507)-B-176	0.98027	1.13828	82.3172	82.3624	4.53914	3.49056	144.392	150.981	63.652	65.8838	67.4191	67.1286	217.725	220.884	103.216	97.9335	1.01754	1.04942	3.25654	3.375	6.83297	6.19278
(CLWN201/CML507)-B-177	0.944026	0.9482	81.5412	80.8167	4.59615	6.41127	148.344	156.476	63.3033	60.563	68.0931	68.8718	218.693	224.41	108.126	113.146	1.01754	0.949695	3.02112	3	6.87518	6.75296
(CLWN201/CML507)-B-179	0.881748	0.602836	82.6794	82.9921	4.59077	5.99424	141.64	136.418	62.4646	59.0265	67.2169	66.6761	211.248	206.945	104.9	102.204	1.01754	1.05027	2.70723	2.5	6.88507	6.87889
(CLWN201/CML507)-B-180	0.927247	1.00868	81.8275	81.565	4.61641	7.45238	145.422	153.374	64.5607	68.8251	67.2221	66.6797	216.732	217.719	107.469	111.499	1.01754	0.974947	2.86418	2.75	6.80606	5.84546
(CLWN201/CML507)-B-181	1.00638	1.23404	83.7344	84.9497	4.5583	4.44206	143.079	143.093	63.7082	62.2654	68.1541	69.0458	218.463	223.837	106.223	108.268	1.01754	0.950971	3.33501	3.5	6.95459	7.6867
(CLWN201/CML507)-B-182	0.917307	0.80986	81.9443	81.5934	4.54179	3.5428	140.703	136.785	64.5408	65.4959	67.6504	67.6964	210.29	204.072	103.998	99.1975	1.01754	0.999756	3.09959	3.125	6.86286	6.52266
(CLWN201/CML507)-B-183	0.959174	1.02293	82.1824	82.0705	4.54594	3.50817	141.088	138.17	63.1344	62.9334	67.6619	67.8354	214.798	213.383	107.179	109.454	1.01754	1.07504	3.17807	3.25	6.9254	7.29761
(CLWN201/CML507)-B-184	0.853102	0.546324	83.5191	84.4822	4.53162	2.96506	142.922	140.338	65.9156	70.1256	68.275	69.3113	222.535	229.9	111.321	122.749	1.01754	1.10063	2.7857	2.625	6.84045	6.2505
(CLWN201/CML507)-B-185	0.866605	0.758613	82.5576	82.8292	4.59554	6.08373	146.378	155.462	63.7595	65.995	67.8656	68.2918	214.395	213.774	107.022	109.109	1.01754	0.949065	3.02112	3	6.90864	7.10593
(CLWN201/CML507)-B-186	0.891952	0.626759	81.9242	81.6655	4.56152	4.58641	141.237	138.577	63.146	63.1021	67.5542	67.3112	204.003	190.067	105.566	103.345	1.01754	1.12407	2.70723	2.5	6.98407	7.98874
(CLWN201/CML507)-B-187	1.11295	1.67249	82.5393	82.4489	4.51242	1.96323	144.6	150.802	63.8459	66.1872	68.2614	69.0831	213.42	211.071	106.629	106.729	1.01754	1.22527	2.94265	2.875	6.97815	7.96441
(CLWN201/CML507)-B-188	0.913725	0.919929	83.0799	83.8195	4.54434	3.45135	143.348	143.087	63.728	65.9355	67.8424	68.3761	214.729	214.617	105.228	104.259	1.01754	1.0252	3.17807	3.25	6.88999	6.87169
(CLWN201/CML507)-B-189	0.906753	0.904143	82.5908	82.6296	4.60839	6.96908	138.998	135.225	63.5246	62.6731	67.6567	67.8104	208.515	200.69	105.477	103.05	1.01754	0.999896	3.17807	3.25	6.90272	7.01415
(CLWN201/CML507)-B-190	0.978895	1.1625	81.8253	81.3973	4.5145	1.9436	146.409	155.041	63.8667	65.3176	67.9355	68.4324	217.515	219.83	106.778	107.933	1.01754	0.974035	3.02112	3	6.95503	7.71252
(CLWN201/CML507)-B-193	0.81195	0.424164	82.0052	81.7659	4.60036	6.45909	139.188	129.859	59.7109	49.6636	66.6365	65.0933	216.618	220.111	110.881	121.288	1.01754	1.02538	3.33501	3.5	6.8551	6.40755
(CLWN201/CML507)-B-195	0.942083	0.906648	81.5288	81.1317	4.51347	1.97954	139.276	130.712	61.495	56.1441	67.0385	66.1927	210.158	203.717	103.281	98.0297	1.01754	0.950218	2.70723	2.5	6.89168	6.93742
(CLWN201/CML507)-B-197	0.892743	0.697624	83.2868	83.9564	4.57909	5.49229	144.498	149.906	63.7493	64.6438	67.3079	66.6696	223.095	229.93	108.151	111.408	1.01754	1.04889	3.41349	3.625	6.89245	6.92927
(CLWN201/CML507)-B-200	0.985829	1.07766	82.4257	82.1849	4.59618	6.46351	142.212	142.14	61.3891	55.8766	66.7759	65.5762	216.619	220.254	105.844	106.667	1.01754	0.975391	2.94265	2.875	6.86004	6.55845
(CLWN201/CML507)-B-201	0.901974	0.68476	82.6709	83.2239	4.53948	3.00997	142.804	140.712	63.7534	63.7074	68.3908	69.6037	213.605	210.52	105.484	102.409	1.01754	1.17487	2.94265	2.875	6.92316	7.27268
(CLWN201/CML507)-B-202	0.924102	0.876839	82.3663	82.4616	4.58489	5.56517	142.279	131.864	64.0902	61.7446	67.2358	66.8469	206.588	197.188	102.533	94.3846	1.01754	1.02531	3.33501	3.5	6.90814	7.0213
(CLWN201/CML507)-B-203	1.01696	1.15945	82.1317	81.9246	4.59884	6.54827	145.703	155.266	64.9987	69.4313	67.5363	67.6193	213.184	210.287	103.2	97.2155	1.01754	1.02509	3.25654	3.375	6.92512	7.27204
(CLWN201/CML507)-B-204	0.924915	0.810169	82.7498	82.9847	4.67662	10.4851	140.652	135.479	60.7413	54.8589	68.0514	68.6129	222.599	231.777	108.036	112.401	1.01754	0.974918	2.86418	2.75	6.89762	7.00935
(CLWN201/CML507)-B-205	0.899594	0.822638	81.1588	80.039	4.6014	6.46187	148.048	160.441	66.2557	74.1221	67.7831	67.9668	219.256	221.667	111.828	121.734	1.01754	0.925241	3.09959	3.125	6.92363	7.22777
(CLWN201/CML507)-B-206	0.995919	1.24281	82.2355	82.1343	4.5492	3.88659	144.696	144.834	64.2102	65.9789	67.4478	67.1856	215.574	215.077	106.711	108.388	1.01754	0.974819	2.86418	2.75	6.82343	6.05934
(CLWN201/CML507)-B-207	0.92833	0.914721	82.1111	82.0324	4.55655	3.95062	145.066	149.999	65.4195	71.5367	67.8531	68.3317	219.744	225.831	107.908	112.626	1.01754	0.950361	3.33501	3.5	6.91699	7.23035
(CLWN201/CML507)-B-208	0.815909	0.422359	81.4841	80.6572	4.6041	6.59839	146.582	157.691	65.6025	71.7856	68.0506	68.8017	215.674	216.415	108.071	112.237	1.01754	1.07492	3.02112	3	6.88077	6.75206
(CLWN201/CML507)-B-210	0.922329	0.878251	81.9083	81.5357	4.57001	4.98077	143.545	146.852	64.6937	68.5127	67.5539	67.4911	212.154	207.638	102.12	94.197	1.01754	1.15009	3.02112	3	6.87361	6.68563
(CLWN201/CML507)-B-211	0.959512	1.06	82.6748	82.7642	4.53932	3.13225	140.537	138.431	63.1319	64.9758	67.5516	67.4689	211.044	205.629	102.628	95.7919	1.01754	1.05008	2.86418	2.75	6.89527	6.89391
(CLWN201/CML507)-B-212	0.958947	1.10957	82.5387	82.6455	4.55604	3.99751	144.107	150.369	64.0562	65.688	67.9193	68.3116	221.509	227.923	107.242	110.239	1.01754	1.12493	3.17807	3.25	7.00782	8.36047
(CLWN201/CML507)-B-215	0.968455	1.11916	82.8785	83.3391	4.55987	4.4366	144.548	146.323	64.889	67.415	67.9138	68.5819	220.219	225.817	110.541	119.674	1.01754	1.10033	3.33501	3.5	6.96511	7.77585
(CLWN201/CML507)-B-216	0.947444	0.870321	82.1952	82.0507	4.56256	4.56595	143.214	144.203	63.0665	63.1963	67.1134	66.2511	211.751	208.051	103.54	97.8532	1.01754	1.04956	3.17807	3.25	6.90351	7.021
(CLWN201/CML507)-B-217	0.962693	1.09105	81.3482	80.209	4.59138	6.1134	142.06	141.084	63.1991	64.7898	68.1574	68.9751	221.335	227.615	109.049	115.153	1.01754	1.02509	2.94265	2.875	6.89562	6.88897
(CLWN201/CML507)-B-218	0.857529	0.660432	81.7132	81.4697	4.54907	3.49926	137.699	126.337	62.274	57.9584	67.7242	67.954	210.735	204.771	104.157	100.107	1.01754	1.10021	3.25654	3.375	6.88641	6.78013
(CLWN201/CML507)-B-219	0.925444	0.832801	82.3135	82.1412	4.56249	4.45301	146.766	155.175	65.8316	71.4903	67.4181	67.145	216.075	217.304	108.449	113.424	1.01754	1.04973	3.33501	3.5	6.92571	7.26439
(CLWN201/CML507)-B-220	0.870432	0.809827	83.0779	83.5811	4.54285	3.57284	143.438	144.596	63.8441	62.2385	67.8318	68.1004	225.452	237.647	108.699	114.673	1.01754	0.949741	2.7857	2.625	6.92519	7.18989
(CLWN201/CML507)-B-221	1.16235	1.84362	82.0377	82.0581	4.57316	4.99549	141.176	135.15	64.5593	64.3758	66.9998	65.9286	221.577	226.915	107.339	109.504	1.01754	1.12453	2.94265	2.875	6.92591	7.29989
(CLWN201/CML507)-B-222	0.831769	0.584714	82.2651	82.6489	4.57215	5.06801	145.64	149.639	64.2552	64.2734	67.0128	66.0338	209.626	201.505	106.089	104.745	1.01754	0.92478	3.09959	3.125	6.84061	6.23292
(CLWN201/CML507)-B-223	NA	NA	81.5171	80.6777	4.54021	3.52442	144.918	148.275	65.8932	69.782	66.8672	65.7934	217.96	221.468	108.73	115.848	1.01754	0.974787	3.25654	3.375	6.8982	6.96717
(CLWN201/CML507)-B-224	NA	NA	82.7308	82.9688	4.58173	5.52642	142.813	141.995	63.1641	60.772	68.1091	68.9031	221.789	230.186	106.275	108.062	1.01754	1.02498	3.33501	3.5	6.94658	7.5419
(CLWN201/CML507)-B-225	0.977407	1.19037	82.3269	82.3205	4.58761	5.9435	149.174	161.182	66.777	74.1637	68.0832	68.8459	221.369	226.421	108.121	110.671	1.01754	1.02485	3.17807	3.25	6.92515	7.32147
(CLWN201/CML507)-B-226	1.02104	1.2757	83.3495	84.1779	4.51991	2.42642	NA	NA	NA	NA	68.4225	69.4444	223.61	231.637	110.307	118.409	1.01754	1.27528	3.02112	3	6.98273	7.93583
(CLWN201/CML507)-B-228	1.05635	1.57289	82.2362	82.1853	4.61585	7.38838	142.372	143.503	63.8905	67.3093	67.9957	68.7164	206.844	198.483	103.304	98.8875	1.01754	0.95038	3.17807	3.25	6.97575	7.93906
(CLWN201/CML507)-B-229	0.845953	0.535899	82.609	82.622	4.56362	4.59618	141.19	136.581	62.0824	60.6669	67.6035	67.6143	214.116	212.049	106.278	106.594	1.01754	1.02491	2.94265	2.875	6.88308	6.78762
(CLWN201/CML507)-B-231	NA	NA	83.0384	83.5854	4.58228	5.57996	141.77	141.727	63.0869	64.2241	67.7313	67.9981	219.666	224.56	105.059	102.95	1.01754	0.9996	2.7857	2.625	7.23778	11.0743
(CLWN201/CML507)-B-232	0.861674	0.589952	81.3611	80.3326	4.58232	5.6451	143.638	145.503	64.5123	64.8111	67.5289	67.4316	219.02	223.034	110.551	119.457	1.01754	0.925178	2.70723	2.5	6.87091	6.65965
(CLWN201/CML507)-B-233	0.895313	0.752732	82.6271	82.4746	4.54391	3.59049	140.426	137.058	61.2307	56.6935	67.7914	68.0786	213.436	209.158	105.077	102.297	1.01754	1.00047	3.33501	3.5	6.80273	5.78316
(CLWN201/CML507)-B-234	0.966787	1.03603	80.4059	78.6496	4.55192	4.07393	145.562	151.741	64.4019	65.1083	67.6012	67.705	214.91	213.709	108.298	111.646	1.01754	1.10016	3.09959	3.125	6.98624	7.98866
(CLWN201/CML507)-B-235	0.970015	1.2778	82.4648	82.5099	4.53113	3.01155	145.203	151.903	65.4022	70.0262	67.4582	67.1829	216.896	220.034	108.577	115.333	1.01754	1.00006	2.70723	2.5	6.88297	6.77389
(CLWN201/CML507)-B-236	0.922302	0.838829	83.8863	85.071	4.50556	1.8442	139.808	132.545	61.7273	55.6281	68.2516	69.1557	213.346	209.053	103.414	97.2572	1.01754	1.00095	3.02112	3	6.87443	6.62383
(CLWN201/CML507)-B-237	0.837991	0.453323	82.5028	82.8071	4.52736	2.83434	143.095	141.347	63.3106	62.8038	68.1573	69.0871	215.322	215.022	106.58	107.383	1.01754	1.0997	3.33501	3.5	6.90578	7.05174
(CLWN201/CML507)-B-238	1.01312	1.1659	83.3496	84.3684	4.54549	3.8059	141.329	134.622	62.0202	56.824	67.9396	68.689	220.202	224.621	104.986	102.238	1.01754	0.975261	3.33501	3.5	6.9044	7.1434
(CLWN201/CML507)-B-239	0.988759	1.03781	82.1021	81.9417	4.58969	5.91936	142.894	144.955	62.0242	61.3031	66.9517	65.866	212.518	208.301	105.691	104.966	1.01754	0.94999	3.09959	3.125	6.94037	7.45587
(CLWN201/CML507)-B-240	NA	NA	82.0548	81.7489	4.55993	4.54846	146.827	154.803	65.1672	67.4762	67.9692	68.6355	218.431	221.573	107.907	111.697	1.01754	0.975346	3.02112	3	6.91115	7.1447
(CLWN201/CML507)-B-241	0.872236	0.72756	81.5316	80.4467	4.58704	5.6624	141.952	144.283	62.6186	61.3604	67.9035	68.635	214.411	212.867	104.231	101.167	1.01754	0.92512	3.09959	3.125	6.73322	4.8986
(CLWN201/CML507)-B-242	0.847403	0.593275	82.0439	81.4561	4.59676	6.55515	136.779	129.791	60.1027	54.0278	68.2777	69.3763	219.83	225.266	107.984	112.297	1.01754	1.12524	3.09959	3.125	6.87651	6.7165
(CLWN201/CML507)-B-244	0.885692	0.677815	82.9576	83.6616	4.58382	5.5361	143.575	145.631	64.262	65.3979	67.9888	68.4813	218.633	220.528	105.384	102.907	1.01754	0.899045	3.33501	3.5	6.92663	7.32303
(CLWN201/CML507)-B-245	0.909483	0.900785	82.3355	82.095	4.57743	5.14649	137.883	129.467	61.2839	56.6526	67.8571	68.2242	213.376	211.509	105.214	103.296	1.01754	1.02546	3.17807	3.25	6.8553	6.40445
(CLWN201/CML507)-B-246	1.09453	1.5294	83.246	84.101	4.52566	2.44283	144.421	148.182	63.1382	62.2187	68.1291	69.0274	218.519	222.949	111.174	121.99	1.01754	0.925348	3.09959	3.125	6.92965	7.2967
(CLWN201/CML507)-B-247	0.982309	1.09577	83.2082	83.7834	4.56784	4.85192	143.338	145.769	64.5294	67.672	67.59	67.6626	219.941	224.459	109.411	116.047	1.01754	0.975092	2.86418	2.75	6.96085	7.71739
(CLWN201/CML507)-B-248	1.01561	1.25717	82.0577	81.6032	4.51996	2.50593	146.858	154.783	64.9885	68.4076	67.773	68.0652	213.7	211.626	104.031	99.2247	1.01754	1.14987	3.02112	3	6.85764	6.47064
(CLWN201/CML507)-B-249	0.983839	1.16033	81.0925	79.9697	4.58888	5.64765	144.684	145.013	65.3606	67.9037	67.6964	67.6836	212.038	207.124	103.995	98.586	1.01754	1.10053	3.33501	3.5	6.77534	5.44893
(CLWN201/CML507)-B-250	0.932228	0.935864	NA	NA	4.52175	2.40168	139.731	134.709	64.4532	67.4662	67.7813	67.9817	217.296	218.13	108.107	109.996	1.01754	1.1	3.17807	3.25	6.85947	6.45373
(CLWN201/CML507)-B-251	0.903518	0.738996	83.3576	84.3313	4.57157	4.96149	144.525	143.606	65.745	67.6582	68.2221	69.2526	223.797	232.62	111.458	122.429	1.01754	1.02523	3.09959	3.125	7.00399	8.25191
(CLWN201/CML507)-B-252	0.850944	0.552036	82.2719	82.0046	4.5791	5.50428	143.296	146.344	64.3966	67.5601	67.5156	67.487	213.19	211.305	104.389	101.143	1.01754	1.04907	3.02112	3	6.82924	6.25393
(CLWN201/CML507)-B-253	NA	NA	81.895	81.4767	4.5934	6.00306	142.699	146.152	62.8065	64.6662	68.3277	69.2749	213.351	211.066	105.402	103.644	1.01754	1.02558	3.33501	3.5	6.90511	7.04602
(CLWN201/CML507)-B-254	1.02719	1.39203	83.8107	84.9343	4.56201	4.52479	146.288	153.778	65.1668	69.1772	67.9177	68.4525	221.165	228.105	108.552	114.837	1.01754	0.925061	2.94265	2.875	6.89166	6.91387
(CLWN201/CML507)-B-255	0.894622	0.831844	82.5503	82.6328	4.58331	5.55443	142.283	143.706	64.7727	66.0538	67.6474	67.891	221.887	230.495	107.099	110.72	1.01754	1.07575	2.7857	2.625	6.94296	7.55847
(CLWN201/CML507)-B-256	0.94072	1.00987	82.8761	83.2865	4.55071	3.61705	143.376	138.769	62.6806	59.4253	67.7977	68.021	220.642	226.119	106.906	108.908	1.01754	0.974091	3.25654	3.375	6.91991	7.18573
(CLWN201/CML507)-B-257	0.823093	0.419803	82.1055	81.8905	4.58759	5.90773	140.972	137.143	64.0694	65.0406	67.6348	67.7615	215.157	215.497	105.895	105.899	1.01754	0.974343	2.86418	2.75	6.82734	6.13968
(CLWN201/CML507)-B-258	1.00781	1.22939	82.552	82.5348	4.54438	3.51901	145.144	152.93	62.5335	61.086	67.3693	67.1958	213.855	211.732	105.061	103.098	1.01754	0.975022	2.86418	2.75	6.85593	6.35924
(CLWN201/CML507)-B-259	1.17776	1.91276	81.3335	80.4301	4.54284	3.54864	139.638	134.835	60.8825	57.9287	66.6254	65.2858	215.041	215.78	107.01	110.639	1.01754	1.00046	2.94265	2.875	6.86457	6.56488
(CLWN201/CML507)-B-260	1.12695	1.87473	81.8511	81.4101	4.54547	3.59123	146.07	157.728	67.4927	79.677	67.3757	67.2499	217.889	221.485	106.872	109.409	1.01754	0.999779	3.17807	3.25	6.91205	7.12485
(CLWN201/CML507)-B-262	1.06868	1.48874	82.2994	82.3984	4.54596	3.53144	143.248	147.118	63.076	65.1985	67.1638	66.6743	214.22	214.617	104.928	103.921	1.01754	0.975112	3.25654	3.375	6.83124	6.22204
(CLWN201/CML507)-B-263	0.892215	0.73485	NA	NA	4.53638	3.06068	NA	NA	NA	NA	68.29	69.4795	222.587	231.8	107.198	110.463	1.01754	1.04997	3.33501	3.5	6.99071	8.09096
(CLWN201/CML507)-B-264	0.921001	0.789099	82.6391	82.9066	4.61849	7.44484	142.769	143.219	65.1503	68.7677	66.9656	66.0797	220.65	227.852	107.963	112.372	1.01754	1.02535	2.7857	2.625	6.88526	6.84876
(CLWN201/CML507)-B-265	0.917986	0.910087	81.8428	81.1833	4.53642	3.11989	146.85	152.51	66.1979	70.9356	68.0443	68.5759	218.039	219.92	106.726	107.041	1.01754	0.950869	3.09959	3.125	6.89057	6.90008
(CLWN201/CML507)-B-266	0.903931	0.82946	82.3993	82.5756	4.56565	4.49867	139.488	132.13	59.8309	52.8272	66.8963	65.5654	214.533	212.226	102.99	95.647	1.01754	0.924691	3.33501	3.5	6.82362	6.03223
(CLWN201/CML507)-B-267	0.959181	1.00341	81.9269	81.4419	4.59831	6.53332	143.331	135.911	63.2864	59.1865	68.4664	69.8594	215.19	212.594	104.21	98.9202	1.01754	1.05042	3.02112	3	6.92225	7.1958
(CLWN201/CML507)-B-268	0.993821	1.25363	83.3888	84.1715	4.51298	2.01602	143.931	145.114	65.3216	68.7766	67.8108	68.09	213.277	209.099	102.516	93.8622	1.01754	1.05068	2.94265	2.875	6.96852	7.75369
(CLWN201/CML507)-B-269	0.935796	0.91999	NA	NA	4.55991	4.50709	150.062	163.754	63.7743	64.137	67.8347	68.0111	218.625	220.625	107.733	110.173	1.01754	1.04948	3.17807	3.25	6.95335	7.79106
(CLWN201/CML507)-B-270	0.853199	0.521628	82.9513	83.6118	4.56302	4.45594	141.077	136.588	62.3517	59.5816	67.5244	67.3207	216.858	215.456	105.811	103.136	1.01754	1.02458	3.41349	3.625	6.89076	6.83086
(CLWN201/CML507)-B-271	1.10641	1.64068	83.2472	84.3465	4.52418	2.57478	141.732	139.938	64.6835	65.8782	67.2552	66.7405	214.045	213.216	106.463	107.086	1.01754	1.02466	2.86418	2.75	6.86503	6.58796
(CLWN201/CML507)-B-272	NA	NA	NA	NA	4.54179	3.5395	144.306	146.233	63.5632	61.7135	67.9007	68.3452	213.777	214.046	105.985	107.859	1.01754	1.04985	3.33501	3.5	6.80585	5.85026
(CLWN201/CML507)-B-273	1.01557	1.18603	82.5911	82.9097	4.50596	1.46885	135.048	115.192	60.8616	54.4081	68.299	69.5092	213.388	209.827	104.436	99.2029	1.01754	0.950609	2.94265	2.875	6.83188	6.17215
(CLWN201/CML507)-B-274	0.986848	1.08257	81.6672	80.9372	4.54878	4.06425	141.335	141.056	63.8273	65.1107	66.7963	65.5565	214.107	213.879	103.66	99.4323	1.01754	0.974149	3.33501	3.5	6.85573	6.4781
(CLWN201/CML507)-B-275	NA	NA	81.2678	80.5469	4.58011	5.45182	138.601	129.955	60.2422	53.7167	66.5578	64.9341	211.587	205.264	105.218	102.771	1.01754	1.07489	3.17807	3.25	6.84073	6.23297
(CLWN201/CML507)-B-276	0.840999	0.561453	83.0158	83.5506	4.58921	6.00946	141.966	141.586	63.2265	63.3379	67.8435	68.097	220.435	226.578	108.499	113.211	1.01754	0.974554	3.02112	3	6.83023	6.12606
(CLWN201/CML507)-B-277	0.902519	0.836166	83.5581	84.8207	4.54381	3.43764	144.492	147.669	64.7477	67.0099	66.8741	65.7954	213.715	212.325	105.509	103.907	1.01754	0.950459	3.17807	3.25	6.86261	6.59469
(CLWN201/CML507)-B-278	0.811172	0.376878	NA	NA	4.56086	4.35318	144.798	148.618	63.1501	62.9435	68.0501	68.7439	209.455	202.278	104.899	101.863	1.01754	1.02377	3.41349	3.625	6.86255	6.53189
(CLWN201/CML507)-B-279	0.88525	0.798208	83.0143	83.6755	4.59822	6.39222	144.966	151.313	65.5755	70.1443	66.9485	65.9867	210.983	206.482	103.377	98.2348	1.01754	1.02502	2.86418	2.75	6.96595	7.84061
(CLWN201/CML507)-B-280	1.12146	1.70876	82.367	82.8085	4.54173	3.4481	144.083	147.076	64.2339	67.472	67.5712	67.5326	215.425	216.242	106.784	109.284	1.01754	1.07411	3.17807	3.25	6.93192	7.32122
(CLWN201/CML507)-B-281	0.92301	0.907137	81.7783	81.3156	4.56515	4.52053	142.328	139.186	62.8494	60.4439	68.0272	68.5842	212.761	209.465	105.417	103.156	1.01754	0.949465	3.09959	3.125	6.98767	8.05355
(CLWN201/CML507)-B-282	NA	NA	82.1277	81.6354	4.59552	6.0615	136.691	124.573	60.8087	57.1877	67.0883	66.3115	203.541	189.216	100.975	90.6691	1.01754	1.05048	3.17807	3.25	6.87089	6.60102
(CLWN201/CML507)-B-283	0.765281	0.336376	83.0405	83.4936	4.59983	6.4636	142.749	145.297	62.2376	58.5115	67.555	67.3856	219.571	222.692	106.548	107.639	1.01754	1.1758	3.02112	3	6.85233	6.37198
(CLWN201/CML507)-B-284	1.06391	1.50931	82.5614	82.913	4.53748	3.14428	146.253	150.528	66.2895	70.639	68.0479	68.5897	217.118	216.128	106.174	104.163	1.01754	1.04995	3.17807	3.25	6.95993	7.72932
(CLWN201/CML507)-B-285	0.966272	1.10291	82.3527	82.1793	4.58008	5.4015	141.878	143.238	63.6584	63.7704	67.9639	68.181	222.201	229.057	107.918	111.355	1.01754	1.07489	3.17807	3.25	6.92726	7.2962
(CLWN201/CML507)-B-286	0.847158	0.525411	82.0266	81.5533	4.61106	7.0646	145.119	150.166	64.4557	68.0426	67.3302	66.9073	213.698	211.85	105.746	105.497	1.01754	1.04983	2.55028	2.25	6.83761	6.24899
(CLWN201/CML507)-B-287	0.857028	0.650182	82.5249	82.8814	4.56367	4.86636	138.079	129.685	59.051	50.17	67.7739	68.0723	220.031	226.685	106.361	107.427	1.01754	1.02548	2.94265	2.875	6.9562	7.70652
(CLWN201/CML507)-B-288	0.933474	0.947724	81.5623	80.7169	4.61225	7.48524	144.155	142.599	62.9214	59.0256	67.3572	66.9154	217.136	218.641	106.513	106.966	1.01754	1.05006	3.25654	3.375	6.83831	6.32177
(CLWN201/CML507)-B-289	1.01657	1.28878	81.5037	80.8914	4.60784	6.92641	142.561	142.451	62.8157	62.2991	67.4718	67.3888	222.418	230.402	107.351	109.884	1.01754	0.925995	2.86418	2.75	6.84105	6.3129
(CLWN201/CML507)-B-290	0.976266	1.09436	82.0245	81.6699	4.5769	5.13408	138.164	129.238	62.4792	61.2525	67.4063	67.0365	215.889	215.534	106.582	107.82	1.01754	1.09978	2.86418	2.75	6.86395	6.48234
(CLWN201/CML507)-B-291	1.0197	1.36405	NA	NA	4.53631	2.94922	139.522	131.861	63.7404	65.5325	67.9812	68.7063	206.014	197.306	105.29	105.828	1.01754	0.949436	3.02112	3	6.88138	6.75087
(CLWN201/CML507)-B-292	0.867208	0.697319	82.27	81.9757	4.57007	5.27149	146.901	153.803	66.466	71.2361	68.3292	69.3843	212.807	208.366	107.729	111.217	1.01754	0.975461	3.25654	3.375	6.9287	7.31098
(CLWN201/CML507)-B-293	0.904767	0.788545	NA	NA	4.65531	9.46134	141.568	140.461	62.0157	58.0416	66.9657	66.2451	211.733	207.798	106.422	107.394	1.01754	0.975583	2.7857	2.625	6.867	6.63879
(CLWN201/CML507)-B-294	0.982335	1.25724	82.8961	83.3426	4.55993	4.52656	140.832	134.692	63.4352	62.243	67.5529	67.3563	211.93	207.934	105.23	103.202	1.01754	0.998943	3.17807	3.25	6.85724	6.46293
(CLWN201/CML507)-B-295	0.881713	0.816797	82.1715	82.0017	4.55244	4.06323	141.333	142.081	63.6926	65.1249	67.1095	66.5866	211.149	208.213	104.913	102.931	1.01754	0.900657	2.86418	2.75	6.82782	6.13435
(CLWN201/CML507)-B-296	0.933933	0.90645	81.2194	80.1083	4.55303	4.16962	150.791	166.525	66.5986	73.042	68.4242	69.6726	224.615	234.724	106.502	106.454	1.01754	1.05099	2.70723	2.5	6.96112	7.71819
(CLWN201/CML507)-B-297	0.939219	1.00646	83.0736	83.6316	4.51132	1.68637	138.68	127.339	62.3781	59.0076	67.9058	68.1392	213.358	210.538	106.603	106.585	1.01754	0.975031	2.94265	2.875	6.91249	7.20589
(CLWN201/CML507)-B-298	0.939926	1.15967	82.8942	83.2335	4.59399	6.11314	145.552	154.508	61.3965	60.5345	68.1929	69.1978	222.887	231.526	106.52	108.141	1.01754	0.950695	3.09959	3.125	6.87396	6.68517
(CLWN201/CML507)-B-299	0.932208	0.850103	81.8491	81.416	4.57156	4.94362	148.172	160.929	63.2957	64.4204	67.7639	67.8597	217.696	219.949	109.606	117.381	1.01754	1.00058	3.17807	3.25	6.87432	6.59623
(CLWN201/CML507)-B-300	0.903334	0.727683	82.5839	82.8582	4.52202	2.49058	145.821	148.247	66.314	71.0065	67.1589	66.3171	207.408	198.148	105.397	103.425	1.01754	0.999667	2.94265	2.875	6.89618	6.93037
(CLWN201/CML507)-B-303	1.03632	1.34691	82.4154	82.3331	4.53759	3.50994	142.429	139.089	61.7298	56.4206	67.2189	66.6478	215.975	215.934	104.382	100.116	1.01754	1.02503	2.70723	2.5	6.92766	7.28971
(CLWN201/CML507)-B-304	NA	NA	83.0421	83.511	4.58853	5.54192	144.139	149.111	65.1797	70.6747	68.0015	68.6921	220.746	225.804	108.414	112.519	1.01754	0.975716	3.02112	3	6.93581	7.39468
(CLWN201/CML507)-B-305	0.950275	0.988933	80.6423	79.2015	4.56254	4.53683	142.077	141.341	62.6846	61.9277	67.3638	66.9625	213.301	212.513	104.389	101.569	1.01754	1.02531	3.17807	3.25	6.87607	6.74946
(CLWN201/CML507)-B-306	1.00672	1.1735	80.3343	76.7778	4.57383	5.43012	142.873	144.382	62.405	59.8663	67.0783	66.2079	208.898	199.94	105.237	102.863	1.01754	0.875426	3.33501	3.5	6.88437	6.75913
(CLWN201/CML507)-B-307	0.978609	1.12748	83.3286	84.6005	4.54862	3.61015	137.995	125.905	60.0242	51.1185	66.9906	66.1361	207.239	195.721	102.12	92.5839	1.01754	1.02523	3.02112	3	6.80316	5.76986
(CLWN201/CML507)-B-308	0.836336	0.536859	84.4796	86.3986	4.53811	3.50631	140.404	136.153	61.1211	57.5228	68.445	69.7314	218.482	220.821	110.362	118.854	1.01754	0.999277	3.25654	3.375	6.88812	6.85528
(CLWN201/CML507)-B-309	0.88507	0.778656	83.7461	85.0881	4.55927	4.1249	139.511	133.612	61.5669	56.9159	67.717	68.0174	216.627	218.704	106.944	110.285	1.01754	0.974579	3.33501	3.5	6.91848	7.17482
(CLWN201/CML507)-B-310	1.06732	1.65073	82.0199	81.5387	4.52996	2.62243	142.372	142.22	65.1357	69.1317	67.7907	68.1726	210.023	203.684	106.605	107.413	1.01754	1.02519	3.33501	3.5	6.89288	6.90535
(CLWN201/CML507)-B-311	0.903455	0.702743	82.2176	82.1457	4.54763	3.88874	148.147	158.422	66.4248	72.7379	67.445	67.2171	223.218	231.228	109.666	116.215	1.01754	1.04989	3.33501	3.5	6.93157	7.3025
(CLWN201/CML507)-B-312	0.925607	0.983957	82.8795	83.6519	4.5545	4.00878	140.845	137.322	62.0041	59.5773	67.821	68.2551	216.904	219.83	109.618	117.02	1.01754	1.05015	3.02112	3	6.88904	6.86279
(CLWN201/CML507)-B-313	0.931457	0.856931	80.8064	79.3862	4.5934	6.03883	141.215	136.789	62.7373	61.567	67.435	67.0479	213.341	210.861	106.006	106.412	1.01754	0.999608	3.25654	3.375	6.94758	7.56936
(CLWN201/CML507)-B-314	0.88307	0.698457	NA	NA	4.57272	5.13314	146.28	154.333	65.6178	70.389	67.5643	67.5275	219.083	222.721	106.605	107.385	1.01754	0.924392	2.86418	2.75	6.88871	6.85536
(CLWN201/CML507)-B-315	1.18592	1.8783	81.8644	81.3765	4.55449	4.00643	148.865	158.425	66.5355	71.8736	67.8355	68.0701	217.803	220.311	107.687	110.364	1.01754	0.950392	2.94265	2.875	6.85917	6.46186
(CLWN201/CML507)-B-316	0.903447	0.817022	83.3282	84.3318	4.58064	5.45575	144.057	147.502	62.1936	58.8708	67.3117	66.8073	221.434	226.678	110.749	119.451	1.01754	1.09945	2.7857	2.625	6.9692	7.79245
(CLWN201/CML507)-B-318	0.831095	0.415648	82.754	83.1256	4.52365	2.56062	141.07	135.023	63.8019	63.4336	67.6342	67.8396	217.232	221.743	107.265	110.362	1.01754	1.1255	3.09959	3.125	6.85605	6.53259
(CLWN201/CML507)-B-319	0.861893	0.606141	80.5251	79.1947	4.59286	5.97829	142.7	140.885	63.8916	61.5928	67.5651	67.6902	209.095	200.088	102.597	94.2452	1.01754	1.05114	2.94265	2.875	6.82794	6.05352
(CLWN201/CML507)-B-321	0.861124	0.564013	83.1517	83.9511	4.58391	5.86782	143.31	138.212	60.4157	51.4017	68.2751	69.3296	215.224	214.248	103.914	98.5953	1.01754	0.899964	2.94265	2.875	6.89399	6.98221
(CLWN201/CML507)-B-323	0.946612	0.978906	82.5154	82.6255	4.61535	7.41912	138.819	128.076	60.3278	51.9855	66.6053	65.149	212.169	208.029	103.195	96.087	1.01754	1.07491	2.94265	2.875	7.21535	10.8464
(CLWN201/CML507)-B-324	0.940063	0.988692	82.1271	81.8686	4.58601	5.88869	139.658	133.245	63.9649	63.884	67.8631	68.3096	215.609	216.475	106.724	107.877	1.01754	1.07439	2.7857	2.625	6.93976	7.46262
(CLWN201/CML507)-B-325	0.824898	0.55806	82.0132	81.7054	4.61482	7.42079	141.773	142.304	62.7753	61.5322	67.1365	66.4384	217.843	221.074	105.824	105.456	1.01754	0.975634	3.17807	3.25	6.84928	6.39019
(CLWN201/CML507)-B-326	1.02849	1.33736	81.5743	80.9654	4.52627	2.57811	143.32	144.402	62.8809	61.8482	67.477	67.2973	204.369	191.695	105.462	103.068	1.01754	0.949353	3.09959	3.125	6.80523	5.84586
(CLWN201/CML507)-B-327	0.944462	0.901237	82.54	82.583	4.52251	2.41875	143.255	145.574	64.5686	67.165	67.2085	66.7963	208.722	202.202	103.757	100.042	1.01754	1.05002	3.02112	3	6.84637	6.32336
(CLWN201/CML507)-B-328	1.01382	1.22159	81.2949	80.4863	4.58282	5.5914	145.104	152.936	61.8232	52.087	67.8042	68.1485	222.003	229.492	106.741	109.1	1.01754	0.999325	3.02112	3	6.98024	7.94316
(CLWN201/CML507)-B-329	0.967833	1.13868	82.5858	82.874	4.55121	3.58191	143.256	139.141	63.6704	63.4767	67.5487	67.4276	219.091	223.875	107.804	112.177	1.01754	1.09955	2.86418	2.75	6.85683	6.34289
(CLWN201/CML507)-B-330	0.952642	0.973195	81.9723	81.5544	4.60031	8.34528	143.381	141.789	63.1236	63.5089	66.5216	64.8013	210.76	204.138	103.625	96.9603	1.01754	0.924632	2.94265	2.875	6.83074	6.10961
(CLWN201/CML507)-B-331	0.93072	0.936526	83.0372	83.6177	4.54759	3.64014	146.065	155.632	62.289	63.2491	67.7244	67.9107	218.295	220.995	106.836	108.717	1.01754	0.97407	3.17807	3.25	6.8911	6.89845
(CLWN201/CML507)-B-332	0.886379	0.793003	NA	NA	4.59145	6.42382	143.57	143.34	64.5007	65.6738	67.2834	66.7234	217.556	220.085	105.759	105.406	1.01754	0.95022	3.33501	3.5	6.81196	5.90687
(CLWN201/CML507)-B-333	0.957088	1.08649	82.3997	82.4733	4.50613	1.90809	142.823	147.169	64.7897	69.4611	67.9178	68.5305	221.878	229.933	107.094	109.942	1.01754	1.00027	3.02112	3	7.00177	8.20032
(CLWN201/CML507)-B-334	0.888764	0.685925	83.2161	83.7055	4.56895	4.95795	142.825	146.419	64.1354	66.3031	68.1594	69.114	217.754	221.582	106.195	106.754	1.01754	0.975019	2.70723	2.5	6.83028	6.30974
(CLWN201/CML507)-B-335	0.937553	0.867766	82.9012	82.9905	4.6079	7.0196	146.232	152.564	65.3309	67.3578	68.3258	69.5511	215.566	214.271	109.842	117.272	1.01754	1.1251	2.7857	2.625	6.90513	6.93189
(CLWN201/CML507)-B-337	0.933859	0.875941	81.1077	79.8767	4.6751	10.578	137.154	126.308	58.5729	48.8882	67.4863	67.5209	212.237	210.078	105.319	104.194	1.01754	1.05079	2.94265	2.875	6.91509	7.24316
(CLWN201/CML507)-B-338	0.885014	0.687625	83.1261	83.7721	4.52418	2.57932	148.338	156.731	65.7239	67.0825	67.8367	68.0969	213.88	212.509	106.695	106.917	1.01754	1.07576	3.09959	3.125	6.9343	7.37174
(CLWN201/CML507)-B-339	0.942672	0.980321	82.7743	83.2625	4.53583	3.01912	143.353	139.761	63.7838	62.7202	67.5949	67.2661	211.17	205.287	108.282	111.846	1.01754	0.974347	3.33501	3.5	6.86559	6.62522
(CLWN201/CML507)-B-340	NA	NA	82.6216	82.8918	4.55029	3.99752	145.194	147.065	65.8431	69.6212	67.5372	67.279	216.087	216.104	108.018	112.36	1.01754	1.10001	2.7857	2.625	6.83599	6.24859
(CLWN201/CML507)-B-341	0.975361	1.09614	83.1412	83.8355	4.52309	2.49847	142.21	142.496	62.8801	61.372	67.4351	67.2202	213.518	211.077	105.51	103.506	1.01754	1.04952	2.94265	2.875	6.93656	7.47339
(CLWN201/CML507)-B-343	0.898822	0.807557	85.5129	88.4778	4.53162	2.96914	140.865	135.876	62.6646	59.1924	67.2596	66.7058	217.838	220.72	105.376	104.021	1.01754	0.924644	3.33501	3.5	6.88336	6.76057
(CLWN201/CML507)-B-344	0.944806	0.956968	82.5612	82.838	4.54705	3.60383	146.41	154.873	65.1389	68.9426	66.7059	65.3969	214.262	212.872	106.953	109.354	1.01754	1.07495	3.09959	3.125	6.8673	6.591
(CLWN201/CML507)-B-345	0.956029	0.94895	81.0132	79.5739	4.56142	4.40432	143.578	148.744	63.8457	67.1644	67.22	66.8078	212.971	210.74	104.175	99.8656	1.01754	1.19973	2.86418	2.75	6.80922	5.87708
(CLWN201/CML507)-B-346	0.987957	1.2174	84.7163	86.8917	4.49589	1.02146	136.322	119.391	61.4031	54.2086	67.7136	67.8042	215.8	216.02	108.131	112.004	1.01754	1.02477	3.33501	3.5	6.93664	7.45157
(CLWN201/CML507)-B-347	0.905409	0.867	82.5393	82.497	4.61905	7.50687	143.562	146.719	61.9865	60.7381	68.1325	68.8673	220.389	225.524	108.605	113.8	1.01754	1.02518	3.09959	3.125	6.82611	6.05607
(CLWN201/CML507)-B-348	0.897656	0.679741	82.6924	82.779	4.54488	3.48082	139.152	132.069	61.6725	57.5998	67.9878	68.6063	219.112	222.694	108.162	111.757	1.01754	1.17458	3.33501	3.5	6.95494	7.66139
(CLWN201/CML507)-B-349	0.823373	0.465258	82.757	83.1964	4.59401	6.33272	135.735	120.508	62.6057	60.3347	67.0955	66.4758	213.482	211.858	106.402	106.538	1.01754	1.00002	3.17807	3.25	6.91176	7.06153
(CLWN201/CML507)-B-350	1.01036	1.27066	82.0123	81.5919	4.58343	5.93115	140.523	139.078	62.2835	59.631	67.054	66.3329	208.833	203.712	104.373	101.744	1.01754	0.924497	3.02112	3	6.87282	6.71759
(CLWN201/CML507)-B-351	0.970182	0.980695	82.9882	83.5608	4.52149	2.45061	143.874	141.882	64.2302	63.6455	67.528	67.4383	220.222	227.1	105.435	104.727	1.01754	1.14992	2.86418	2.75	6.95102	7.6659
(CLWN201/CML507)-B-352	0.942316	1.03897	81.8439	81.321	4.53928	3.06724	142.332	138.559	64.4705	67.3608	66.3614	64.5715	215.908	216.429	105.106	104.156	1.01754	0.950157	2.7857	2.625	6.82244	6.01442
(CLWN201/CML507)-B-353	0.916682	0.87388	82.2881	81.989	4.5636	4.56521	143.694	148.314	63.7579	65.367	67.696	68.0843	212.314	210.113	104.517	101.378	1.01754	1.10008	3.33501	3.5	6.84109	6.29546
(CLWN201/CML507)-B-354	0.868857	0.753494	83.4807	84.274	4.53216	2.9968	139.233	134.708	64.1003	65.9466	67.4383	67.2654	214.979	214.988	104.651	101.313	1.01754	1.02446	2.70723	2.5	6.87552	6.70343
(CLWN201/CML507)-B-355	0.903253	0.770884	81.8318	81.326	4.55624	4.47908	141.813	137.973	61.5838	57.3775	67.4597	67.1544	209.262	202.824	100.211	87.8555	1.01754	1.02491	3.02112	3	6.94001	7.46279
(CLWN201/CML507)-B-356	0.929244	0.957471	81.0098	79.7958	4.55287	3.91477	141.179	142.776	63.487	65.9919	67.0053	66.2248	214.373	214.491	104.895	103.407	1.01754	0.925575	2.86418	2.75	6.83123	6.19953
(CLWN201/CML507)-B-357	0.983178	1.20295	82.414	82.3797	4.60994	6.95155	142.545	145.631	64.0026	66.0665	67.5183	67.5243	216.439	218.475	109.733	117.586	1.01754	0.900117	3.17807	3.25	6.8553	6.47038

## Sheet: F3_pop4
Genotype	BP_LN_GYG	BE_LN_GYG	BP_LN_GYF	BE_LN_GYF	BP_LN_AD	BE_LN_AD	LN_ASI	LN_PH	LN_EH	BLUP_GYG	BLUE_GYG	BLUP_AD	BLUE_AD	BLUP_ASI	BLUE_ASI	BLUP_PH	BLUE_PH	BLUP_EH	BLUE_EH	BLUP_ER	BLUE_ER
(VL081452/VL058589)-B-10	2.42884	2.07175	2.36545	2.01845	63.3434	64.058	2.21098	180.932	85.6097	11.2196	11.665	74.1526	75.962	-0.632716	-0.487598	262.814	276.507	148.678	159.5	2.10522	2.94
(VL081452/VL058589)-B-100	2.42856	1.96636	2.34785	1.84433	61.6793	60.9339	2.28955	178.184	84.1003	10.6768	9.69	73.7271	73.5329	-0.632716	-0.0208877	262.814	267.992	148.678	147.5	1.58215	2.22045e-16
(VL081452/VL058589)-B-102	2.42828	2.03753	2.35536	1.92332	62.4055	62.3499	2.34542	176.81	86.0345	10.6741	9.68	73.4331	71.9935	-0.632716	0.478664	262.814	250.022	148.678	135	2.04104	2.275
(VL081452/VL058589)-B-103	2.51148	2.6994	2.52067	2.73498	62.5636	62.6705	2.25631	178.242	85.1297	11.2444	11.755	73.8897	74.5167	-0.632716	-0.504159	262.814	257.084	148.678	148	1.79727	1.315
(VL081452/VL058589)-B-104	2.44597	2.19737	2.42112	2.24479	62.069	61.8349	1.94471	179.457	86.1503	11.1743	11.5	73.6688	73.4845	-0.632716	-0.479772	262.814	258.618	148.678	150	1.81753	1.39
(VL081452/VL058589)-B-105	2.5106	2.65663	2.49445	2.55282	64.0351	65.3463	2.40357	181.127	85.8326	11.2334	11.715	73.6109	73.0544	-0.632716	0.475302	262.814	259.655	148.678	128.74	2.15678	3.57
(VL081452/VL058589)-B-106	2.40468	1.8151	2.30516	1.65655	63.0674	63.6638	2.25035	178.431	84.8968	10.8843	10.445	74.2763	76.894	-0.632716	-0.965983	262.814	273.366	148.678	140.5	1.61929	-1.55431e-15
(VL081452/VL058589)-B-107	2.56721	3.16188	2.6071	3.15258	61.2846	60.306	2.06639	181.236	85.2059	10.6246	9.5	73.6588	73.415	-0.632716	-0.462378	262.814	255.8	148.678	141	3.03419	8.535
(VL081452/VL058589)-B-108	2.42253	2.02197	2.37492	2.04301	62.9965	63.3126	2.31897	177.555	85.9091	11.1812	11.525	74.0959	75.617	-0.632716	-2.05837	262.814	259.437	148.678	160	2.60266	5.88
(VL081452/VL058589)-B-109	2.54204	2.92838	2.57091	2.94553	63.3667	64.1674	2.20743	183.081	87.6397	11.0561	11.07	73.8744	74.1248	-0.632716	-0.0422929	262.814	263.503	148.678	141	1.88704	1.665
(VL081452/VL058589)-B-110	2.53941	2.97851	2.54459	2.87383	62.9619	63.2883	2.51748	182.714	87.1673	11.6154	13.105	73.9977	75.02	-0.632716	-1.49643	262.814	259.33	148.678	157	1.66332	-2.22045e-16
(VL081452/VL058589)-B-112	2.4888	2.50987	2.53052	2.79236	61.6306	60.8949	2.22781	179.218	86.325	10.9008	10.505	73.4308	72.038	-0.632716	0.0291026	262.814	259.401	148.678	132.5	1.63941	-2.22045e-16
(VL081452/VL058589)-B-116	2.51775	2.75586	2.5168	2.71837	62.4906	62.3824	2.35668	186.422	86.2692	11.1344	11.355	73.4072	71.5867	-0.632716	0.991473	262.814	265.727	148.678	131	1.55176	-1.11022e-15
(VL081452/VL058589)-B-117	2.50124	2.60495	2.45787	2.42868	62.7454	62.9426	2.21991	175.113	85.166	11.041	11.015	73.9086	74.576	-0.632716	-1.04151	262.814	252.073	148.678	138.5	2.31275	4.165
(VL081452/VL058589)-B-119	2.53426	2.83392	2.572	2.92408	62.0974	61.8123	2.48689	179.284	85.8565	11.3763	12.235	73.8606	74.4541	-0.632716	-0.462655	262.814	268.648	148.678	140.5	1.83858	1.315
(VL081452/VL058589)-B-120	2.5342	2.8484	2.52141	2.70338	62.7577	63.0841	2.20752	184.851	87.0925	11.0039	10.88	74.0066	75.4073	-0.632716	-2.01327	262.814	279.69	148.678	147.5	1.62282	1.55431e-15
(VL081452/VL058589)-B-123	2.44073	2.25574	2.38573	2.1842	63.1522	63.5803	2.27868	196.367	90.0673	11.1207	11.305	73.6908	73.1299	-0.632716	-1.00402	262.814	280.172	148.678	172	2.05895	2.86
(VL081452/VL058589)-B-124	2.55385	3.10579	2.55793	2.97666	62.638	62.6429	2.14359	182.343	85.5652	11.0712	11.125	73.6597	73.0372	-0.632716	0.000137346	262.814	278.919	148.678	147.5	1.64259	2.22045e-16
(VL081452/VL058589)-B-125	2.51588	2.77425	2.50136	2.66768	62.8939	63.1449	2.24797	183.018	86.7219	11.2842	11.9	73.8446	74.4392	-0.632716	-0.499625	262.814	261.575	148.678	142	3.03627	8.82
(VL081452/VL058589)-B-126	2.52058	2.78957	2.50449	2.66795	62.4729	62.4623	2.04257	180.89	86.4724	10.4693	8.935	74.0894	75.9212	-0.632716	-2.02495	262.814	250.998	148.678	127	2.79568	6.97
(VL081452/VL058589)-B-127	2.48198	2.42163	2.43596	2.29476	63.1306	63.7054	2.40855	177.889	86.0546	11.287	11.91	73.7416	73.9317	-0.632716	-0.965847	262.814	271.389	148.678	154	1.55034	2.22045e-16
(VL081452/VL058589)-B-128	2.43254	2.09485	2.41714	2.24808	62.7676	63.0314	2.48791	182.732	85.5679	11.3681	12.205	74.0361	75.1589	-0.632716	-1.52893	262.814	266.606	148.678	155.5	1.64721	-6.66134e-16
(VL081452/VL058589)-B-129	2.47313	2.44703	2.45705	2.45359	62.8336	63.0317	2.31135	180.257	85.5671	10.7771	10.055	73.9852	75.0682	-0.632716	-1.48718	262.814	279.346	148.678	152.5	1.63522	-6.66134e-16
(VL081452/VL058589)-B-13	2.53786	2.93762	2.52558	2.78701	62.1961	61.9759	2.38202	185.041	86.5815	10.626	9.505	74.2263	76.1057	-0.632716	-1.04964	262.814	266.896	148.678	144.5	1.50917	-1.9984e-15
(VL081452/VL058589)-B-130	2.50263	2.60307	2.52094	2.71867	63.0855	63.5479	2.30081	183.754	86.7273	10.9324	10.62	74.1445	75.9993	-0.632716	-1.4919	262.814	282.967	148.678	170	2.03506	2.5
(VL081452/VL058589)-B-131	2.5079	2.66359	2.47439	2.49409	62.2095	61.925	2.57631	177.696	86.084	12.1129	14.915	73.7744	73.8921	-0.632716	-0.986764	262.814	256.714	148.678	135.5	1.75189	1.25
(VL081452/VL058589)-B-132	2.51428	2.6912	2.51514	2.67517	62.9197	63.2626	2.53813	180.357	86.5197	10.6219	9.49	73.9918	75.0224	-0.632716	-1.01202	262.814	257.116	148.678	120.74	1.57412	-6.66134e-16
(VL081452/VL058589)-B-134	2.49769	2.59459	2.46296	2.45018	62.7605	62.9878	2.15481	175.465	85.1424	10.8706	10.395	73.7588	73.891	-0.632716	-1.4621	262.814	270.523	148.678	173.5	1.58503	-1.11022e-15
(VL081452/VL058589)-B-136	2.5435	2.93811	2.51434	2.67443	61.5759	60.8296	2.28572	180.788	87.1329	9.93474	6.99	73.2636	70.9927	-0.632716	1.484	262.814	233.932	148.678	130.5	2.31025	4.445
(VL081452/VL058589)-B-139	2.38094	1.65857	2.28307	1.57564	64.3635	65.8812	2.44855	178.029	84.6563	11.0218	10.945	74.1646	75.9964	-0.632716	-1.4842	262.814	245.265	148.678	128.5	1.5765	-6.66134e-16
(VL081452/VL058589)-B-14	2.46699	2.37503	2.42419	2.29071	63.141	63.6966	2.38045	184.975	86.7438	10.953	10.695	73.4961	71.9761	-0.632716	-1.0079	262.814	270.94	148.678	143	1.55845	-1.11022e-15
(VL081452/VL058589)-B-145	2.43887	2.11061	2.44974	2.37205	61.7712	61.1796	2.56197	178.001	84.9113	11.1674	11.475	73.7295	73.5068	-0.632716	0.982993	262.814	256.494	148.678	146	1.84836	1.39
(VL081452/VL058589)-B-146	2.50009	2.56828	2.52549	2.71041	63.476	64.1932	2.31316	189.649	87.5245	11.2911	11.925	73.8429	74.0883	-0.632716	-1.52535	262.814	262.765	148.678	138	1.6321	-2.22045e-16
(VL081452/VL058589)-B-149	2.61847	3.51674	2.63131	3.23409	61.3214	60.396	1.97891	182.321	86.4729	10.9324	10.62	73.5367	72.512	-0.632716	0.0278918	262.814	274.796	148.678	155.5	1.80066	0.96
(VL081452/VL058589)-B-15	2.46697	2.2832	2.43398	2.2525	63.1874	63.8	2.30706	180.915	86.3391	10.8156	10.195	73.7537	73.9656	-0.632716	0.0255659	262.814	288.293	148.678	161.74	2.02158	2.94
(VL081452/VL058589)-B-151	2.47368	2.33224	2.40191	2.11284	62.6078	62.7879	2.54756	179.524	85.4357	11.3378	12.095	73.5404	72.5696	-0.632716	-0.524664	262.814	256.381	148.678	148.5	1.61634	-2.22045e-16
(VL081452/VL058589)-B-152	2.42476	1.96793	2.32642	1.76535	63.7101	64.6809	2.64186	179.56	85.5807	11.276	11.87	73.8738	74.4942	-0.632716	-1.51686	262.814	256.206	148.678	148.5	1.86819	1.39
(VL081452/VL058589)-B-153	2.51755	2.63415	2.4872	2.44146	62.8737	63.1733	2.19716	182.606	86.8057	11.3653	12.195	73.6749	73.4376	-0.632716	0.00934517	262.814	249.831	148.678	140.5	1.58648	-1.55431e-15
(VL081452/VL058589)-B-154	2.43895	2.00173	2.42045	2.1531	63.2914	64.0293	2.45547	180.194	85.9278	11.2471	11.765	73.8823	74.5595	-0.632716	-0.00817611	262.814	254.996	148.678	148	1.63016	-1.11022e-15
(VL081452/VL058589)-B-157	2.49416	2.55555	2.46057	2.43371	62.8148	63.1286	2.61559	180.679	85.5542	11.188	11.55	73.8539	74.5008	-0.632716	-0.995668	262.814	255.329	148.678	145.5	1.8371	1.39
(VL081452/VL058589)-B-158	2.56988	3.14466	2.59702	3.08028	62.0674	61.789	2.14308	186.244	86.5377	11.2141	11.645	73.9788	75.0408	-0.632716	-1.50484	262.814	262.456	148.678	148	1.5644	-1.11022e-15
(VL081452/VL058589)-B-159	2.52772	2.78987	2.57911	2.96931	62.1184	61.8841	2.0658	179.421	85.3094	10.5298	9.155	73.873	74.4869	-0.632716	-1.98805	262.814	258.566	148.678	126	2.28456	4.165
(VL081452/VL058589)-B-161	2.57432	3.13446	2.60534	3.09758	61.3829	60.6511	2.0324	179.094	86.9634	10.9324	10.62	73.3891	71.8612	-0.632716	-0.487182	262.814	266.86	148.678	138.5	1.89402	1.47
(VL081452/VL058589)-B-162	2.54352	2.99087	2.52527	2.81091	62.7263	62.8857	2.13058	178.796	85.864	10.8349	10.265	73.6623	73.0721	-0.632716	-0.975884	262.814	263.221	148.678	149.5	1.88069	1.315
(VL081452/VL058589)-B-163	2.44598	2.19694	2.40334	2.1862	62.3425	62.2401	2.52491	180.495	86.6673	10.8541	10.335	73.7873	74.0152	-0.632716	0.0167325	262.814	267.714	148.678	142	1.60538	2.22045e-16
(VL081452/VL058589)-B-164	2.54457	2.93945	2.5402	2.80028	62.5382	62.5552	2.25029	183.961	87.5891	11.992	14.475	73.7219	73.4723	-0.632716	0.99965	262.814	295.499	148.678	152.74	2.32859	4.69
(VL081452/VL058589)-B-167	2.41484	1.71872	2.35248	1.74734	62.9302	63.4775	2.28662	178.902	85.8197	10.9695	10.755	73.1967	70.8869	-0.632716	1.0077	262.814	243.809	148.678	117.74	2.22167	4.41
(VL081452/VL058589)-B-168	2.52759	2.88926	2.52861	2.8232	62.4381	62.387	2.22737	176.533	85.3858	10.9448	10.665	73.4191	71.8753	-0.632716	-0.945922	262.814	269.358	148.678	135.5	1.87387	1.39
(VL081452/VL058589)-B-171	2.49056	2.54851	2.4615	2.43066	62.6936	62.9832	2.59144	176.772	85.4928	11.0712	11.125	73.7388	73.567	-0.632716	-1.53301	262.814	251.648	148.678	144.5	1.73558	1.47
(VL081452/VL058589)-B-173	2.47073	2.32136	2.45835	2.40731	63.0752	63.5139	2.3076	178.986	86.5625	11.3433	12.115	74.2553	76.8752	-0.632716	-1.97485	262.814	255.293	148.678	123.74	1.79357	1.47
(VL081452/VL058589)-B-175	2.49131	2.47466	2.48751	2.50465	62.7267	62.8248	2.34378	181.162	86.0245	11.6896	13.375	73.946	74.5407	-0.632716	-0.012853	262.814	310.631	148.678	164.74	2.31087	4.165
(VL081452/VL058589)-B-176	2.44007	2.15892	2.38154	2.07743	62.5137	62.7102	2.19429	178.556	85.2355	10.6645	9.645	73.4976	72.0588	-0.632716	-1.01725	262.814	245.445	148.678	130	2.18207	3.335
(VL081452/VL058589)-B-179	2.4537	2.28702	2.39941	2.20565	62.8638	63.0562	2.23519	179.719	85.9953	10.9448	10.665	73.8206	74.0515	-0.632716	-1.01382	262.814	271.295	148.678	148.5	2.11006	3.255
(VL081452/VL058589)-B-18	2.44415	2.2372	2.42442	2.34524	61.4477	60.6177	1.89315	181.357	85.4296	10.5064	9.07	73.6183	73.0146	-0.632716	0.988184	262.814	250.525	148.678	142.5	1.59445	-6.66134e-16
(VL081452/VL058589)-B-183	2.48555	2.51323	2.47856	2.53156	62.2202	62.0303	2.19819	180.43	86.3255	10.9943	10.845	74.1325	75.9648	-0.632716	-0.983545	262.814	272.431	148.678	163	1.58255	2.22045e-16
(VL081452/VL058589)-B-185	2.3915	1.67027	2.35928	1.86989	63.0396	63.5685	2.38989	181.787	86.1792	12.8962	17.765	74.0902	75.5369	-0.632716	-2	262.814	255.407	148.678	142.5	1.56201	-1.11022e-15
(VL081452/VL058589)-B-186	2.52756	2.84193	2.53828	2.82514	63.1431	63.5699	2.4865	182.282	85.6912	11.4505	12.505	73.9701	74.9923	-0.632716	-1.97114	262.814	290.478	148.678	163	1.82973	1.315
(VL081452/VL058589)-B-188	2.47079	2.37571	2.46873	2.48697	62.6633	62.642	2.30151	180.836	86.5237	10.4556	8.885	73.5206	72.1151	-0.632716	0.475295	262.814	258.638	148.678	157	1.61086	-2.22045e-16
(VL081452/VL058589)-B-19	2.59031	3.26643	2.64885	3.29036	61.8412	61.3108	2.38747	184.995	86.2602	10.762	10	74.0902	75.6074	-0.632716	-1.06613	262.814	266.671	148.678	142	1.88175	1.39
(VL081452/VL058589)-B-190	2.60618	3.44759	2.62102	3.18541	61.1767	60.1713	2.40595	184.147	85.6692	10.7661	10.015	73.6475	73.0063	-0.632716	0.463307	262.814	270.28	148.678	145.74	1.57745	-2.22045e-16
(VL081452/VL058589)-B-191	2.52013	2.821	2.53149	2.83977	62.3609	62.3265	2.23106	184.102	86.8198	11.4024	12.33	73.5508	72.5141	-0.632716	-0.0209629	262.814	258.357	148.678	147.74	1.5895	2.22045e-16
(VL081452/VL058589)-B-193	2.45346	2.28636	2.3813	2.12303	62.542	62.5318	2.383	182.269	86.6364	11.1825	11.53	73.5871	72.9202	-0.632716	-0.49945	262.814	252.083	148.678	195	1.84504	1.565
(VL081452/VL058589)-B-194	2.64432	3.76732	2.66515	3.42644	61.7205	61.0908	2.50594	178.463	86.5904	11.1963	11.58	73.8358	73.9998	-0.632716	-0.495805	262.814	249.981	148.678	137	1.90074	1.565
(VL081452/VL058589)-B-195	2.55239	3.05411	2.54773	2.88134	61.8778	61.1604	2.38441	174.594	85.1791	11.1207	11.305	73.7053	73.5101	-0.632716	-0.0256319	262.814	260.864	148.678	137.5	1.57008	-1.11022e-15
(VL081452/VL058589)-B-199	2.5388	2.93958	2.52289	2.73849	62.3726	62.2818	2.36041	175.05	84.9255	10.5683	9.295	74.059	75.5147	-0.632716	-0.996049	262.814	253.677	148.678	139.5	1.82785	1.39
(VL081452/VL058589)-B-2	2.5506	3.05692	2.70645	3.65525	62.9827	63.3847	2.25883	189.889	87.2459	10.6493	9.59	73.6509	73.3759	-0.632716	-0.483507	262.814	262.475	148.678	146.5	2.16089	3.135
(VL081452/VL058589)-B-201	2.44273	2.13154	2.45028	2.36342	62.3581	62.1284	2.23757	180.504	86.239	11.1839	11.535	73.7783	73.5615	-0.632716	-1.00457	262.814	281.259	148.678	160	1.57839	-6.66134e-16
(VL081452/VL058589)-B-203	2.48318	2.55809	2.50833	2.73274	62.4652	62.481	2.05109	179.756	84.9292	11.7295	13.52	73.6572	73.0771	-0.632716	-1.03758	262.814	258.18	148.678	140	1.62985	-2.22045e-16
(VL081452/VL058589)-B-204	2.50634	2.728	2.49525	2.63602	61.6423	60.7443	2.31376	185.569	87.734	10.7579	9.985	73.8967	74.865	-0.632716	-0.988224	262.814	226.502	148.678	128.74	2.68587	6.665
(VL081452/VL058589)-B-205	2.36588	1.55445	2.2552	1.48084	62.9888	63.3249	2.49325	179.722	85.0777	11.0657	11.105	73.8549	74.4489	-0.632716	-0.470965	262.814	257.116	148.678	135.74	2.27925	4.33
(VL081452/VL058589)-B-206	2.5004	2.63444	2.48779	2.58251	62.4571	62.3904	2.11847	179.701	86.4585	10.8321	10.255	73.8846	74.4511	-0.632716	0.012643	262.814	253.315	148.678	139.5	2.96049	8.73
(VL081452/VL058589)-B-208	2.47519	2.43991	2.47837	2.53972	62.5938	62.526	2.11033	182.458	86.2144	11.0135	10.915	73.6201	73.0366	-0.632716	-0.00405606	262.814	232.387	148.678	127.74	2.04681	2.78
(VL081452/VL058589)-B-209	2.52777	2.89547	2.49969	2.67731	61.1184	60.0437	2.07911	177.992	84.7381	11.2004	11.595	73.4609	72.0378	-0.632716	0.49619	262.814	258.814	148.678	131.5	1.79165	1.39
(VL081452/VL058589)-B-21	2.55773	3.08098	2.5296	2.80664	62.1574	61.8956	2.30924	184.958	86.6775	11.1097	11.265	73.4835	72.0903	-0.632716	-0.0537339	262.814	258.303	148.678	153.5	1.62754	-2.22045e-16
(VL081452/VL058589)-B-210	2.46811	2.40311	2.44263	2.38693	61.9066	61.339	2.0485	175.749	84.5948	10.8294	10.245	73.5535	72.5476	-0.632716	-1.02962	262.814	240.182	148.678	143.5	1.73072	1.47
(VL081452/VL058589)-B-212	2.50434	2.67327	2.48253	2.58096	62.6933	62.8617	2.44029	182.34	87.4157	11.3763	12.235	73.5925	72.9252	-0.632716	-0.474504	262.814	254.574	148.678	153	1.77841	1.25
(VL081452/VL058589)-B-213	2.5679	3.15537	2.57173	2.97616	62.0303	61.6748	2.03779	179.491	85.5029	10.8362	10.27	73.8904	74.5164	-0.632716	-0.99158	262.814	265.989	148.678	152.5	1.63426	-1.11022e-15
(VL081452/VL058589)-B-215	2.49794	2.58566	2.46294	2.43853	61.744	61.1596	2.18409	176.397	85.6427	10.9723	10.765	73.5351	72.4939	-0.632716	-0.458678	262.814	272.554	148.678	154.5	1.98335	2.38
(VL081452/VL058589)-B-218	2.37314	1.59228	2.27241	1.5642	63.7887	64.8217	2.26513	176.636	84.7828	10.8857	10.45	73.9475	74.9602	-0.632716	-0.491064	262.814	256.6	148.678	142	1.5735	2.22045e-16
(VL081452/VL058589)-B-222	2.48366	2.38439	2.48509	2.45791	61.9124	61.5639	2.39572	183.103	86.6381	10.9022	10.51	73.6385	73.0216	-0.632716	-0.52931	262.814	238.913	148.678	130	1.8483	1.47
(VL081452/VL058589)-B-224	2.4934	2.59876	2.49125	2.62945	61.4455	60.5208	2.20209	182.201	85.9825	10.6191	9.48	73.5926	72.4686	-0.632716	-1.0124	262.814	245.389	148.678	136	1.60642	-1.9984e-15
(VL081452/VL058589)-B-225	2.45248	2.24045	2.42244	2.28793	62.5756	62.5128	2.25501	178.47	84.9723	10.7153	9.83	73.6721	73.0779	-0.632716	-0.0498855	262.814	261.403	148.678	129	1.84357	1.47
(VL081452/VL058589)-B-227	2.45194	2.25133	2.42313	2.30165	63.2789	63.8645	2.21968	179.54	85.9134	11.2293	11.7	73.7288	73.5573	-0.632716	-0.0127798	262.814	269.186	148.678	131.5	2.30942	4.165
(VL081452/VL058589)-B-228	2.46475	2.30294	2.46012	2.41023	62.5995	62.7753	2.24039	179.287	85.2805	10.9544	10.7	73.6495	72.9546	-0.632716	0.00433069	262.814	239.115	148.678	128.5	1.86527	1.315
(VL081452/VL058589)-B-231	2.45081	2.24971	2.45347	2.43539	64.5051	66.0706	2.69627	181.566	87.9784	11.2952	11.94	74.1579	76.0455	-0.632716	-1.4958	262.814	282.108	148.678	171	1.64292	-6.66134e-16
(VL081452/VL058589)-B-232	2.48354	2.45766	2.46054	2.42192	61.5826	60.8539	2.22582	179.884	86.1481	10.9187	10.57	73.5314	72.3679	-0.632716	1.02124	262.814	263.824	148.678	134	1.845	1.565
(VL081452/VL058589)-B-233	2.59588	3.33297	2.61906	3.17718	61.3752	60.5346	2.24291	182.339	86.8715	10.9709	10.76	73.7212	73.4535	-0.632716	-1.50832	262.814	268.569	148.678	157.5	1.60425	-2.22045e-16
(VL081452/VL058589)-B-234	2.54575	2.90658	2.54016	2.7865	61.9248	61.4345	1.98754	187.31	87.6898	10.9668	10.745	73.5112	72.515	-0.632716	-1.50388	262.814	273.882	148.678	150.5	2.17416	3.315
(VL081452/VL058589)-B-236	2.50452	2.65123	2.47634	2.49151	62.6784	62.7513	2.15994	181.504	86.0376	10.828	10.24	73.6548	73.431	-0.632716	0.537582	262.814	264.145	148.678	154.5	2.99151	8.355
(VL081452/VL058589)-B-250	2.48171	2.49005	2.46107	2.45758	62.5348	62.6108	2.23071	177.794	85.4279	11.445	12.485	73.5671	72.5369	-0.632716	-0.0161756	262.814	270.824	148.678	157.5	2.05021	2.78
(VL081452/VL058589)-B-254	2.45723	2.28403	2.41628	2.23645	62.4642	62.5324	2.45675	180.942	86.2089	11.2059	11.615	73.9872	75.0236	-0.632716	-1.49165	262.814	257.9	148.678	130.5	2.28454	4.165
(VL081452/VL058589)-B-256	2.47208	2.40759	2.43772	2.34763	62.8502	63.1313	2.44845	182.8	86.2313	11.1193	11.3	74.0796	75.922	-0.632716	-2.02117	262.814	265.763	148.678	150.5	1.58908	2.22045e-16
(VL081452/VL058589)-B-26	2.44975	2.24309	2.40083	2.20386	62.5076	62.5694	2.21575	190.184	88.5959	11.555	12.885	73.9584	74.9697	-0.632716	-1.471	262.814	272.261	148.678	162	1.88177	1.47
(VL081452/VL058589)-B-261	2.52172	2.86996	2.51504	2.79069	61.7419	61.12	2.519	177.907	85.1466	11.1564	11.435	73.5701	72.4991	-0.632716	-0.0371369	262.814	247.302	148.678	152.5	1.61772	-6.66134e-16
(VL081452/VL058589)-B-262	2.49832	2.53512	2.49103	2.53971	62.7124	62.9173	2.48187	181.334	85.1995	11.1468	11.4	74.022	75.0989	-0.632716	-0.0251477	262.814	262.01	148.678	139	1.63105	2.22045e-16
(VL081452/VL058589)-B-265	2.48264	2.48305	2.46305	2.47693	61.8219	61.2072	2.29583	177.302	85.8002	11.2993	11.955	73.8369	74.0084	-0.632716	-0.529238	262.814	261.748	148.678	151	2.07478	2.94
(VL081452/VL058589)-B-266	2.60927	3.45123	2.6273	3.19045	62.193	61.9636	2.16982	183.12	86.3054	11.1083	11.26	73.6808	73.4545	-0.632716	-0.491583	262.814	260.973	148.678	146.74	2.38632	5
(VL081452/VL058589)-B-269	2.41555	1.91242	2.4285	2.29221	62.0358	61.6409	2.46934	182.952	86.7072	11.0163	10.925	73.6078	73.0017	-0.632716	-0.00010649	262.814	230.736	148.678	117.5	2.6634	6.565
(VL081452/VL058589)-B-275	2.40426	1.85963	2.33831	1.84456	62.7078	62.9239	2.76465	178.419	85.4632	11.1922	11.565	73.9001	74.5228	-0.632716	-0.507725	262.814	231.621	148.678	140.5	1.639	2.22045e-16
(VL081452/VL058589)-B-277	2.47193	2.27218	2.44642	2.26894	62.4392	62.4732	2.55065	181.596	85.8374	11.1867	11.545	73.5349	72.5745	-0.632716	0.496678	262.814	263.979	148.678	148.5	2.17626	3.125
(VL081452/VL058589)-B-279	2.47677	2.46819	2.44255	2.39059	62.5733	62.6595	2.07158	181.915	85.617	11.2361	11.725	73.5511	72.5141	-0.632716	0.0415357	262.814	281.56	148.678	144.5	1.85403	1.47
(VL081452/VL058589)-B-28	2.51129	2.65277	2.51687	2.65207	63.0334	63.4784	2.30371	178.539	86.2628	10.9915	10.835	73.5348	72.4951	-0.632716	-0.463071	262.814	271.194	148.678	132.74	1.50017	2.22045e-16
(VL081452/VL058589)-B-280	2.44092	2.21521	2.38903	2.15725	62.1258	61.8119	2.22789	177.558	85.6414	10.9173	10.565	73.8748	74.5223	-0.632716	-1.50766	262.814	260.004	148.678	132.5	1.58999	-2.22045e-16
(VL081452/VL058589)-B-288	2.39959	1.83617	2.30724	1.73365	62.4325	62.3962	2.34057	179.684	85.6522	10.538	9.185	73.5021	72.0676	-0.632716	0.491929	262.814	278.96	148.678	162	1.61325	-2.22045e-16
(VL081452/VL058589)-B-292	2.35854	1.44666	2.28355	1.5763	62.4527	62.2584	2.24194	167.22	84.6965	10.3291	8.425	73.5289	72.4838	-0.632716	-1.49155	262.814	237.53	148.678	128.5	2.36867	5.04
(VL081452/VL058589)-B-294	2.43025	2.0337	2.42253	2.23565	63.1671	63.7573	2.30481	180.489	85.7371	10.648	9.585	74.1235	75.9758	-0.632716	-1.48296	262.814	259.743	148.678	137	1.56651	1.11022e-15
(VL081452/VL058589)-B-295	2.54113	2.93662	2.57483	2.98486	62.4779	62.4657	2.48081	185.347	86.7297	11.3461	12.125	73.6223	72.993	-0.632716	-0.00467562	262.814	280.067	148.678	150	1.66294	2.22045e-16
(VL081452/VL058589)-B-296	2.54012	2.933	2.56689	2.95405	62.6796	62.8233	2.31406	177.34	86.2012	11.1399	11.375	73.6492	73.0308	-0.632716	-0.983126	262.814	264.396	148.678	133.5	1.87798	1.665
(VL081452/VL058589)-B-299	2.46617	2.25632	2.45546	2.35134	63.0536	63.5344	2.17817	172.628	83.8441	10.6232	9.495	73.7164	73.9223	-0.632716	-1.47059	262.814	258.944	148.678	631	1.78916	1.39
(VL081452/VL058589)-B-3	2.48036	2.47783	2.5126	2.70275	62.7402	62.8564	2.21082	179.816	85.4511	11.4423	12.475	73.6091	73.0318	-0.632716	0.488462	262.814	255.461	148.678	146.5	1.81386	1.39
(VL081452/VL058589)-B-307	2.47943	2.40663	2.44122	2.29983	62.9593	63.2996	2.33034	184.349	86.4882	11.2467	12.2768	73.9657	75.3918	-0.632716	0.507933	262.814	275.467	148.678	135.5	1.59128	-2.22045e-16
(VL081452/VL058589)-B-308	2.55208	2.92484	2.54274	2.72032	62.0782	61.8121	2.24326	181.256	87.0979	11.0176	10.93	73.3371	71.1253	-0.632716	0.966393	262.814	255.359	148.678	149	2.0852	3.125
(VL081452/VL058589)-B-311	2.40917	1.87054	2.3348	1.83511	62.8107	62.9919	2.1793	176.766	85.6259	11.0767	11.145	73.8129	74.4143	-0.632716	-1.02532	262.814	290.267	148.678	154	2.069	2.78
(VL081452/VL058589)-B-314	2.48293	2.43338	2.49706	2.57549	63.1981	63.7821	2.43316	176.362	84.7408	12.5169	16.385	73.8039	74.0373	-0.632716	-1.53308	262.814	268.499	148.678	145.5	1.78903	1.315
(VL081452/VL058589)-B-315	2.4855	2.41297	2.46054	2.35808	63.1715	63.8825	2.28289	179.443	85.3021	11.2087	11.625	74.0206	75.4641	-0.632716	-0.0251151	262.814	241.655	148.678	141.74	1.56838	6.66134e-16
(VL081452/VL058589)-B-316	2.46765	2.3324	2.41562	2.19705	63.0765	63.5495	2.24872	180.939	86.8456	11.2128	11.64	73.9344	74.5849	-0.632716	-2.0042	262.814	275.341	148.678	157.5	2.01997	2.78
(VL081452/VL058589)-B-317	2.42884	2.03779	2.42859	2.30379	63.0276	63.5101	2.27021	188.119	87.8721	11.0699	11.12	73.7065	73.5993	-0.632716	-0.525013	262.814	270.808	148.678	143.5	1.62189	2.22045e-16
(VL081452/VL058589)-B-319	2.4087	1.80227	2.32043	1.71048	60.8104	59.4884	2.17934	175.278	84.5606	10.1862	7.905	73.3473	71.516	-0.632716	0.979394	262.814	253.454	148.678	143	1.64196	2.22045e-16
(VL081452/VL058589)-B-32	2.48437	2.47759	2.53033	2.77222	61.9393	61.4256	2.51666	180.683	85.844	10.9819	10.8	73.5498	72.498	-0.632716	-0.00457255	262.814	261.833	148.678	140	2.251	4.345
(VL081452/VL058589)-B-321	2.45265	2.22736	2.42397	2.25405	62.705	62.9674	2.44859	179.544	86.3615	11.1289	11.335	73.4631	72.0058	-0.632716	1.49137	262.814	264.502	148.678	155	2.74997	7.32
(VL081452/VL058589)-B-322	2.45566	2.19694	2.41781	2.17458	63.2156	63.8088	2.3145	177.194	85.2664	10.997	10.855	73.9539	74.8995	-0.632716	0.0416048	262.814	276.753	148.678	166.5	1.57527	6.66134e-16
(VL081452/VL058589)-B-323	2.44335	2.07262	2.43819	2.24656	62.5566	62.7558	2.47513	181.478	86.2675	10.9077	10.53	73.5861	72.5919	-0.632716	0.00810184	262.814	273.617	148.678	159	1.81291	1.47
(VL081452/VL058589)-B-326	2.44765	2.23026	2.46659	2.48987	62.3647	62.1549	2.48789	183.202	87.5623	11.0341	10.99	73.9542	74.9767	-0.632716	-1.48677	262.814	241.151	148.678	132.5	2.30327	4.345
(VL081452/VL058589)-B-327	2.51316	2.67534	2.48806	2.5274	62.9747	63.3959	2.42191	173.28	84.8156	11.0891	11.19	73.9823	75.0296	-0.632716	-1.46293	262.814	257.734	148.678	142.5	1.87536	1.47
(VL081452/VL058589)-B-328	2.442	2.12874	2.40712	2.20029	62.3093	62.3073	2.3359	176.898	85.6086	10.828	10.24	73.5866	72.5879	-0.632716	-0.525492	262.814	259.138	148.678	134	1.63832	1.11022e-15
(VL081452/VL058589)-B-329	2.48526	2.42255	2.45108	2.29427	63.2294	63.8266	2.15019	180.712	85.7853	11.3227	12.04	73.6433	73.0214	-0.632716	0.47104	262.814	268.968	148.678	141	1.55088	2.22045e-16
(VL081452/VL058589)-B-33	2.42433	1.96919	2.35815	1.92371	61.6139	61.0341	2.32806	176.514	86.0699	11.0231	10.95	73.8251	74.3697	-0.632716	-0.966981	262.814	259.582	148.678	151	1.85848	1.315
(VL081452/VL058589)-B-331	2.51502	2.73362	2.56942	2.92575	62.0613	61.7345	2.27215	186.969	86.9636	11.1221	11.31	73.9581	74.964	-0.632716	-1.46681	262.814	297.202	148.678	171.74	2.23763	4.165
(VL081452/VL058589)-B-334	2.46341	2.31045	2.42755	2.28248	62.7431	62.8414	2.49706	178.695	86.7302	11.2032	11.605	74.2033	76.0552	-0.632716	-1.01725	262.814	257.001	148.678	150	1.56029	2.22045e-16
(VL081452/VL058589)-B-39	2.49081	2.51186	2.47013	2.47774	62.6062	62.7411	2.21243	178.788	86.4109	10.986	10.815	73.3564	71.5073	-0.632716	0.00841259	262.814	233.312	148.678	142.74	2.1013	3.125
(VL081452/VL058589)-B-4	2.52833	2.78284	2.55417	2.86699	62.3525	62.1689	2.18232	186.21	86.7495	11.5934	13.025	73.9436	74.9619	-0.632716	-1.9586	262.814	261.65	148.678	129.5	1.6065	6.66134e-16
(VL081452/VL058589)-B-43	2.63852	3.68403	2.76966	3.90561	62.6004	62.6424	2.19824	180.585	85.9482	11.1482	11.405	73.5388	72.4126	-0.632716	-1.46224	262.814	259.234	148.678	144	1.79581	1.25
(VL081452/VL058589)-B-44	2.62885	3.65539	2.66778	3.45056	61.3092	60.2622	2.0687	176.201	85.7494	11.1844	11.8932	73.7055	73.4429	-0.632716	-1.49975	262.814	249.501	148.678	142	2.48417	5.8
(VL081452/VL058589)-B-46	2.34639	1.27713	2.26366	1.40148	62.1283	61.8129	2.14985	177.297	85.2248	10.6095	9.445	73.4447	71.9596	-0.632716	0.525662	262.814	245.688	148.678	141	2.71163	6.665
(VL081452/VL058589)-B-47	2.54732	3.05218	2.57106	3.00705	62.2714	62.1547	2.21894	185.823	87.1825	11.0121	10.91	73.588	72.541	-0.632716	-1.0088	262.814	275.529	148.678	165.5	2.78024	6.945
(VL081452/VL058589)-B-5	2.44225	2.1184	2.41553	2.21091	61.8926	61.3764	2.01522	175.077	84.1263	10.6383	9.55	73.7841	73.9691	-0.632716	-0.47856	262.814	260.69	148.678	137	2.03138	2.5
(VL081452/VL058589)-B-51	2.57139	3.20073	2.56149	2.91645	61.3085	60.2813	2.17632	180.731	86.2365	11.2361	11.725	73.5279	72.4629	-0.632716	-0.000420112	262.814	249.515	148.678	134	1.55677	-2.22045e-16
(VL081452/VL058589)-B-57	2.46353	2.34346	2.42113	2.26628	62.7311	62.9566	2.31429	180.909	86.2107	11.0231	10.95	74.1415	76.0161	-0.632716	-1.47506	262.814	260.98	148.678	157	1.85711	1.47
(VL081452/VL058589)-B-6	2.4801	2.47908	2.4213	2.2642	62.5264	62.5668	2.20339	NA	NA	11.1468	11.4	73.9214	74.9378	-0.632716	-1.47867	262.814	271.005	148.678	145	2.31757	4.445
(VL081452/VL058589)-B-64	2.46702	2.41402	2.42074	2.30916	62.6919	62.787	2.36182	180.162	86.2644	10.9778	10.785	74.0647	75.4618	-0.632716	-1.97478	262.814	265.568	148.678	150	1.88619	1.565
(VL081452/VL058589)-B-65	2.46336	2.35989	2.43786	2.36848	62.4137	62.3325	2.16761	178.831	85.9653	10.9682	10.75	73.9478	74.5688	-0.632716	-1.53734	262.814	263.534	148.678	143.5	2.98007	8.67
(VL081452/VL058589)-B-66	2.49302	2.58585	2.46072	2.47756	61.9022	61.2891	1.94889	178.723	84.319	10.7057	9.795	73.5211	72.3683	-0.632716	0.0376902	262.814	264.969	148.678	136	1.83008	1.565
(VL081452/VL058589)-B-67	2.55346	3.0298	2.56477	2.93355	61.8655	61.3813	2.12698	184.395	86.3976	10.7576	9.20676	73.9707	74.9936	-0.632716	-1.48299	262.814	277.54	148.678	164	2.36527	4.705
(VL081452/VL058589)-B-69	2.52757	2.70125	2.49484	2.47173	62.8968	63.4263	2.15313	178.576	85.9144	10.9022	10.51	73.5342	72.4912	-0.632716	-1.50779	262.814	268.096	148.678	147	2.18234	3.335
(VL081452/VL058589)-B-70	2.48179	2.51387	2.46512	2.52304	61.8462	61.2363	2.18984	182.588	87.0702	10.773	10.04	73.7543	73.8988	-0.632716	-1.4745	262.814	275.953	148.678	154.5	1.62985	-2.22045e-16
(VL081452/VL058589)-B-73	2.37715	1.65193	2.34794	1.92199	62.068	61.6818	2.27832	177.504	83.6792	11.0396	11.01	74.1061	75.5481	-0.632716	-0.00450282	262.814	283.441	148.678	142.5	2.10379	2.94
(VL081452/VL058589)-B-74	2.53862	2.9376	2.53579	2.8202	62.4486	62.4147	2.37385	177.15	85.7983	10.8156	10.195	73.7086	73.4848	-0.632716	-1.47949	262.814	261.53	148.678	151.5	2.09216	2.94
(VL081452/VL058589)-B-75	2.45797	2.22919	2.40677	2.15023	62.7952	62.9787	2.47306	180.801	85.3852	11.254	11.79	73.2239	70.6034	-0.632716	0.966195	262.814	250.259	148.678	131.5	1.65121	1.55431e-15
(VL081452/VL058589)-B-78	2.39108	1.77194	2.34724	1.93804	63.422	64.1749	2.78912	178.676	85.3887	11.2513	11.78	74.1663	76.0291	-0.632716	-2.01659	262.814	278.175	148.678	154	2.08818	3.41
(VL081452/VL058589)-B-79	2.47611	2.47245	2.45691	2.44706	62.6518	62.746	2.16097	180.515	85.8044	11.2884	11.915	73.8209	74.4627	-0.632716	0.0136753	262.814	273.136	148.678	154.5	1.54766	2.22045e-16
(VL081452/VL058589)-B-81	2.43918	2.16526	2.34938	1.91215	61.6531	61.0069	2.38144	190.268	86.8973	9.49498	5.39	73.5691	72.9517	-0.632716	-0.0293083	262.814	274.585	148.678	153.5	1.83063	1.925
(VL081452/VL058589)-B-84	2.49	2.47414	2.49495	2.56664	62.2736	62.1187	2.15491	178.597	85.3037	10.7689	10.025	73.7505	73.9074	-0.632716	-0.466844	262.814	256.605	148.678	154	2.01521	2.63
(VL081452/VL058589)-B-86	2.54234	2.84987	2.56578	2.88243	62.1845	62.0041	2.51542	181.121	86.9218	11.4519	12.51	73.8486	74.0334	-0.632716	-1.5089	262.814	285.63	148.678	166.5	1.61642	1.11022e-15
(VL081452/VL058589)-B-87	2.44209	2.12666	2.39119	2.08495	62.8116	63.0665	2.65471	183.078	86.2671	11.3584	12.17	73.6168	73.3727	-0.632716	-1.46341	262.814	268.387	148.678	143.74	2.64577	6.35
(VL081452/VL058589)-B-88	2.39347	1.75945	2.31942	1.78266	62.8164	63.1132	2.29724	186.745	87.2625	11.0616	11.09	73.9926	74.9613	-0.632716	-1.49259	262.814	266.108	148.678	159	1.85484	1.39
(VL081452/VL058589)-B-91	2.44525	2.1289	2.4383	2.31039	63.2935	63.961	2.27537	184.921	86.4899	11.5453	12.85	73.7706	73.9837	-0.632716	-0.983548	262.814	238.353	148.678	141	1.58943	1.11022e-15
(VL081452/VL058589)-B-95	2.43612	2.04631	2.42953	2.25455	62.462	62.4602	2.43186	177.48	85.4353	10.9723	10.765	73.6448	72.6543	-0.632716	-0.0453893	262.814	294.379	148.678	157	2.30787	4.41
(VL081452/VL058589)-B-99	2.44832	2.09192	2.42171	2.14654	62.1643	61.9651	2.30211	182.106	86.7394	10.5957	9.395	73.7879	74.0093	-0.632716	-0.991826	262.814	263.008	148.678	143.5	1.56069	-6.66134e-16
