# Supplementary material for: Discovery of genomic regions associated with grain yield and agronomic traits in Bi-parental populations of maize (Zea mays. L) Under optimum and low nitrogen conditions
Source: Front Genet. 2023 Oct 26;14:1266402. doi: 10.3389/fgene.2023.1266402 (PMC10641019; doi:10.3389/fgene.2023.1266402)
Supplement: Supplementary file 2 [file DataSheet2.xlsx]

## Sheet: Pheno_data
Genotype	GY	AD	PH	LN_GY	LN_AD	LN_PH	Genotype	GYG	AD	PH	LN_GY	LN_AD	LN_PH	Genotype	GY	AD	PH	LN_GY	LN_AD	LN_PH	Genotype	GY	AD	PH	LN_GY	LN_AD	LN_PH
(CML494/CLWN201)-B-B-F1	5.5	64.79	227.45	3.02	66.83	156.7	(CKL05017/CML536)-B-1	7.71	71.08	246.34	3.29	73.33	178.39	(CLWN201/CML507)-B-1	6.82	68.16	215.39	1.35	82.45	137.08	(VL081452/VL058589)-B-10	11.22	74.15	262.81	2.43	63.34	180.93
(CML494/CLWN201)-B-B-F10	5.71	64.43	224.73	2.57	66.96	155.01	(CKL05017/CML536)-B-10	7.79	71.23	253.12	3.21	74.03	180.18	(CLWN201/CML507)-B-2	6.86	67.01	218.98	0.73	82.39	143.73	(VL081452/VL058589)-B-100	10.68	73.73	262.81	2.43	61.68	178.18
(CML494/CLWN201)-B-B-F100	5.7	64.22	225.53	2.83	66	159.27	(CKL05017/CML536)-B-101	7.85	70.85	258.31	3.41	73.38	184.32	(CLWN201/CML507)-B-3	6.86	67.22	214.27	0.52	81.6	140.88	(VL081452/VL058589)-B-102	10.67	73.43	262.81	2.43	62.41	176.81
(CML494/CLWN201)-B-B-F101	5.15	64.27	224.85	2.6	65.81	150.08	(CKL05017/CML536)-B-102	7.75	71.14	251.24	3.22	73.84	177.46	(CLWN201/CML507)-B-4	6.83	67.24	217.18	0.59	82.15	147.68	(VL081452/VL058589)-B-103	11.24	73.89	262.81	2.51	62.56	178.24
(CML494/CLWN201)-B-B-F102	4.92	64.61	224.16	2.09	66.88	155.07	(CKL05017/CML536)-B-104	7.77	70.8	244.48	3.37	73.41	178.91	(CLWN201/CML507)-B-5	6.87	67.95	220.73	0.77	83.35	142.55	(VL081452/VL058589)-B-104	11.17	73.67	262.81	2.45	62.07	179.46
(CML494/CLWN201)-B-B-F103	5.75	64.36	229.11	2.65	65.95	158.11	(CKL05017/CML536)-B-105	7.69	70.81	253.59	3.21	73.79	176.36	(CLWN201/CML507)-B-6	6.91	68.27	220.89	0.67	82.98	141.99	(VL081452/VL058589)-B-105	11.23	73.61	262.81	2.51	64.04	181.13
(CML494/CLWN201)-B-B-F104	6.11	64.46	228.5	2.54	66.72	153.84	(CKL05017/CML536)-B-106	7.55	71.87	250.83	3.43	74.17	179.77	(CLWN201/CML507)-B-7	6.91	67.06	222.98	0.75	83.01	139.85	(VL081452/VL058589)-B-106	10.88	74.28	262.81	2.4	63.07	178.43
(CML494/CLWN201)-B-B-F105	4.75	64.82	225.81	2.41	67.15	154.29	(CKL05017/CML536)-B-11	7.82	71.17	252.4	3.45	73.95	179.27	(CLWN201/CML507)-B-8	6.91	67.11	210.23	0.99	81.17	142.2	(VL081452/VL058589)-B-107	10.62	73.66	262.81	2.57	61.28	181.24
(CML494/CLWN201)-B-B-F106	5.03	64.11	226.13	2.48	66.17	153.64	(CKL05017/CML536)-B-110	7.9	71.08	246.66	3.56	73.11	180.08	(CLWN201/CML507)-B-11	6.91	67.4	211.73	0.62	81.98	143.59	(VL081452/VL058589)-B-108	11.18	74.1	262.81	2.42	63	177.55
(CML494/CLWN201)-B-B-F107	5.36	64.77	222.15	2.67	66.78	153.24	(CKL05017/CML536)-B-112	7.7	71.13	244.33	3.32	74.46	177.24	(CLWN201/CML507)-B-14	6.83	67.33	212.84	1.29	82	142.79	(VL081452/VL058589)-B-109	11.06	73.87	262.81	2.54	63.37	183.08
(CML494/CLWN201)-B-B-F108	5.67	64.24	224.35	2.49	66.6	152.68	(CKL05017/CML536)-B-113	8.01	71.19	252.41	3.42	74.2	180.54	(CLWN201/CML507)-B-15	7.02	67.64	216.99	0.81	82.2	139.71	(VL081452/VL058589)-B-110	11.62	74	262.81	2.54	62.96	182.71
(CML494/CLWN201)-B-B-F109	4.87	66.11	223.42	2.47	67.21	154.5	(CKL05017/CML536)-B-114	7.87	71.29	258.97	3.56	73.49	180.11	(CLWN201/CML507)-B-16	6.89	67.07	212.58	0.52	83.21	144.83	(VL081452/VL058589)-B-112	10.9	73.43	262.81	2.49	61.63	179.22
(CML494/CLWN201)-B-B-F11	5.24	65.02	228.54	2.78	66.6	157.16	(CKL05017/CML536)-B-115	7.78	71.27	245.29	3.39	73.79	184.32	(CLWN201/CML507)-B-17	6.89	66.78	210.47	NA	82.22	137.92	(VL081452/VL058589)-B-116	11.13	73.41	262.81	2.52	62.49	186.42
(CML494/CLWN201)-B-B-F112	5.39	64.32	222.53	2.28	66.35	155.18	(CKL05017/CML536)-B-116	7.45	71.26	249.72	3.28	73.84	178.95	(CLWN201/CML507)-B-18	6.89	67.18	208.82	NA	82.57	140.54	(VL081452/VL058589)-B-117	11.04	73.91	262.81	2.5	62.75	175.11
(CML494/CLWN201)-B-B-F114	5.41	64.8	225.27	2.68	66.79	155.57	(CKL05017/CML536)-B-117	7.65	70.88	246.23	3.47	73.46	180.73	(CLWN201/CML507)-B-19	6.96	67.7	218.98	0.68	82.9	141.74	(VL081452/VL058589)-B-119	11.38	73.86	262.81	2.53	62.1	179.28
(CML494/CLWN201)-B-B-F115	4.88	64.35	225.43	2.35	66.62	156.87	(CKL05017/CML536)-B-118	7.38	70.44	249.08	3.44	73.03	179.81	(CLWN201/CML507)-B-20	6.89	67.65	214.95	0.52	81.58	136.66	(VL081452/VL058589)-B-120	11	74.01	262.81	2.53	62.76	184.85
(CML494/CLWN201)-B-B-F116	5.27	64.13	226.95	2.86	65.85	158.72	(CKL05017/CML536)-B-119	7.65	70.72	250.41	3.46	74.22	178.34	(CLWN201/CML507)-B-21	6.93	66.93	211.8	1.09	NA	148.22	(VL081452/VL058589)-B-123	11.12	73.69	262.81	2.44	63.15	196.37
(CML494/CLWN201)-B-B-F117	5.28	64.3	225.03	2.63	65.5	154.64	(CKL05017/CML536)-B-12	7.79	71.46	255.93	3.29	73.9	179.81	(CLWN201/CML507)-B-22	6.89	67.5	216.85	NA	82.12	140.94	(VL081452/VL058589)-B-124	11.07	73.66	262.81	2.55	62.64	182.34
(CML494/CLWN201)-B-B-F118	4.79	65.18	220.09	2.43	66.5	154.46	(CKL05017/CML536)-B-120	7.73	71.09	252.24	3.33	74.62	181.06	(CLWN201/CML507)-B-23	6.9	67.93	212.49	0.88	82.84	142.73	(VL081452/VL058589)-B-125	11.28	73.84	262.81	2.52	62.89	183.02
(CML494/CLWN201)-B-B-F12	5.33	64.8	225.7	2.65	66.15	155.11	(CKL05017/CML536)-B-121	7.77	71.27	250.35	3.35	74.3	176.06	(CLWN201/CML507)-B-24	6.87	68.05	211.22	0.89	82.93	137.09	(VL081452/VL058589)-B-126	10.47	74.09	262.81	2.52	62.47	180.89
(CML494/CLWN201)-B-B-F121	5.38	64.98	226.74	2.57	66.53	159	(CKL05017/CML536)-B-122	7.7	70.92	257.02	3.45	73.34	179.63	(CLWN201/CML507)-B-27	6.84	66.72	216.13	1.33	80.91	146.26	(VL081452/VL058589)-B-127	11.29	73.74	262.81	2.48	63.13	177.89
(CML494/CLWN201)-B-B-F122	4.65	65.07	225.23	2.58	66.89	155.39	(CKL05017/CML536)-B-123	7.7	70.89	254.93	3.24	73.32	182.11	(CLWN201/CML507)-B-29	6.98	67.52	216.12	1.3	82.09	143.83	(VL081452/VL058589)-B-128	11.37	74.04	262.81	2.43	62.77	182.73
(CML494/CLWN201)-B-B-F123	5.39	64.44	227.82	2.58	66.27	158.12	(CKL05017/CML536)-B-124	7.7	70.93	251.36	3.31	73.8	183.62	(CLWN201/CML507)-B-30	6.88	67.87	217.96	1.53	NA	144.3	(VL081452/VL058589)-B-129	10.78	73.99	262.81	2.47	62.83	180.26
(CML494/CLWN201)-B-B-F124	5.1	63.9	224.26	2.36	65.82	155.99	(CKL05017/CML536)-B-125	7.94	71.07	254.86	3.31	74.89	181.71	(CLWN201/CML507)-B-31	6.9	67.61	211.2	0.48	82.19	145.08	(VL081452/VL058589)-B-13	10.63	74.23	262.81	2.54	62.2	185.04
(CML494/CLWN201)-B-B-F125	4.66	64.29	224.96	2.43	66.98	151.46	(CKL05017/CML536)-B-126	7.74	70.72	257.99	3.2	74.02	179.93	(CLWN201/CML507)-B-32	6.8	66.73	209.71	1.03	82.06	141.4	(VL081452/VL058589)-B-130	10.93	74.14	262.81	2.5	63.09	183.75
(CML494/CLWN201)-B-B-F126	4.81	64.28	223.71	2.27	66.82	152.96	(CKL05017/CML536)-B-127	7.62	70.83	261.06	3.51	73.62	184.61	(CLWN201/CML507)-B-33	6.86	67.95	213.82	0.42	83.66	139.14	(VL081452/VL058589)-B-131	12.11	73.77	262.81	2.51	62.21	177.7
(CML494/CLWN201)-B-B-F127	5.11	64.7	226.86	2.33	67.16	155.07	(CKL05017/CML536)-B-128	7.55	71.08	256.45	3.48	73.82	181.48	(CLWN201/CML507)-B-34	6.84	67.52	221.56	0.87	82.19	145.56	(VL081452/VL058589)-B-132	10.62	73.99	262.81	2.51	62.92	180.36
(CML494/CLWN201)-B-B-F129	3.67	65.27	219.54	1.74	68.07	146.29	(CKL05017/CML536)-B-129	7.87	70.33	247.59	3.58	73.69	178.41	(CLWN201/CML507)-B-35	6.86	67.3	212.65	0.62	82.23	NA	(VL081452/VL058589)-B-134	10.87	73.76	262.81	2.5	62.76	175.46
(CML494/CLWN201)-B-B-F13	5.36	64.44	224.42	2.59	66.6	154.49	(CKL05017/CML536)-B-13	7.73	71.01	253.52	3.46	73.72	181.16	(CLWN201/CML507)-B-36	6.86	67.81	212.18	0.39	82.71	138.12	(VL081452/VL058589)-B-136	9.93	73.26	262.81	2.54	61.58	180.79
(CML494/CLWN201)-B-B-F130	4.54	64.59	225.76	2.24	66.55	154.04	(CKL05017/CML536)-B-131	7.82	71.17	255.38	3.25	74.22	182.16	(CLWN201/CML507)-B-37	6.85	67.99	220.28	1.05	83.38	143.43	(VL081452/VL058589)-B-139	11.02	74.16	262.81	2.38	64.36	178.03
(CML494/CLWN201)-B-B-F134	4.37	65.4	222.06	2.46	66.85	156.65	(CKL05017/CML536)-B-132	7.87	71.27	254.67	3.33	73.72	182.63	(CLWN201/CML507)-B-39	6.84	67.46	215.74	1.99	81.52	143.83	(VL081452/VL058589)-B-14	10.95	73.5	262.81	2.47	63.14	184.97
(CML494/CLWN201)-B-B-F135	4.82	64.38	224.92	2.39	66.78	155.32	(CKL05017/CML536)-B-133	7.62	71.02	254.88	3.42	73.64	180.84	(CLWN201/CML507)-B-40	6.87	67.87	216.87	0.85	82.74	138.54	(VL081452/VL058589)-B-145	11.17	73.73	262.81	2.44	61.77	178
(CML494/CLWN201)-B-B-F136	4.59	64.77	224.64	2.53	66.22	155.29	(CKL05017/CML536)-B-134	8.06	71.24	244.4	3.55	73.37	179.07	(CLWN201/CML507)-B-41	6.95	67.47	213.64	1.14	82.24	143.48	(VL081452/VL058589)-B-146	11.29	73.84	262.81	2.5	63.48	189.65
(CML494/CLWN201)-B-B-F137	4.05	64.34	221.46	2.32	66.28	154.18	(CKL05017/CML536)-B-135	7.91	71.49	256.15	3.39	74.11	177.75	(CLWN201/CML507)-B-42	6.8	67.75	212.85	0.73	80.55	141.45	(VL081452/VL058589)-B-149	10.93	73.54	262.81	2.62	61.32	182.32
(CML494/CLWN201)-B-B-F138	4.62	64.99	226.09	2.14	67.68	152.87	(CKL05017/CML536)-B-136	8.08	70.88	253.53	3.54	72.76	181.28	(CLWN201/CML507)-B-43	6.91	68.07	218.5	1.02	82.47	141.05	(VL081452/VL058589)-B-15	10.82	73.75	262.81	2.47	63.19	180.91
(CML494/CLWN201)-B-B-F139	5.23	65.29	224.83	2.37	67.36	152.7	(CKL05017/CML536)-B-137	7.62	71.45	248.44	3.3	74.49	178.79	(CLWN201/CML507)-B-44	6.87	67.41	212.82	0.64	81.86	143.71	(VL081452/VL058589)-B-151	11.34	73.54	262.81	2.47	62.61	179.52
(CML494/CLWN201)-B-B-F14	5.34	64.35	225.69	2.91	66.48	153.56	(CKL05017/CML536)-B-138	7.7	70.96	253.98	3.53	74.19	181.28	(CLWN201/CML507)-B-45	6.92	67.08	210.12	1.33	82.22	142.57	(VL081452/VL058589)-B-152	11.28	73.87	262.81	2.42	63.71	179.56
(CML494/CLWN201)-B-B-F140	4.48	65.19	226.14	2.13	67	151.17	(CKL05017/CML536)-B-139	7.39	71	243.94	3.36	72.88	177.81	(CLWN201/CML507)-B-46	6.85	67.58	208.24	0.82	82.74	139.65	(VL081452/VL058589)-B-153	11.37	73.67	262.81	2.52	62.87	182.61
(CML494/CLWN201)-B-B-F141	4.85	64.44	224.11	2.6	66.21	154.87	(CKL05017/CML536)-B-14	7.7	71.27	258.38	3.39	74.07	180.07	(CLWN201/CML507)-B-47	6.88	66.66	206.47	0.73	81.29	145.2	(VL081452/VL058589)-B-154	11.25	73.88	262.81	2.44	63.29	180.19
(CML494/CLWN201)-B-B-F142	5.98	64.55	227.7	2.82	66.06	157.86	(CKL05017/CML536)-B-140	7.81	70.69	242.75	3.3	73.53	178.48	(CLWN201/CML507)-B-48	6.87	67.62	200.87	0.99	82.8	140.85	(VL081452/VL058589)-B-157	11.19	73.85	262.81	2.49	62.81	180.68
(CML494/CLWN201)-B-B-F143	4.97	64.69	226.78	2.02	66.99	153.03	(CKL05017/CML536)-B-141	7.62	70.23	246.72	3.27	73.51	179.72	(CLWN201/CML507)-B-49	6.88	66.83	206.6	0.48	81.43	142.14	(VL081452/VL058589)-B-158	11.21	73.98	262.81	2.57	62.07	186.24
(CML494/CLWN201)-B-B-F146	5.16	64.45	223.95	2.31	67	152.35	(CKL05017/CML536)-B-142	7.58	71.18	258.87	3.37	74.05	181.48	(CLWN201/CML507)-B-50	6.88	68.44	220.69	0.7	84.05	141.29	(VL081452/VL058589)-B-159	10.53	73.87	262.81	2.53	62.12	179.42
(CML494/CLWN201)-B-B-F147	5.65	64.7	225.83	2.76	66.73	153.81	(CKL05017/CML536)-B-143	7.73	71.21	248.18	2.96	74.58	180.09	(CLWN201/CML507)-B-51	6.85	67.45	218.48	0.75	82.63	142.13	(VL081452/VL058589)-B-161	10.93	73.39	262.81	2.57	61.38	179.09
(CML494/CLWN201)-B-B-F148	5.51	64.5	227.42	2.59	67.09	155.39	(CKL05017/CML536)-B-144	7.74	70.9	245.83	3.39	73.98	177.88	(CLWN201/CML507)-B-52	6.84	67.43	218.98	1.11	82.23	145.97	(VL081452/VL058589)-B-162	10.83	73.66	262.81	2.54	62.73	178.8
(CML494/CLWN201)-B-B-F149	5.08	65.29	224.75	2.39	67.33	151.97	(CKL05017/CML536)-B-145	7.55	71.03	258.68	3.36	73.65	183.17	(CLWN201/CML507)-B-53	6.78	67.77	220.18	0.79	82.11	147.92	(VL081452/VL058589)-B-163	10.85	73.79	262.81	2.45	62.34	180.5
(CML494/CLWN201)-B-B-F15	5.58	64.4	224.84	2.65	66.82	153.69	(CKL05017/CML536)-B-146	7.51	70.73	241.04	3.52	73.16	181.68	(CLWN201/CML507)-B-54	6.88	67.74	220.83	1.49	82.67	148.02	(VL081452/VL058589)-B-164	11.99	73.72	262.81	2.54	62.54	183.96
(CML494/CLWN201)-B-B-F151	5.23	65.1	226.89	2.69	66.93	157.1	(CKL05017/CML536)-B-147	7.81	70.83	259.27	3.51	74.15	183.28	(CLWN201/CML507)-B-55	6.96	68.54	221.4	0.52	82.81	148.26	(VL081452/VL058589)-B-167	10.97	73.2	262.81	2.41	62.93	178.9
(CML494/CLWN201)-B-B-F152	6.17	64.03	226.67	2.53	66.52	156.68	(CKL05017/CML536)-B-149	8	70.66	249.84	3.7	73.07	180.53	(CLWN201/CML507)-B-56	6.89	66.48	214.35	1.21	82.77	139.05	(VL081452/VL058589)-B-168	10.94	73.42	262.81	2.53	62.44	176.53
(CML494/CLWN201)-B-B-F153	5.54	63.85	224.57	2.72	65.71	157.15	(CKL05017/CML536)-B-150	7.88	70.77	252.63	3.28	73.16	179.61	(CLWN201/CML507)-B-58	6.9	67.84	219.2	0.95	82.43	146.15	(VL081452/VL058589)-B-171	11.07	73.74	262.81	2.49	62.69	176.77
(CML494/CLWN201)-B-B-F154	4.79	64.4	226.31	2.3	66.4	156.1	(CKL05017/CML536)-B-151	7.92	70.98	249.15	3.43	74	179.63	(CLWN201/CML507)-B-59	6.81	67.64	210.23	0.69	82.88	144.17	(VL081452/VL058589)-B-173	11.34	74.26	262.81	2.47	63.08	178.99
(CML494/CLWN201)-B-B-F155	4.97	64.28	223.01	2.61	65.83	155.79	(CKL05017/CML536)-B-152	7.7	70.98	247.46	3.43	73.6	181.85	(CLWN201/CML507)-B-60	6.93	67.72	221.75	0.69	82.18	140.84	(VL081452/VL058589)-B-175	11.69	73.95	262.81	2.49	62.73	181.16
(CML494/CLWN201)-B-B-F157	4.99	63.91	224.13	2.46	65.93	153.36	(CKL05017/CML536)-B-153	7.81	70.84	246.68	3.37	73.61	176.97	(CLWN201/CML507)-B-61	6.92	67.19	215.76	0.97	82.49	148.66	(VL081452/VL058589)-B-176	10.66	73.5	262.81	2.44	62.51	178.56
(CML494/CLWN201)-B-B-F159	4.31	64.52	223.89	2.22	66.35	153.61	(CKL05017/CML536)-B-154	7.76	70.75	255.18	3.5	73.63	178.23	(CLWN201/CML507)-B-62	6.86	67.98	219.32	0.67	82.98	145.62	(VL081452/VL058589)-B-179	10.94	73.82	262.81	2.45	62.86	179.72
(CML494/CLWN201)-B-B-F16	5.27	64.17	226.82	2.61	66.12	153.9	(CKL05017/CML536)-B-155	7.92	71.17	250.56	3.19	74.1	181.78	(CLWN201/CML507)-B-63	6.94	68.2	208.78	1.78	80.5	146	(VL081452/VL058589)-B-18	10.51	73.62	262.81	2.44	61.45	181.36
(CML494/CLWN201)-B-B-F160	4.61	64.71	226.35	2.01	67.56	154.15	(CKL05017/CML536)-B-156	7.62	71.45	253.63	3.25	73.62	180.4	(CLWN201/CML507)-B-64	6.88	67.95	216.64	1.01	81.46	145.53	(VL081452/VL058589)-B-183	10.99	74.13	262.81	2.49	62.22	180.43
(CML494/CLWN201)-B-B-F161	5.3	65.36	223.79	2.77	66.08	155.38	(CKL05017/CML536)-B-157	7.89	70.89	253.24	3.33	73.11	179.74	(CLWN201/CML507)-B-65	6.92	67.8	210.08	0.75	83.34	143.85	(VL081452/VL058589)-B-185	12.9	74.09	262.81	2.39	63.04	181.79
(CML494/CLWN201)-B-B-F162	5.51	64.73	225.89	2.81	66.76	158.17	(CKL05017/CML536)-B-158	7.71	71.66	254.81	3.34	74.18	181.15	(CLWN201/CML507)-B-66	6.89	67.83	214.97	0.99	82.18	144.11	(VL081452/VL058589)-B-186	11.45	73.97	262.81	2.53	63.14	182.28
(CML494/CLWN201)-B-B-F163	5.78	64.51	227.28	2.68	66.6	157.61	(CKL05017/CML536)-B-16	7.78	71.56	252.31	3.4	74.8	180.32	(CLWN201/CML507)-B-67	6.81	67.74	213.04	0.99	82.8	139.53	(VL081452/VL058589)-B-188	10.46	73.52	262.81	2.47	62.66	180.84
(CML494/CLWN201)-B-B-F165	5.1	64.31	226.08	2.28	66.43	154.46	(CKL05017/CML536)-B-160	7.9	71.29	258.09	3.34	73.81	182.24	(CLWN201/CML507)-B-69	6.94	68.02	220.4	2.2	81.05	145.9	(VL081452/VL058589)-B-19	10.76	74.09	262.81	2.59	61.84	184.99
(CML494/CLWN201)-B-B-F166	5.54	64.28	223.93	2.66	65.95	152.63	(CKL05017/CML536)-B-161	7.81	71.53	248.63	3.52	73.37	182.11	(CLWN201/CML507)-B-70	6.85	67.14	218.89	1.28	82.18	139.61	(VL081452/VL058589)-B-190	10.77	73.65	262.81	2.61	61.18	184.15
(CML494/CLWN201)-B-B-F167	5.61	64.17	225.65	2.58	66.42	155.93	(CKL05017/CML536)-B-162	7.59	70.68	244.22	3.37	73.27	180.38	(CLWN201/CML507)-B-71	6.85	67.57	221.09	0.67	82.88	141.69	(VL081452/VL058589)-B-191	11.4	73.55	262.81	2.52	62.36	184.1
(CML494/CLWN201)-B-B-F168	6.2	64.23	227.48	2.68	65.63	155.69	(CKL05017/CML536)-B-163	7.84	71.24	254.4	3.39	74.21	182.33	(CLWN201/CML507)-B-72	6.98	67.84	220.21	1.27	82.4	150.88	(VL081452/VL058589)-B-193	11.18	73.59	262.81	2.45	62.54	182.27
(CML494/CLWN201)-B-B-F169	5.41	63.75	223.45	2.47	66.28	156.77	(CKL05017/CML536)-B-164	7.33	70.97	243.13	3.24	73.23	178.65	(CLWN201/CML507)-B-73	6.94	67.68	214.61	0.92	82.81	141.88	(VL081452/VL058589)-B-194	11.2	73.84	262.81	2.64	61.72	178.46
(CML494/CLWN201)-B-B-F17	4.94	64.51	223.98	2.51	65.77	155.79	(CKL05017/CML536)-B-165	7.64	70.58	258.88	3.33	73.65	179.71	(CLWN201/CML507)-B-74	6.89	67.03	214.75	0.98	82.28	148	(VL081452/VL058589)-B-195	11.12	73.71	262.81	2.55	61.88	174.59
(CML494/CLWN201)-B-B-F170	5.83	64.3	226.54	2.4	67.11	156.81	(CKL05017/CML536)-B-166	7.99	71.34	258.16	3.43	74.39	180.78	(CLWN201/CML507)-B-76	6.89	67.24	211.75	0.92	82.23	141.18	(VL081452/VL058589)-B-199	10.57	74.06	262.81	2.54	62.37	175.05
(CML494/CLWN201)-B-B-F171	4.65	65.07	221.96	2.39	66.92	152.63	(CKL05017/CML536)-B-167	7.43	70.82	247.81	3.4	73.81	179.75	(CLWN201/CML507)-B-79	6.9	67.95	215.52	0.7	82.6	143.9	(VL081452/VL058589)-B-2	10.65	73.65	262.81	2.55	62.98	189.89
(CML494/CLWN201)-B-B-F172	5.19	65.04	227.35	2.47	67.18	156.11	(CKL05017/CML536)-B-169	7.77	71.38	259.88	3.16	74.02	183.11	(CLWN201/CML507)-B-80	6.88	67.49	216.42	0.67	82.04	140.32	(VL081452/VL058589)-B-201	11.18	73.78	262.81	2.44	62.36	180.5
(CML494/CLWN201)-B-B-F174	5.42	64.97	230.24	2.44	67.53	156.21	(CKL05017/CML536)-B-17	7.69	71.21	255.75	3.36	73.57	179.67	(CLWN201/CML507)-B-81	6.87	67.61	215.27	0.43	83.39	138.79	(VL081452/VL058589)-B-203	11.73	73.66	262.81	2.48	62.47	179.76
(CML494/CLWN201)-B-B-F175	4.85	64.26	224.98	2.43	67.08	154.3	(CKL05017/CML536)-B-170	7.5	70.3	240.72	3.34	73.22	176.15	(CLWN201/CML507)-B-84	6.89	67.29	216.93	0.57	81.49	141.32	(VL081452/VL058589)-B-204	10.76	73.9	262.81	2.51	61.64	185.57
(CML494/CLWN201)-B-B-F176	5.47	65.2	226.93	2.96	66.77	157.2	(CKL05017/CML536)-B-171	7.46	71.16	241.74	3.41	73.27	176.56	(CLWN201/CML507)-B-85	6.92	66.63	209.34	1.28	82.39	139.84	(VL081452/VL058589)-B-205	11.07	73.85	262.81	2.37	62.99	179.72
(CML494/CLWN201)-B-B-F177	5.81	64.2	227.43	2.64	66.35	152.69	(CKL05017/CML536)-B-172	7.76	71.2	251.62	3.38	73.98	179.67	(CLWN201/CML507)-B-86	6.98	67.67	217.97	1.54	82.69	142.54	(VL081452/VL058589)-B-206	10.83	73.88	262.81	2.5	62.46	179.7
(CML494/CLWN201)-B-B-F178	4.83	65.07	223.6	2.27	65.86	151.25	(CKL05017/CML536)-B-173	7.33	71.05	250.34	3.5	73.06	185.28	(CLWN201/CML507)-B-87	6.85	67.2	211.22	0.7	82.41	142.15	(VL081452/VL058589)-B-208	11.01	73.62	262.81	2.48	62.59	182.46
(CML494/CLWN201)-B-B-F179	5.32	64.51	224.26	2.54	66.83	154.4	(CKL05017/CML536)-B-174	7.67	70.87	245.36	3.34	73.33	179.53	(CLWN201/CML507)-B-88	6.82	67.4	215.83	0.67	82.61	141.05	(VL081452/VL058589)-B-209	11.2	73.46	262.81	2.53	61.12	177.99
(CML494/CLWN201)-B-B-F18	5.11	64.6	226.04	2.69	66.56	155.13	(CKL05017/CML536)-B-175	7.33	71.12	247.75	3.28	73.82	178.89	(CLWN201/CML507)-B-89	6.84	68.27	213.12	1.32	82.41	143.36	(VL081452/VL058589)-B-21	11.11	73.48	262.81	2.56	62.16	184.96
(CML494/CLWN201)-B-B-F180	5.51	64.16	224.82	2.79	65.82	153.14	(CKL05017/CML536)-B-176	7.55	71.41	243.06	3.36	74.15	181.03	(CLWN201/CML507)-B-90	6.88	66.9	214.52	0.76	81.45	138.41	(VL081452/VL058589)-B-210	10.83	73.55	262.81	2.47	61.91	175.75
(CML494/CLWN201)-B-B-F181	4.88	64.86	223.58	2.41	66.61	152.99	(CKL05017/CML536)-B-177	7.69	70.86	249.94	3.05	74.15	179.55	(CLWN201/CML507)-B-91	6.82	68.42	218.58	1.06	83.47	141.42	(VL081452/VL058589)-B-212	11.38	73.59	262.81	2.5	62.69	182.34
(CML494/CLWN201)-B-B-F182	4.89	64.58	224.71	2.68	66.5	152.22	(CKL05017/CML536)-B-178	7.84	71.62	251.66	3.32	74.33	183.14	(CLWN201/CML507)-B-92	6.97	67.95	217.6	1.36	81.18	148.47	(VL081452/VL058589)-B-213	10.84	73.89	262.81	2.57	62.03	179.49
(CML494/CLWN201)-B-B-F183	5.51	64.1	225.5	2.69	65.65	153.37	(CKL05017/CML536)-B-179	7.53	71.49	250.69	3.24	73.62	180.87	(CLWN201/CML507)-B-93	6.87	67.72	212.59	1.11	81.49	NA	(VL081452/VL058589)-B-215	10.97	73.54	262.81	2.5	61.74	176.4
(CML494/CLWN201)-B-B-F184	5.29	63.94	225.7	2.41	66.23	154.15	(CKL05017/CML536)-B-18	7.73	71.14	249.23	3.3	73.72	180.27	(CLWN201/CML507)-B-94	6.94	67.17	212.72	0.73	83.19	141.81	(VL081452/VL058589)-B-218	10.89	73.95	262.81	2.37	63.79	176.64
(CML494/CLWN201)-B-B-F185	4.66	64.12	223.98	2.25	65.96	149.83	(CKL05017/CML536)-B-180	7.7	71.6	247.3	3.49	73.42	179.21	(CLWN201/CML507)-B-95	6.88	66.95	213.14	1.01	81.85	144.57	(VL081452/VL058589)-B-222	10.9	73.64	262.81	2.48	61.91	183.1
(CML494/CLWN201)-B-B-F186	4.78	65.29	222.05	2.61	66.8	155.63	(CKL05017/CML536)-B-181	7.81	70.7	250.04	3.31	74.82	175.71	(CLWN201/CML507)-B-96	6.89	67.68	216.96	0.98	82.47	143.7	(VL081452/VL058589)-B-224	10.62	73.59	262.81	2.49	61.45	182.2
(CML494/CLWN201)-B-B-F187	5.29	64.74	224.8	2.41	66.83	156.05	(CKL05017/CML536)-B-182	7.62	70.73	251.3	3.1	73.65	180.32	(CLWN201/CML507)-B-99	6.86	67.77	216.66	0.55	82.19	147.84	(VL081452/VL058589)-B-225	10.72	73.67	262.81	2.45	62.58	178.47
(CML494/CLWN201)-B-B-F188	5.03	64.22	224.99	2.62	65.98	156.28	(CKL05017/CML536)-B-183	7.63	71.65	244.76	3.55	73.41	181.17	(CLWN201/CML507)-B-100	6.85	67.66	214.77	0.87	82.28	140.1	(VL081452/VL058589)-B-227	11.23	73.73	262.81	2.45	63.28	179.54
(CML494/CLWN201)-B-B-F189	5.13	64.21	223	2.75	65.84	156.39	(CKL05017/CML536)-B-184	7.74	71.24	258.04	3.42	74.01	177.63	(CLWN201/CML507)-B-101	6.87	67.28	217.08	1.1	81.18	139.62	(VL081452/VL058589)-B-228	10.95	73.65	262.81	2.46	62.6	179.29
(CML494/CLWN201)-B-B-F19	5.26	64.46	223.42	2.45	66.99	151.84	(CKL05017/CML536)-B-186	7.99	71.45	249.8	3.41	74.23	181.06	(CLWN201/CML507)-B-102	6.86	66.88	210.46	1.05	82.94	146.55	(VL081452/VL058589)-B-231	11.3	74.16	262.81	2.45	64.51	181.57
(CML494/CLWN201)-B-B-F190	4.55	64.55	224.92	2.2	67.99	154.23	(CKL05017/CML536)-B-187	7.82	71.18	255.98	3.52	74.38	184.01	(CLWN201/CML507)-B-103	6.89	67.21	217.02	1.03	81.97	144.83	(VL081452/VL058589)-B-232	10.92	73.53	262.81	2.48	61.58	179.88
(CML494/CLWN201)-B-B-F191	5.4	65	225.45	2.65	66.65	153.32	(CKL05017/CML536)-B-188	7.59	71.14	250.06	3.51	73.45	177.06	(CLWN201/CML507)-B-104	6.93	67.56	221.08	1.19	82.47	142.4	(VL081452/VL058589)-B-233	10.97	73.72	262.81	2.6	61.38	182.34
(CML494/CLWN201)-B-B-F194	5.28	64.19	223.59	2.85	65.7	154.89	(CKL05017/CML536)-B-189	7.74	71.17	248.81	3.45	70.94	179.96	(CLWN201/CML507)-B-105	6.92	67.49	210.28	0.63	82.63	142.51	(VL081452/VL058589)-B-234	10.97	73.51	262.81	2.55	61.92	187.31
(CML494/CLWN201)-B-B-F195	4.66	64.96	224.69	2.04	66.93	153.11	(CKL05017/CML536)-B-190	7.71	70.86	253.96	3.32	74.67	175.26	(CLWN201/CML507)-B-106	6.92	67.88	223.57	0.79	82.93	140.33	(VL081452/VL058589)-B-236	10.83	73.65	262.81	2.5	62.68	181.5
(CML494/CLWN201)-B-B-F197	5.58	63.97	226.18	2.64	66.13	156.79	(CKL05017/CML536)-B-191	7.72	70.77	252.9	3.44	73.03	180.69	(CLWN201/CML507)-B-107	6.86	67.8	209.16	0.76	82.18	142.07	(VL081452/VL058589)-B-250	11.45	73.57	262.81	2.48	62.53	177.79
(CML494/CLWN201)-B-B-F198	5.36	63.85	225.73	2.56	66.24	156.12	(CKL05017/CML536)-B-193	7.51	71.04	242.47	3.24	73.59	179.37	(CLWN201/CML507)-B-108	6.87	67.5	217.4	1.23	83.43	141.69	(VL081452/VL058589)-B-254	11.21	73.99	262.81	2.46	62.46	180.94
(CML494/CLWN201)-B-B-F2	5.98	64.08	228.77	2.9	65.95	155.54	(CKL05017/CML536)-B-196	7.86	71.56	265.21	3.59	73.31	182.52	(CLWN201/CML507)-B-109	6.91	67.41	215.95	0.72	83.01	145.67	(VL081452/VL058589)-B-256	11.12	74.08	262.81	2.47	62.85	182.8
(CML494/CLWN201)-B-B-F20	4.89	64.23	225.27	2.19	66.82	156.92	(CKL05017/CML536)-B-197	7.93	71.46	250.39	3.38	74.01	183	(CLWN201/CML507)-B-110	6.87	68.08	218.65	0.57	82.69	144.65	(VL081452/VL058589)-B-26	11.55	73.96	262.81	2.45	62.51	190.18
(CML494/CLWN201)-B-B-F200	5.43	65.06	227.99	2.78	66.31	157.39	(CKL05017/CML536)-B-198	7.88	70.83	247.85	3.5	73.54	179.4	(CLWN201/CML507)-B-111	6.88	67.77	213.68	0.96	82.44	136.68	(VL081452/VL058589)-B-261	11.16	73.57	262.81	2.52	61.74	177.91
(CML494/CLWN201)-B-B-F201	5.69	64.62	223.57	2.75	66.31	158.48	(CKL05017/CML536)-B-199	8	71.5	263.19	3.35	73.93	181.69	(CLWN201/CML507)-B-113	6.81	67.62	215.58	0.53	83.23	141.27	(VL081452/VL058589)-B-262	11.15	74.02	262.81	2.5	62.71	181.33
(CML494/CLWN201)-B-B-F203	4.44	65.46	225.09	2.38	66.87	152.67	(CKL05017/CML536)-B-2	7.71	70.81	255.44	3.38	74.86	179.96	(CLWN201/CML507)-B-114	6.86	67.31	214.32	0.93	83.2	142.16	(VL081452/VL058589)-B-265	11.3	73.84	262.81	2.48	61.82	177.3
(CML494/CLWN201)-B-B-F206	4.91	65.15	224.55	2.29	66.9	152.79	(CKL05017/CML536)-B-20	7.88	71.51	255.99	3.37	73.87	181.63	(CLWN201/CML507)-B-115	6.91	67.46	220.33	0.44	84.3	139.38	(VL081452/VL058589)-B-266	11.11	73.68	262.81	2.61	62.19	183.12
(CML494/CLWN201)-B-B-F207	3.52	65.14	217.44	1.66	67.01	153.34	(CKL05017/CML536)-B-201	7.65	70.92	247.61	3.18	73.9	178.05	(CLWN201/CML507)-B-116	6.89	66.68	216.58	1.37	81.73	144.25	(VL081452/VL058589)-B-269	11.02	73.61	262.81	2.42	62.04	182.95
(CML494/CLWN201)-B-B-F209	5.15	65.11	225.99	2.5	67.22	154.31	(CKL05017/CML536)-B-202	7.98	70.71	245.47	3.34	73.65	180.43	(CLWN201/CML507)-B-118	6.94	68.21	218.46	1.1	82.8	148.59	(VL081452/VL058589)-B-275	11.19	73.9	262.81	2.4	62.71	178.42
(CML494/CLWN201)-B-B-F21	5.28	64.35	225.19	2.43	67.26	154.57	(CKL05017/CML536)-B-203	7.58	71	248.75	3.17	74.84	180.21	(CLWN201/CML507)-B-119	6.97	67.5	221.04	1.02	81.41	143.42	(VL081452/VL058589)-B-277	11.19	73.53	262.81	2.47	62.44	181.6
(CML494/CLWN201)-B-B-F214	4.87	65.24	221.74	2.36	66.25	153.6	(CKL05017/CML536)-B-204	7.47	70.32	254.3	3.57	73	181.37	(CLWN201/CML507)-B-120	6.87	68.03	211.62	1.07	81.78	142.75	(VL081452/VL058589)-B-279	11.24	73.55	262.81	2.48	62.57	181.91
(CML494/CLWN201)-B-B-F215	4.94	64.19	228.58	2.32	66.83	153.77	(CKL05017/CML536)-B-205	7.84	71.42	248.69	3.31	73.87	181.85	(CLWN201/CML507)-B-121	6.9	67.5	219.1	0.53	82.51	143.7	(VL081452/VL058589)-B-28	10.99	73.53	262.81	2.51	63.03	178.54
(CML494/CLWN201)-B-B-F216	5.12	64.48	224.74	2.39	67.27	155.58	(CKL05017/CML536)-B-206	7.8	71.83	254.28	3.47	73.34	182.15	(CLWN201/CML507)-B-122	6.89	67.93	214.98	1.05	82.65	143.09	(VL081452/VL058589)-B-280	10.92	73.87	262.81	2.44	62.13	177.56
(CML494/CLWN201)-B-B-F218	5.29	64.32	222.71	2.51	65.82	153.33	(CKL05017/CML536)-B-207	7.72	71.37	257.32	3.28	74.05	183.86	(CLWN201/CML507)-B-123	6.87	67.08	209.02	0.95	81.85	142.23	(VL081452/VL058589)-B-288	10.54	73.5	262.81	2.4	62.43	179.68
(CML494/CLWN201)-B-B-F219	5.28	63.85	226.02	2.78	66.03	156.55	(CKL05017/CML536)-B-208	7.76	71.35	261.93	3.29	73.97	181.43	(CLWN201/CML507)-B-124	6.88	67.92	216.21	1.01	84.49	141	(VL081452/VL058589)-B-292	10.33	73.53	262.81	2.36	62.45	167.22
(CML494/CLWN201)-B-B-F22	5.82	64.14	224.97	2.74	65.9	154.97	(CKL05017/CML536)-B-209	7.86	71.26	245.39	3.26	74.12	179.17	(CLWN201/CML507)-B-125	6.85	66.72	205.05	1.02	81.31	144.02	(VL081452/VL058589)-B-294	10.65	74.12	262.81	2.43	63.17	180.49
(CML494/CLWN201)-B-B-F220	4.85	64.42	224.77	2.39	66.73	156.81	(CKL05017/CML536)-B-21	7.92	71.32	259.21	3.54	73.73	181.92	(CLWN201/CML507)-B-126	6.95	68.32	220.33	0.49	82.45	143.31	(VL081452/VL058589)-B-295	11.35	73.62	262.81	2.54	62.48	185.35
(CML494/CLWN201)-B-B-F221	5.55	64.59	228.08	3.01	66.65	155.03	(CKL05017/CML536)-B-210	7.99	71.2	245.61	3.4	73.11	177.34	(CLWN201/CML507)-B-127	6.86	67.26	215.36	1.15	81.28	138.4	(VL081452/VL058589)-B-296	11.14	73.65	262.81	2.54	62.68	177.34
(CML494/CLWN201)-B-B-F222	3.95	64.98	221.96	2.12	67.59	148.82	(CKL05017/CML536)-B-211	7.86	71	250.18	3.56	73.12	177.22	(CLWN201/CML507)-B-129	6.92	67.36	218.55	0.32	82.94	137.24	(VL081452/VL058589)-B-299	10.62	73.72	262.81	2.47	63.05	172.63
(CML494/CLWN201)-B-B-F223	4.56	64.46	222.96	2.14	66.85	153.33	(CKL05017/CML536)-B-213	7.63	71.16	254.79	3.31	74.22	180.23	(CLWN201/CML507)-B-130	6.91	67.95	225.9	0.73	82.31	150.05	(VL081452/VL058589)-B-3	11.44	73.61	262.81	2.48	62.74	179.82
(CML494/CLWN201)-B-B-F225	5.89	64.32	226.19	2.72	67.05	156.52	(CKL05017/CML536)-B-214	7.94	71.2	252.68	3.31	73.3	181.85	(CLWN201/CML507)-B-131	6.92	67.63	209.66	1.09	NA	142.37	(VL081452/VL058589)-B-307	11.25	73.97	262.81	2.48	62.96	184.35
(CML494/CLWN201)-B-B-F226	4.62	64.41	224.43	2.48	66.17	155.32	(CKL05017/CML536)-B-217	7.69	71.14	259.03	3.55	74.41	182.22	(CLWN201/CML507)-B-132	6.81	67.24	199.23	1.41	82.58	141.61	(VL081452/VL058589)-B-308	11.02	73.34	262.81	2.55	62.08	181.26
(CML494/CLWN201)-B-B-F227	5.29	65.09	223.4	2.44	66.14	155.77	(CKL05017/CML536)-B-218	7.6	71.19	260.78	3.3	73.51	182.67	(CLWN201/CML507)-B-133	6.9	67.15	215.27	0.91	82.66	139.81	(VL081452/VL058589)-B-311	11.08	73.81	262.81	2.41	62.81	176.77
(CML494/CLWN201)-B-B-F228	4.36	64.93	225.06	2.35	66.31	153.17	(CKL05017/CML536)-B-22	7.44	70.79	237.98	3.28	73.79	175.39	(CLWN201/CML507)-B-135	6.84	67.72	218.51	1.36	81.72	142.65	(VL081452/VL058589)-B-314	12.52	73.8	262.81	2.48	63.2	176.36
(CML494/CLWN201)-B-B-F229	5.22	64.31	227.41	2.59	66.01	157.11	(CKL05017/CML536)-B-221	7.71	70.95	255.6	3.22	73.99	179.5	(CLWN201/CML507)-B-136	6.97	67.81	220.36	1.64	81.92	147.14	(VL081452/VL058589)-B-315	11.21	74.02	262.81	2.49	63.17	179.44
(CML494/CLWN201)-B-B-F230	5.34	64.18	223.76	2.48	65.91	152.41	(CKL05017/CML536)-B-222	7.21	71.36	250.34	3.41	73.95	178.93	(CLWN201/CML507)-B-137	6.87	67.59	218.14	0.59	82.26	146.03	(VL081452/VL058589)-B-316	11.21	73.93	262.81	2.47	63.08	180.94
(CML494/CLWN201)-B-B-F231	4.96	64.7	225.05	2.31	67.12	151.74	(CKL05017/CML536)-B-223	7.61	71.19	258.67	3.27	74.12	179.55	(CLWN201/CML507)-B-138	6.84	67.95	214.8	0.84	82.33	142.96	(VL081452/VL058589)-B-317	11.07	73.71	262.81	2.43	63.03	188.12
(CML494/CLWN201)-B-B-F232	4.81	64.54	225.75	2.74	65.9	156.65	(CKL05017/CML536)-B-224	7.88	71.18	255.99	3.2	74.42	182.09	(CLWN201/CML507)-B-139	6.94	68.14	215.24	0.74	82.06	147.23	(VL081452/VL058589)-B-319	10.19	73.35	262.81	2.41	60.81	175.28
(CML494/CLWN201)-B-B-F233	5.01	64.77	224.4	2.62	66.31	155.95	(CKL05017/CML536)-B-226	8	71.01	255.61	3.28	74.2	174.9	(CLWN201/CML507)-B-140	6.88	66.92	211.97	1.12	81.92	140.37	(VL081452/VL058589)-B-32	10.98	73.55	262.81	2.48	61.94	180.68
(CML494/CLWN201)-B-B-F234	5.48	64.1	226.7	2.75	65.94	157.38	(CKL05017/CML536)-B-227	7.2	71.38	247.14	3.03	73.58	176.95	(CLWN201/CML507)-B-141	6.93	67.59	214.58	1.13	82.29	142	(VL081452/VL058589)-B-321	11.13	73.46	262.81	2.45	62.71	179.54
(CML494/CLWN201)-B-B-F235	5	64.83	225.32	2.3	67.74	153.5	(CKL05017/CML536)-B-23	7.76	71.33	250.92	3.16	73.83	179.36	(CLWN201/CML507)-B-143	6.94	67.68	219.49	0.64	81.46	142.6	(VL081452/VL058589)-B-322	11	73.95	262.81	2.46	63.22	177.19
(CML494/CLWN201)-B-B-F236	5.08	65.3	224.26	2.43	66.69	152.78	(CKL05017/CML536)-B-231	7.72	70.82	245.87	3.66	73.29	180.16	(CLWN201/CML507)-B-144	6.87	67.33	213.83	1.11	81.58	143.98	(VL081452/VL058589)-B-323	10.91	73.59	262.81	2.44	62.56	181.48
(CML494/CLWN201)-B-B-F237	5.14	64.77	225.83	2.42	66.71	152.34	(CKL05017/CML536)-B-233	8	71	254.26	3.4	73.52	180.97	(CLWN201/CML507)-B-145	6.87	67.66	203.08	0.73	NA	139.37	(VL081452/VL058589)-B-326	11.03	73.95	262.81	2.45	62.36	183.2
(CML494/CLWN201)-B-B-F238	5.53	64.32	225.44	2.61	66.38	154.17	(CKL05017/CML536)-B-235	7.8	70.65	247.55	3.41	73.55	180.39	(CLWN201/CML507)-B-146	6.91	67.63	216.78	0.83	82.38	139.05	(VL081452/VL058589)-B-327	11.09	73.98	262.81	2.51	62.97	173.28
(CML494/CLWN201)-B-B-F241	4.98	64.54	220.78	2.55	66.26	154.32	(CKL05017/CML536)-B-239	7.84	70.9	256.53	3.56	73.25	184.25	(CLWN201/CML507)-B-147	6.97	67.46	219.7	0.75	82.05	146.53	(VL081452/VL058589)-B-328	10.83	73.59	262.81	2.44	62.31	176.9
(CML494/CLWN201)-B-B-F243	4.78	64.9	224.22	2.23	66.79	155.34	(CKL05017/CML536)-B-240	7.57	71.99	251.43	3.4	73.92	176.69	(CLWN201/CML507)-B-149	6.96	67.64	219.02	0.4	82.48	135.91	(VL081452/VL058589)-B-329	11.32	73.64	262.81	2.49	63.23	180.71
(CML494/CLWN201)-B-B-F244	5.69	64.35	226.43	2.59	66.33	154.13	(CKL05017/CML536)-B-241	7.84	70.65	251.07	3.42	73.51	179.46	(CLWN201/CML507)-B-150	6.9	67.28	217.91	1.01	81.33	145.3	(VL081452/VL058589)-B-33	11.02	73.83	262.81	2.42	61.61	176.51
(CML494/CLWN201)-B-B-F245	5.39	64.76	225.97	2.4	66.9	154.47	(CKL05017/CML536)-B-244	7.44	70.72	245.31	3.35	73.37	177.24	(CLWN201/CML507)-B-151	6.86	67.3	216.66	0.83	82.43	142.86	(VL081452/VL058589)-B-331	11.12	73.96	262.81	2.52	62.06	186.97
(CML494/CLWN201)-B-B-F246	5.62	64.13	224.63	2.57	66	156.05	(CKL05017/CML536)-B-245	7.56	70.75	249.45	3.5	73.02	181.08	(CLWN201/CML507)-B-152	6.86	67.21	214.24	0.82	81.99	141	(VL081452/VL058589)-B-334	11.2	74.2	262.81	2.46	62.74	178.69
(CML494/CLWN201)-B-B-F247	5.08	65.14	221.54	2.38	67.02	153.3	(CKL05017/CML536)-B-247	7.36	70.87	245.26	3.24	73.96	178.03	(CLWN201/CML507)-B-153	6.88	67.57	216.21	1.3	82.26	144.07	(VL081452/VL058589)-B-39	10.99	73.36	262.81	2.49	62.61	178.79
(CML494/CLWN201)-B-B-F248	5.23	65.6	223.67	2.47	66.85	153.46	(CKL05017/CML536)-B-248	7.83	71.09	246.57	3.28	73.38	175.65	(CLWN201/CML507)-B-154	6.8	67.29	208.3	NA	80.69	142.32	(VL081452/VL058589)-B-4	11.59	73.94	262.81	2.53	62.35	186.21
(CML494/CLWN201)-B-B-F249	5.16	64.57	224.74	2.36	66.63	154.6	(CKL05017/CML536)-B-25	8.16	71.45	260.18	3.34	74.26	181.82	(CLWN201/CML507)-B-155	6.92	67.97	213.66	0.35	83.1	137.91	(VL081452/VL058589)-B-43	11.15	73.54	262.81	2.64	62.6	180.59
(CML494/CLWN201)-B-B-F25	5.74	65.08	228.33	2.76	66.88	158.82	(CKL05017/CML536)-B-250	7.61	70.91	251.61	3.45	73.03	182.52	(CLWN201/CML507)-B-156	6.87	66.87	205.36	0.52	81.83	136.42	(VL081452/VL058589)-B-44	11.18	73.71	262.81	2.63	61.31	176.2
(CML494/CLWN201)-B-B-F250	4.59	64.79	223.14	2.42	66.71	153.01	(CKL05017/CML536)-B-251	7.89	71.48	245.17	3.36	74.05	177.93	(CLWN201/CML507)-B-157	6.88	67.91	220.68	0.5	82.64	145	(VL081452/VL058589)-B-46	10.61	73.44	262.81	2.35	62.13	177.3
(CML494/CLWN201)-B-B-F251	4.98	64.2	224.29	2.29	66.83	149.9	(CKL05017/CML536)-B-252	7.78	71.4	254.11	3.32	74.64	182.23	(CLWN201/CML507)-B-158	6.82	67.95	212.12	0.66	81	142.47	(VL081452/VL058589)-B-47	11.01	73.59	262.81	2.55	62.27	185.82
(CML494/CLWN201)-B-B-F252	5.6	64.26	225.58	2.61	66.34	153.78	(CKL05017/CML536)-B-253	7.42	70.86	242.85	3.37	73.73	177.86	(CLWN201/CML507)-B-159	6.92	67.7	221.79	1.22	82.39	146.96	(VL081452/VL058589)-B-5	10.64	73.78	262.81	2.44	61.89	175.08
(CML494/CLWN201)-B-B-F253	4.84	64.69	223.31	2.5	66.89	150.88	(CKL05017/CML536)-B-255	7.92	71.12	246.89	3.43	73.43	179.81	(CLWN201/CML507)-B-160	6.85	68.9	221.48	NA	82.05	147.27	(VL081452/VL058589)-B-51	11.24	73.53	262.81	2.57	61.31	180.73
(CML494/CLWN201)-B-B-F254	5.4	64.24	225.85	2.46	66	156.18	(CKL05017/CML536)-B-256	7.74	71.34	242.65	3.35	73.23	178.9	(CLWN201/CML507)-B-161	6.91	67.53	217.87	0.77	81.99	139.98	(VL081452/VL058589)-B-57	11.02	74.14	262.81	2.46	62.73	180.91
(CML494/CLWN201)-B-B-F255	5.46	64.88	228.11	2.51	67.05	158.38	(CKL05017/CML536)-B-257	8.11	71.26	255.19	3.45	73.83	182.4	(CLWN201/CML507)-B-164	6.83	67.25	215.88	1.1	81.92	141.5	(VL081452/VL058589)-B-6	11.15	73.92	262.81	2.48	62.53	NA
(CML494/CLWN201)-B-B-F256	4.56	65.24	223.99	2.29	66.55	150.24	(CKL05017/CML536)-B-258	7.96	71.05	250.56	3.45	73.52	181.13	(CLWN201/CML507)-B-165	6.89	68	208.03	0.67	NA	143.4	(VL081452/VL058589)-B-64	10.98	74.06	262.81	2.47	62.69	180.16
(CML494/CLWN201)-B-B-F257	6.28	64.69	228.09	2.7	67.19	157.92	(CKL05017/CML536)-B-259	7.63	71.39	263.1	3.25	74.19	180.69	(CLWN201/CML507)-B-166	6.96	67.99	218.35	1	81.48	147.74	(VL081452/VL058589)-B-65	10.97	73.95	262.81	2.46	62.41	178.83
(CML494/CLWN201)-B-B-F258	5.17	64.46	224.82	2.59	66.44	154.14	(CKL05017/CML536)-B-26	7.86	70.94	252.43	3.36	73.66	180.38	(CLWN201/CML507)-B-167	6.84	67.01	207.43	1.25	NA	140.61	(VL081452/VL058589)-B-66	10.71	73.52	262.81	2.49	61.9	178.72
(CML494/CLWN201)-B-B-F260	5.3	64.6	224.15	2.7	66.54	154.8	(CKL05017/CML536)-B-261	7.51	71.05	250.73	3.28	74.12	179.22	(CLWN201/CML507)-B-168	6.88	67.72	212.9	0.9	82.48	143.72	(VL081452/VL058589)-B-67	10.76	73.97	262.81	2.55	61.87	184.39
(CML494/CLWN201)-B-B-F261	5.99	63.99	225.43	3.06	65.99	155.69	(CKL05017/CML536)-B-262	7.47	70.22	246.83	3.26	73.18	179.97	(CLWN201/CML507)-B-169	6.88	68.24	219.37	0.93	82.43	144.7	(VL081452/VL058589)-B-69	10.9	73.53	262.81	2.53	62.9	178.58
(CML494/CLWN201)-B-B-F262	5.26	64.34	225.73	2.5	66.42	152.77	(CKL05017/CML536)-B-263	7.78	70.83	249.32	3.36	73.11	177.03	(CLWN201/CML507)-B-171	6.89	67.65	218.1	0.8	82.39	149.35	(VL081452/VL058589)-B-70	10.77	73.75	262.81	2.48	61.85	182.59
(CML494/CLWN201)-B-B-F263	5.24	64.77	225.55	2.64	66.47	155.57	(CKL05017/CML536)-B-264	7.73	70.79	242.92	3.21	73.45	180.36	(CLWN201/CML507)-B-173	7.03	67.85	211.71	0.78	83	143.07	(VL081452/VL058589)-B-73	11.04	74.11	262.81	2.38	62.07	177.5
(CML494/CLWN201)-B-B-F264	6.1	64.1	227.06	2.7	66.24	153.36	(CKL05017/CML536)-B-266	7.79	70.93	252	3.38	73.36	176.54	(CLWN201/CML507)-B-175	6.95	67.99	217.99	0.45	83.96	140.65	(VL081452/VL058589)-B-74	10.82	73.71	262.81	2.54	62.45	177.15
(CML494/CLWN201)-B-B-F265	5.44	64.59	223.26	2.34	66.43	150.87	(CKL05017/CML536)-B-267	7.8	71.6	244.84	3.15	74.56	182.88	(CLWN201/CML507)-B-176	6.83	67.42	217.73	1.14	82.32	144.39	(VL081452/VL058589)-B-75	11.25	73.22	262.81	2.46	62.8	180.8
(CML494/CLWN201)-B-B-F266	4.89	64.85	223.73	2.34	66.39	151.72	(CKL05017/CML536)-B-268	7.96	70.85	253.66	3.46	73.78	181.76	(CLWN201/CML507)-B-177	6.88	68.09	218.69	0.95	81.54	148.34	(VL081452/VL058589)-B-78	11.25	74.17	262.81	2.39	63.42	178.68
(CML494/CLWN201)-B-B-F268	5.59	64.32	226.25	2.57	66.59	154.41	(CKL05017/CML536)-B-269	7.59	71.31	239.4	3.15	74.44	180.63	(CLWN201/CML507)-B-179	6.89	67.22	211.25	0.6	82.68	141.64	(VL081452/VL058589)-B-79	11.29	73.82	262.81	2.48	62.65	180.51
(CML494/CLWN201)-B-B-F269	5.02	64.56	224.26	2.19	66.82	151.86	(CKL05017/CML536)-B-270	7.39	70.7	241.78	3.2	73.78	179.11	(CLWN201/CML507)-B-180	6.81	67.22	216.73	1.01	81.83	145.42	(VL081452/VL058589)-B-81	9.49	73.57	262.81	2.44	61.65	190.27
(CML494/CLWN201)-B-B-F27	4.98	64.54	224.15	2.42	67.06	155.02	(CKL05017/CML536)-B-271	7.58	71.17	245.93	3.23	73.78	180.35	(CLWN201/CML507)-B-181	6.95	68.15	218.46	1.23	83.73	143.08	(VL081452/VL058589)-B-84	10.77	73.75	262.81	2.49	62.27	178.6
(CML494/CLWN201)-B-B-F270	4.9	64.91	224.55	2.68	66.64	156.13	(CKL05017/CML536)-B-272	7.89	71.76	254	3.51	73.86	183.83	(CLWN201/CML507)-B-182	6.86	67.65	210.29	0.81	81.94	140.7	(VL081452/VL058589)-B-86	11.45	73.85	262.81	2.54	62.18	181.12
(CML494/CLWN201)-B-B-F271	4.21	65.64	221.02	2.39	67.32	151.02	(CKL05017/CML536)-B-273	7.72	71.05	252.78	3.53	73.56	183.7	(CLWN201/CML507)-B-183	6.93	67.66	214.8	1.02	82.18	141.09	(VL081452/VL058589)-B-87	11.36	73.62	262.81	2.44	62.81	183.08
(CML494/CLWN201)-B-B-F272	5.54	63.9	224.02	2.09	66.31	148.94	(CKL05017/CML536)-B-275	7.92	71.13	262.49	3.24	74.46	181.49	(CLWN201/CML507)-B-184	6.84	68.28	222.53	0.55	83.52	142.92	(VL081452/VL058589)-B-88	11.06	73.99	262.81	2.39	62.82	186.75
(CML494/CLWN201)-B-B-F274	5.29	64.88	227.22	2.62	66.92	156.12	(CKL05017/CML536)-B-276	7.53	70.29	247.93	3.51	72.72	180.8	(CLWN201/CML507)-B-185	6.91	67.87	214.4	0.76	82.56	146.38	(VL081452/VL058589)-B-91	11.55	73.77	262.81	2.45	63.29	184.92
(CML494/CLWN201)-B-B-F277	5.03	64.17	225.69	2.78	66.08	152.38	(CKL05017/CML536)-B-277	7.81	70.89	252.06	3.42	73.28	181.71	(CLWN201/CML507)-B-186	6.98	67.55	204	0.63	81.92	141.24	(VL081452/VL058589)-B-95	10.97	73.64	262.81	2.44	62.46	177.48
(CML494/CLWN201)-B-B-F278	4.71	64.5	225.97	2.38	66.5	152.22	(CKL05017/CML536)-B-278	7.96	71.45	258.99	3.51	73.55	179.66	(CLWN201/CML507)-B-187	6.98	68.26	213.42	1.67	82.54	144.6	(VL081452/VL058589)-B-99	10.6	73.79	262.81	2.45	62.16	182.11
(CML494/CLWN201)-B-B-F279	5.73	64.17	225.38	2.51	66.09	155.22	(CKL05017/CML536)-B-279	7.7	71.33	248.5	3.51	73.83	182.11	(CLWN201/CML507)-B-188	6.89	67.84	214.73	0.92	83.08	143.35	NA	NA	NA	NA	NA	NA	NA
(CML494/CLWN201)-B-B-F28	3.54	66	224.96	1.92	67.84	149.34	(CKL05017/CML536)-B-28	7.68	70.88	251.59	3.5	73.63	178.61	(CLWN201/CML507)-B-189	6.9	67.66	208.51	0.9	82.59	139	NA	NA	NA	NA	NA	NA	NA
(CML494/CLWN201)-B-B-F280	5.08	64.81	221.71	2.66	66.2	154.55	(CKL05017/CML536)-B-280	7.54	70.57	240.31	3.41	73.92	179.52	(CLWN201/CML507)-B-190	6.96	67.94	217.51	1.16	81.83	146.41	NA	NA	NA	NA	NA	NA	NA
(CML494/CLWN201)-B-B-F281	4.95	64.56	224.44	2.24	67.18	152.01	(CKL05017/CML536)-B-282	7.78	71.19	245.96	3.39	73.69	176.56	(CLWN201/CML507)-B-193	6.86	66.64	216.62	0.42	82.01	139.19	NA	NA	NA	NA	NA	NA	NA
(CML494/CLWN201)-B-B-F282	4.2	65.37	223.41	1.91	67.3	144.41	(CKL05017/CML536)-B-283	7.7	70.84	246.14	3.23	73.99	179	(CLWN201/CML507)-B-195	6.89	67.04	210.16	0.91	81.53	139.28	NA	NA	NA	NA	NA	NA	NA
(CML494/CLWN201)-B-B-F283	5.75	64.76	223.98	2.6	66.6	153.67	(CKL05017/CML536)-B-284	7.88	70.97	254.58	3.54	73.27	182.81	(CLWN201/CML507)-B-197	6.89	67.31	223.1	0.7	83.29	144.5	NA	NA	NA	NA	NA	NA	NA
(CML494/CLWN201)-B-B-F284	5.41	65.14	222.85	2.71	66.95	151.91	(CKL05017/CML536)-B-286	7.65	70.97	255.76	3.35	73.34	177.61	(CLWN201/CML507)-B-200	6.86	66.78	216.62	1.08	82.43	142.21	NA	NA	NA	NA	NA	NA	NA
(CML494/CLWN201)-B-B-F285	5.41	64.73	227.5	2.74	67.02	156.86	(CKL05017/CML536)-B-288	7.71	70.73	241.93	3.39	71.47	178.77	(CLWN201/CML507)-B-201	6.92	68.39	213.61	0.68	82.67	142.8	NA	NA	NA	NA	NA	NA	NA
(CML494/CLWN201)-B-B-F286	5.11	65.15	223.35	2.55	66.91	153.72	(CKL05017/CML536)-B-29	8.01	71.1	249.02	3.34	74.57	183.51	(CLWN201/CML507)-B-202	6.91	67.24	206.59	0.88	82.37	142.28	NA	NA	NA	NA	NA	NA	NA
(CML494/CLWN201)-B-B-F287	6.06	63.96	226.35	2.71	65.8	153.78	(CKL05017/CML536)-B-293	7.49	71.12	248.92	3.49	73.31	182.14	(CLWN201/CML507)-B-203	6.93	67.54	213.18	1.16	82.13	145.7	NA	NA	NA	NA	NA	NA	NA
(CML494/CLWN201)-B-B-F288	5.42	64.69	225.85	2.91	65.52	157.62	(CKL05017/CML536)-B-294	7.81	71.02	250.73	3.42	74.31	181.95	(CLWN201/CML507)-B-204	6.9	68.05	222.6	0.81	82.75	140.65	NA	NA	NA	NA	NA	NA	NA
(CML494/CLWN201)-B-B-F289	5.76	64.08	227.25	2.73	66.36	154.25	(CKL05017/CML536)-B-295	8.08	71.32	249.36	3.37	74	179.57	(CLWN201/CML507)-B-205	6.92	67.78	219.26	0.82	81.16	148.05	NA	NA	NA	NA	NA	NA	NA
(CML494/CLWN201)-B-B-F29	5.76	64.42	226.18	2.72	66	157.59	(CKL05017/CML536)-B-297	7.74	70.91	250.98	3.36	73.59	178.54	(CLWN201/CML507)-B-206	6.82	67.45	215.57	1.24	82.24	144.7	NA	NA	NA	NA	NA	NA	NA
(CML494/CLWN201)-B-B-F290	5.82	63.99	225.29	3.06	65.74	155.59	(CKL05017/CML536)-B-298	7.93	71.04	250.26	3.33	74.27	180.41	(CLWN201/CML507)-B-207	6.92	67.85	219.74	0.91	82.11	145.07	NA	NA	NA	NA	NA	NA	NA
(CML494/CLWN201)-B-B-F291	5.85	64	228.12	2.39	66.89	153.79	(CKL05017/CML536)-B-3	7.6	70.73	252.52	3.37	73.55	178.87	(CLWN201/CML507)-B-208	6.88	68.05	215.67	0.42	81.48	146.58	NA	NA	NA	NA	NA	NA	NA
(CML494/CLWN201)-B-B-F292	5.93	64.47	227.49	3	66.68	155.05	(CKL05017/CML536)-B-30	7.67	71.11	252.65	3.61	73.88	178.88	(CLWN201/CML507)-B-210	6.87	67.55	212.15	0.88	81.91	143.54	NA	NA	NA	NA	NA	NA	NA
(CML494/CLWN201)-B-B-F293	5.06	65.29	244.32	2.36	67.83	154.94	(CKL05017/CML536)-B-300	7.74	71.03	245.92	3.35	74.42	179.13	(CLWN201/CML507)-B-211	6.9	67.55	211.04	1.06	82.67	140.54	NA	NA	NA	NA	NA	NA	NA
(CML494/CLWN201)-B-B-F294	5.34	64.43	226.61	2.68	66.85	154.43	(CKL05017/CML536)-B-301	7.49	71.45	241.81	3.12	73.49	178.72	(CLWN201/CML507)-B-212	7.01	67.92	221.51	1.11	82.54	144.11	NA	NA	NA	NA	NA	NA	NA
(CML494/CLWN201)-B-B-F295	4.72	64.48	223.63	2.5	66.95	152.02	(CKL05017/CML536)-B-304	7.98	71.84	262.76	3.34	74.14	182.79	(CLWN201/CML507)-B-215	6.97	67.91	220.22	1.12	82.88	144.55	NA	NA	NA	NA	NA	NA	NA
(CML494/CLWN201)-B-B-F296	6.04	64.59	224.12	2.58	66.26	155.71	(CKL05017/CML536)-B-305	7.63	71.64	255.45	3.39	73.71	183.12	(CLWN201/CML507)-B-216	6.9	67.11	211.75	0.87	82.2	143.21	NA	NA	NA	NA	NA	NA	NA
(CML494/CLWN201)-B-B-F297	5	64.66	225.4	2.08	67.44	151.57	(CKL05017/CML536)-B-306	7.66	71.84	253.16	3.33	74.64	179.64	(CLWN201/CML507)-B-217	6.9	68.16	221.34	1.09	81.35	142.06	NA	NA	NA	NA	NA	NA	NA
(CML494/CLWN201)-B-B-F298	4.6	64.49	225.27	2.34	66.16	155.15	(CKL05017/CML536)-B-307	7.46	71.11	248.28	3.61	72.75	181.84	(CLWN201/CML507)-B-218	6.89	67.72	210.73	0.66	81.71	137.7	NA	NA	NA	NA	NA	NA	NA
(CML494/CLWN201)-B-B-F299	5.22	64.89	224.68	2.46	66.5	155.46	(CKL05017/CML536)-B-309	7.71	70.91	246.47	3.65	73.12	180.25	(CLWN201/CML507)-B-219	6.93	67.42	216.08	0.83	82.31	146.77	NA	NA	NA	NA	NA	NA	NA
(CML494/CLWN201)-B-B-F3	5.58	63.87	223.23	2.59	65.87	153.01	(CKL05017/CML536)-B-31	8.06	71.11	253.83	3.53	73.71	181.58	(CLWN201/CML507)-B-220	6.93	67.83	225.45	0.81	83.08	143.44	NA	NA	NA	NA	NA	NA	NA
(CML494/CLWN201)-B-B-F30	4.87	65.35	224.32	2.23	67.13	149.67	(CKL05017/CML536)-B-311	7.94	70.86	254.47	3.42	73.35	183.13	(CLWN201/CML507)-B-221	6.93	67	221.58	1.84	82.04	141.18	NA	NA	NA	NA	NA	NA	NA
(CML494/CLWN201)-B-B-F300	5.8	64.2	227.92	2.77	65.94	158.75	(CKL05017/CML536)-B-312	7.71	70.77	250.22	3.37	74.01	181.33	(CLWN201/CML507)-B-222	6.84	67.01	209.63	0.58	82.27	145.64	NA	NA	NA	NA	NA	NA	NA
(CML494/CLWN201)-B-B-F301	5.8	64.28	226.56	2.45	66.62	154.76	(CKL05017/CML536)-B-313	7.74	71.28	257.03	3.28	74.08	180.04	(CLWN201/CML507)-B-223	6.9	66.87	217.96	NA	81.52	144.92	NA	NA	NA	NA	NA	NA	NA
(CML494/CLWN201)-B-B-F302	5.66	63.95	227.23	2.77	65.99	156.1	(CKL05017/CML536)-B-314	7.77	71.71	259.57	3.38	74	184.09	(CLWN201/CML507)-B-224	6.95	68.11	221.79	NA	82.73	142.81	NA	NA	NA	NA	NA	NA	NA
(CML494/CLWN201)-B-B-F303	6.05	64.71	226.19	2.93	66.02	158.32	(CKL05017/CML536)-B-316	7.55	70.83	252.62	3.31	73.97	179.88	(CLWN201/CML507)-B-225	6.93	68.08	221.37	1.19	82.33	149.17	NA	NA	NA	NA	NA	NA	NA
(CML494/CLWN201)-B-B-F304	4.94	64.48	225.12	2.52	66.62	152.92	(CKL05017/CML536)-B-317	7.81	70.69	248.02	3.36	74.26	179.95	(CLWN201/CML507)-B-226	6.98	68.42	223.61	1.28	83.35	NA	NA	NA	NA	NA	NA	NA	NA
(CML494/CLWN201)-B-B-F306	4.66	65.28	223.08	2.16	66.82	152.34	(CKL05017/CML536)-B-318	7.37	71.23	252.05	3.34	73.76	177.9	(CLWN201/CML507)-B-228	6.98	68	206.84	1.57	82.24	142.37	NA	NA	NA	NA	NA	NA	NA
(CML494/CLWN201)-B-B-F308	5.46	63.45	228.01	2.51	66.38	154.94	(CKL05017/CML536)-B-319	7.57	71.45	251.61	3.22	74.13	177.59	(CLWN201/CML507)-B-229	6.88	67.6	214.12	0.54	82.61	141.19	NA	NA	NA	NA	NA	NA	NA
(CML494/CLWN201)-B-B-F309	5.31	64.09	225.72	2.51	66.07	157.71	(CKL05017/CML536)-B-32	7.91	71.35	251.74	3.24	73.72	179.21	(CLWN201/CML507)-B-231	7.24	67.73	219.67	NA	83.04	141.77	NA	NA	NA	NA	NA	NA	NA
(CML494/CLWN201)-B-B-F31	4.78	64.16	220.37	2.37	66.42	152.4	(CKL05017/CML536)-B-320	7.45	70.38	249.11	3.34	73.81	176.5	(CLWN201/CML507)-B-232	6.87	67.53	219.02	0.59	81.36	143.64	NA	NA	NA	NA	NA	NA	NA
(CML494/CLWN201)-B-B-F310	6.14	64.47	229.21	2.73	66.43	155.11	(CKL05017/CML536)-B-322	7.97	70.99	245.28	3.22	73.74	180.81	(CLWN201/CML507)-B-233	6.8	67.79	213.44	0.75	82.63	140.43	NA	NA	NA	NA	NA	NA	NA
(CML494/CLWN201)-B-B-F311	5.98	63.93	225.61	2.52	65.86	152.16	(CKL05017/CML536)-B-323	7.62	71.6	260.34	3.06	74.77	178.76	(CLWN201/CML507)-B-234	6.99	67.6	214.91	1.04	80.41	145.56	NA	NA	NA	NA	NA	NA	NA
(CML494/CLWN201)-B-B-F312	4.91	64.68	224.46	2.46	66.64	155.06	(CKL05017/CML536)-B-324	8.08	70.82	258.76	3.39	73.44	184.42	(CLWN201/CML507)-B-235	6.88	67.46	216.9	1.28	82.46	145.2	NA	NA	NA	NA	NA	NA	NA
(CML494/CLWN201)-B-B-F313	5.23	64.37	222.93	2.68	66.7	155.43	(CKL05017/CML536)-B-326	7.56	71.46	247.38	3.5	73.64	181.18	(CLWN201/CML507)-B-236	6.87	68.25	213.35	0.84	83.89	139.81	NA	NA	NA	NA	NA	NA	NA
(CML494/CLWN201)-B-B-F314	5.57	63.8	223.03	2.39	66.11	153.95	(CKL05017/CML536)-B-327	7.57	71	246.79	3.43	73.45	179.86	(CLWN201/CML507)-B-237	6.91	68.16	215.32	0.45	82.5	143.09	NA	NA	NA	NA	NA	NA	NA
(CML494/CLWN201)-B-B-F315	4.32	65.07	226.09	2.33	67.5	156.84	(CKL05017/CML536)-B-328	7.84	71.15	249.03	3.37	73.35	181.6	(CLWN201/CML507)-B-238	6.9	67.94	220.2	1.17	83.35	141.33	NA	NA	NA	NA	NA	NA	NA
(CML494/CLWN201)-B-B-F316	5.02	63.91	224.45	2.35	66.16	149.7	(CKL05017/CML536)-B-33	7.76	71.24	252.15	3.19	74.79	179.38	(CLWN201/CML507)-B-239	6.94	66.95	212.52	1.04	82.1	142.89	NA	NA	NA	NA	NA	NA	NA
(CML494/CLWN201)-B-B-F317	5.44	65.2	226.22	2.75	66.37	155.82	(CKL05017/CML536)-B-330	7.33	70.9	248.21	3.23	74.09	176.88	(CLWN201/CML507)-B-240	6.91	67.97	218.43	NA	82.05	146.83	NA	NA	NA	NA	NA	NA	NA
(CML494/CLWN201)-B-B-F318	5.38	64.02	224.66	2.72	66.22	153.78	(CKL05017/CML536)-B-331	7.99	71.02	258.02	3.3	74.3	181.67	(CLWN201/CML507)-B-241	6.73	67.9	214.41	0.73	81.53	141.95	NA	NA	NA	NA	NA	NA	NA
(CML494/CLWN201)-B-B-F319	5.23	64.96	225.51	2.56	66.81	155.68	(CKL05017/CML536)-B-332	7.72	71.33	248	3.4	73.84	183.24	(CLWN201/CML507)-B-242	6.88	68.28	219.83	0.59	82.04	136.78	NA	NA	NA	NA	NA	NA	NA
(CML494/CLWN201)-B-B-F32	4.64	64.68	223.17	2.04	67.61	150.89	(CKL05017/CML536)-B-333	7.55	71.81	255.32	3.37	74.23	182.21	(CLWN201/CML507)-B-244	6.93	67.99	218.63	0.68	82.96	143.57	NA	NA	NA	NA	NA	NA	NA
(CML494/CLWN201)-B-B-F320	5.86	65.08	226.29	2.66	66.53	156.41	(CKL05017/CML536)-B-335	7.82	71.53	257.57	3.44	73.7	178.21	(CLWN201/CML507)-B-245	6.86	67.86	213.38	0.9	82.34	137.88	NA	NA	NA	NA	NA	NA	NA
(CML494/CLWN201)-B-B-F321	4.77	64.03	225.95	2.55	65.62	155.4	(CKL05017/CML536)-B-336	7.59	71.64	251.24	3.37	74.21	181.74	(CLWN201/CML507)-B-246	6.93	68.13	218.52	1.53	83.25	144.42	NA	NA	NA	NA	NA	NA	NA
(CML494/CLWN201)-B-B-F322	4.02	65.72	223.56	2.33	67.55	154.38	(CKL05017/CML536)-B-337	7.93	71.06	255.51	3.71	72.85	185.3	(CLWN201/CML507)-B-247	6.96	67.59	219.94	1.1	83.21	143.34	NA	NA	NA	NA	NA	NA	NA
(CML494/CLWN201)-B-B-F323	4.61	65.42	225.61	2.33	67.32	154.58	(CKL05017/CML536)-B-338	7.66	71.04	255.89	3.67	73.57	181.78	(CLWN201/CML507)-B-248	6.86	67.77	213.7	1.26	82.06	146.86	NA	NA	NA	NA	NA	NA	NA
(CML494/CLWN201)-B-B-F324	5.83	64.14	225.19	2.7	65.53	156.44	(CKL05017/CML536)-B-339	7.76	71.39	257.69	3.49	73.92	180.74	(CLWN201/CML507)-B-249	6.78	67.7	212.04	1.16	81.09	144.68	NA	NA	NA	NA	NA	NA	NA
(CML494/CLWN201)-B-B-F325	5.28	64.6	226.48	2.8	66.43	156.04	(CKL05017/CML536)-B-34	7.78	71.78	252.37	3.47	74.25	183.77	(CLWN201/CML507)-B-250	6.86	67.78	217.3	0.94	NA	139.73	NA	NA	NA	NA	NA	NA	NA
(CML494/CLWN201)-B-B-F326	5.48	64.31	224.76	2.71	66	154.62	(CKL05017/CML536)-B-340	8.06	71.41	247.28	3.42	74.22	179.03	(CLWN201/CML507)-B-251	7	68.22	223.8	0.74	83.36	144.52	NA	NA	NA	NA	NA	NA	NA
(CML494/CLWN201)-B-B-F327	5.39	64.44	226.42	2.57	67.17	155.58	(CKL05017/CML536)-B-341	7.56	71.49	249.48	3.33	73.36	179.81	(CLWN201/CML507)-B-252	6.83	67.52	213.19	0.55	82.27	143.3	NA	NA	NA	NA	NA	NA	NA
(CML494/CLWN201)-B-B-F328	5.22	64.65	228.68	2.53	66.46	154.53	(CKL05017/CML536)-B-342	7.81	71.72	251.08	3.26	74.78	183.21	(CLWN201/CML507)-B-253	6.91	68.33	213.35	NA	81.89	142.7	NA	NA	NA	NA	NA	NA	NA
(CML494/CLWN201)-B-B-F329	5.03	64.96	226.43	2.87	66.84	156.88	(CKL05017/CML536)-B-343	7.66	70.83	252.66	3.64	73.8	180.91	(CLWN201/CML507)-B-254	6.89	67.92	221.17	1.39	83.81	146.29	NA	NA	NA	NA	NA	NA	NA
(CML494/CLWN201)-B-B-F33	5.28	65.61	225.57	2.48	67.12	154.88	(CKL05017/CML536)-B-344	7.45	71.2	243.32	3.31	73.95	174.8	(CLWN201/CML507)-B-255	6.94	67.65	221.89	0.83	82.55	142.28	NA	NA	NA	NA	NA	NA	NA
(CML494/CLWN201)-B-B-F330	5.46	65.27	225.2	2.63	67.25	153.54	(CKL05017/CML536)-B-345	7.75	70.76	251.52	3.25	74.08	180.74	(CLWN201/CML507)-B-256	6.92	67.8	220.64	1.01	82.88	143.38	NA	NA	NA	NA	NA	NA	NA
(CML494/CLWN201)-B-B-F331	4.88	65.35	226.25	2.33	67.06	149.73	(CKL05017/CML536)-B-346	7.84	70.73	248.44	3.3	73.4	179.52	(CLWN201/CML507)-B-257	6.83	67.63	215.16	0.42	82.11	140.97	NA	NA	NA	NA	NA	NA	NA
(CML494/CLWN201)-B-B-F332	5.47	64.32	227.15	2.85	65.91	157.78	(CKL05017/CML536)-B-347	7.9	71.08	251.32	3.2	73.98	180.69	(CLWN201/CML507)-B-258	6.86	67.37	213.86	1.23	82.55	145.14	NA	NA	NA	NA	NA	NA	NA
(CML494/CLWN201)-B-B-F333	5.66	64.03	225.53	2.8	65.88	153.7	(CKL05017/CML536)-B-348	7.57	70.66	246.36	3.39	73.11	181.07	(CLWN201/CML507)-B-259	6.86	66.63	215.04	1.91	81.33	139.64	NA	NA	NA	NA	NA	NA	NA
(CML494/CLWN201)-B-B-F334	5.41	64.11	226.05	2.65	66.15	157.14	(CKL05017/CML536)-B-349	7.78	71.28	248.63	3.35	73.61	183.45	(CLWN201/CML507)-B-260	6.91	67.38	217.89	1.87	81.85	146.07	NA	NA	NA	NA	NA	NA	NA
(CML494/CLWN201)-B-B-F335	5.55	63.66	223.42	2.36	65.87	154.95	(CKL05017/CML536)-B-350	7.79	71.06	248.36	3.38	73.83	182	(CLWN201/CML507)-B-262	6.83	67.16	214.22	1.49	82.3	143.25	NA	NA	NA	NA	NA	NA	NA
(CML494/CLWN201)-B-B-F336	5.18	64.4	225.88	2.47	66.42	151.39	(CKL05017/CML536)-B-351	7.94	71.06	256.87	3.13	74.25	182.43	(CLWN201/CML507)-B-263	6.99	68.29	222.59	0.73	NA	NA	NA	NA	NA	NA	NA	NA	NA
(CML494/CLWN201)-B-B-F338	4.96	63.87	226.58	2.58	66.46	155.75	(CKL05017/CML536)-B-36	7.91	70.96	253.77	3.27	74.25	180.51	(CLWN201/CML507)-B-264	6.89	66.97	220.65	0.79	82.64	142.77	NA	NA	NA	NA	NA	NA	NA
(CML494/CLWN201)-B-B-F339	5.16	64.4	224.03	2.46	66.27	154.51	(CKL05017/CML536)-B-38	7.41	70.89	249.44	3.13	73.7	180.63	(CLWN201/CML507)-B-265	6.89	68.04	218.04	0.91	81.84	146.85	NA	NA	NA	NA	NA	NA	NA
(CML494/CLWN201)-B-B-F34	5.58	64.77	226.74	2.7	66.67	155.38	(CKL05017/CML536)-B-4	7.57	70.46	248.21	3.37	73.93	180.14	(CLWN201/CML507)-B-266	6.82	66.9	214.53	0.83	82.4	139.49	NA	NA	NA	NA	NA	NA	NA
(CML494/CLWN201)-B-B-F340	4.78	64.19	225.57	2.09	66.03	152.51	(CKL05017/CML536)-B-40	7.55	71.45	249.99	3.41	74.13	182.81	(CLWN201/CML507)-B-267	6.92	68.47	215.19	1	81.93	143.33	NA	NA	NA	NA	NA	NA	NA
(CML494/CLWN201)-B-B-F341	4.71	65.16	224.33	2.4	66.81	155.16	(CKL05017/CML536)-B-41	7.99	71.25	257.22	3.4	73.8	181.88	(CLWN201/CML507)-B-268	6.97	67.81	213.28	1.25	83.39	143.93	NA	NA	NA	NA	NA	NA	NA
(CML494/CLWN201)-B-B-F342	4.82	65.29	225.7	2.45	67.31	152.5	(CKL05017/CML536)-B-42	7.82	70.55	251.04	3.36	73.48	180.01	(CLWN201/CML507)-B-269	6.95	67.83	218.63	0.92	NA	150.06	NA	NA	NA	NA	NA	NA	NA
(CML494/CLWN201)-B-B-F343	4.74	64.58	225.17	2.51	66.6	155.25	(CKL05017/CML536)-B-43	7.59	70.86	248.57	3.46	73.25	180.85	(CLWN201/CML507)-B-270	6.89	67.52	216.86	0.52	82.95	141.08	NA	NA	NA	NA	NA	NA	NA
(CML494/CLWN201)-B-B-F344	5.31	63.91	226.8	2.63	65.37	155.16	(CKL05017/CML536)-B-44	7.52	70.88	247.92	3.32	73.7	178.32	(CLWN201/CML507)-B-271	6.87	67.26	214.04	1.64	83.25	141.73	NA	NA	NA	NA	NA	NA	NA
(CML494/CLWN201)-B-B-F345	4.86	64.47	222.79	2.54	65.94	153.63	(CKL05017/CML536)-B-45	7.54	70.79	248.35	3.21	73.88	178.15	(CLWN201/CML507)-B-272	6.81	67.9	213.78	NA	NA	144.31	NA	NA	NA	NA	NA	NA	NA
(CML494/CLWN201)-B-B-F346	5.38	64.24	225.79	2.61	66.4	156.78	(CKL05017/CML536)-B-48	7.51	71.31	241.1	3.48	73.03	179.8	(CLWN201/CML507)-B-273	6.83	68.3	213.39	1.19	82.59	135.05	NA	NA	NA	NA	NA	NA	NA
(CML494/CLWN201)-B-B-F347	4.96	64.48	225.52	2.48	66.48	154.99	(CKL05017/CML536)-B-50	7.58	70.92	257.29	3.12	73.83	181.89	(CLWN201/CML507)-B-274	6.86	66.8	214.11	1.08	81.67	141.34	NA	NA	NA	NA	NA	NA	NA
(CML494/CLWN201)-B-B-F348	5.87	64.03	225.34	2.76	65.84	156.13	(CKL05017/CML536)-B-51	7.92	71.27	251.48	3.38	73.06	177.79	(CLWN201/CML507)-B-275	6.84	66.56	211.59	NA	81.27	138.6	NA	NA	NA	NA	NA	NA	NA
(CML494/CLWN201)-B-B-F349	5.25	63.83	226.97	2.48	66.57	153.68	(CKL05017/CML536)-B-52	7.75	71.11	244.04	3.32	74.01	179.43	(CLWN201/CML507)-B-276	6.83	67.84	220.43	0.56	83.02	141.97	NA	NA	NA	NA	NA	NA	NA
(CML494/CLWN201)-B-B-F350	5.92	64.12	227.13	3.02	65.93	159.88	(CKL05017/CML536)-B-53	7.77	71.4	261.37	3.38	73.8	182.52	(CLWN201/CML507)-B-277	6.86	66.87	213.72	0.84	83.56	144.49	NA	NA	NA	NA	NA	NA	NA
(CML494/CLWN201)-B-B-F351	4.69	65.18	224.76	2.01	67.56	145.67	(CKL05017/CML536)-B-55	7.75	70.76	251.02	3.32	73.77	182.61	(CLWN201/CML507)-B-278	6.86	68.05	209.45	0.38	NA	144.8	NA	NA	NA	NA	NA	NA	NA
(CML494/CLWN201)-B-B-F352	5.49	64.2	224.59	2.71	66.15	153.8	(CKL05017/CML536)-B-56	7.61	70.82	248.94	3.38	73.31	179.29	(CLWN201/CML507)-B-279	6.97	66.95	210.98	0.8	83.01	144.97	NA	NA	NA	NA	NA	NA	NA
(CML494/CLWN201)-B-B-F353	5.09	64.47	227.54	2.53	66.61	155.1	(CKL05017/CML536)-B-59	7.74	70.95	243.26	3.52	73.25	175.08	(CLWN201/CML507)-B-280	6.93	67.57	215.43	1.71	82.37	144.08	NA	NA	NA	NA	NA	NA	NA
(CML494/CLWN201)-B-B-F354	5.72	64.41	225.32	2.64	66.34	156.83	(CKL05017/CML536)-B-6	7.68	71.1	249.45	3.44	73.45	178.55	(CLWN201/CML507)-B-281	6.99	68.03	212.76	0.91	81.78	142.33	NA	NA	NA	NA	NA	NA	NA
(CML494/CLWN201)-B-B-F355	4.76	65.07	223.31	2.4	67.09	150.11	(CKL05017/CML536)-B-60	7.34	71.13	254.79	3.22	73.45	182.51	(CLWN201/CML507)-B-282	6.87	67.09	203.54	NA	82.13	136.69	NA	NA	NA	NA	NA	NA	NA
(CML494/CLWN201)-B-B-F356	5.19	65	224.11	2.61	66.58	156.99	(CKL05017/CML536)-B-62	7.93	71.24	255.63	3.36	73.68	182.93	(CLWN201/CML507)-B-283	6.85	67.56	219.57	0.34	83.04	142.75	NA	NA	NA	NA	NA	NA	NA
(CML494/CLWN201)-B-B-F357	5.65	64.19	226.36	2.4	66.27	155.18	(CKL05017/CML536)-B-63	7.74	70.82	246.23	3.63	73.52	181.55	(CLWN201/CML507)-B-284	6.96	68.05	217.12	1.51	82.56	146.25	NA	NA	NA	NA	NA	NA	NA
(CML494/CLWN201)-B-B-F358	5.72	63.86	221.36	2.77	66.1	154.19	(CKL05017/CML536)-B-64	7.6	70.94	247.51	3.52	73.35	182	(CLWN201/CML507)-B-285	6.93	67.96	222.2	1.1	82.35	141.88	NA	NA	NA	NA	NA	NA	NA
(CML494/CLWN201)-B-B-F359	5.04	64.54	222.31	2.54	67.1	155.97	(CKL05017/CML536)-B-66	7.59	71.15	258.12	3.22	73.7	179.21	(CLWN201/CML507)-B-286	6.84	67.33	213.7	0.53	82.03	145.12	NA	NA	NA	NA	NA	NA	NA
(CML494/CLWN201)-B-B-F36	5.83	64.03	227.9	2.47	66.66	156.72	(CKL05017/CML536)-B-7	8.03	70.92	251.99	3.57	73.58	184.62	(CLWN201/CML507)-B-287	6.96	67.77	220.03	0.65	82.52	138.08	NA	NA	NA	NA	NA	NA	NA
(CML494/CLWN201)-B-B-F360	5.24	64.5	221.58	2.73	66.11	155.91	(CKL05017/CML536)-B-72	7.6	71.03	255.36	3.18	73.66	181.64	(CLWN201/CML507)-B-288	6.84	67.36	217.14	0.95	81.56	144.16	NA	NA	NA	NA	NA	NA	NA
(CML494/CLWN201)-B-B-F361	4.84	64.88	222.75	2.23	67.16	153.8	(CKL05017/CML536)-B-73	8.13	71.78	251.18	3.54	74.3	182.66	(CLWN201/CML507)-B-289	6.84	67.47	222.42	1.29	81.5	142.56	NA	NA	NA	NA	NA	NA	NA
(CML494/CLWN201)-B-B-F362	5.63	64.35	225.56	2.35	67.2	154.09	(CKL05017/CML536)-B-74	7.45	70.17	231.15	3.43	72.52	179.62	(CLWN201/CML507)-B-290	6.86	67.41	215.89	1.09	82.02	138.16	NA	NA	NA	NA	NA	NA	NA
(CML494/CLWN201)-B-B-F363	5.88	63.89	226.43	2.62	66.86	155.8	(CKL05017/CML536)-B-75	7.73	71.02	247.48	3.5	73.36	180.43	(CLWN201/CML507)-B-291	6.88	67.98	206.01	1.36	NA	139.52	NA	NA	NA	NA	NA	NA	NA
(CML494/CLWN201)-B-B-F364	5.5	65.09	224.61	2.69	66.95	155.29	(CKL05017/CML536)-B-76	7.52	70.91	248.47	3.33	74.01	177.51	(CLWN201/CML507)-B-292	6.93	68.33	212.81	0.7	82.27	146.9	NA	NA	NA	NA	NA	NA	NA
(CML494/CLWN201)-B-B-F366	5	65.02	221.86	2.27	67.05	154.35	(CKL05017/CML536)-B-77	7.8	70.75	246.3	3.38	73.06	177.65	(CLWN201/CML507)-B-293	6.87	66.97	211.73	0.79	NA	141.57	NA	NA	NA	NA	NA	NA	NA
(CML494/CLWN201)-B-B-F367	4.93	66.15	227.82	2.37	68.29	155.7	(CKL05017/CML536)-B-78	7.77	70.93	241.68	3.53	73.24	176.74	(CLWN201/CML507)-B-294	6.86	67.55	211.93	1.26	82.9	140.83	NA	NA	NA	NA	NA	NA	NA
(CML494/CLWN201)-B-B-F368	4.51	64.88	223.32	2.25	67.15	150.99	(CKL05017/CML536)-B-79	7.69	71.45	247.64	3.16	73.98	179.84	(CLWN201/CML507)-B-295	6.83	67.11	211.15	0.82	82.17	141.33	NA	NA	NA	NA	NA	NA	NA
(CML494/CLWN201)-B-B-F369	5.87	64.79	224.11	2.65	65.96	154.81	(CKL05017/CML536)-B-8	7.77	70.72	247.91	3.46	73.95	176.64	(CLWN201/CML507)-B-296	6.96	68.42	224.61	0.91	81.22	150.79	NA	NA	NA	NA	NA	NA	NA
(CML494/CLWN201)-B-B-F37	5.46	64.24	226.26	2.76	66.28	156.33	(CKL05017/CML536)-B-80	7.75	71.05	253.36	3.46	73.61	183.37	(CLWN201/CML507)-B-297	6.91	67.91	213.36	1.01	83.07	138.68	NA	NA	NA	NA	NA	NA	NA
(CML494/CLWN201)-B-B-F370	5.56	64.27	226.7	2.63	66.59	153.89	(CKL05017/CML536)-B-82	7.72	71.4	249.35	3.14	74.42	180.74	(CLWN201/CML507)-B-298	6.87	68.19	222.89	1.16	82.89	145.55	NA	NA	NA	NA	NA	NA	NA
(CML494/CLWN201)-B-B-F371	5.43	64.45	229.06	2.8	66.64	157.01	(CKL05017/CML536)-B-84	7.63	71.29	240.7	3.25	73.72	177.88	(CLWN201/CML507)-B-299	6.87	67.76	217.7	0.85	81.85	148.17	NA	NA	NA	NA	NA	NA	NA
(CML494/CLWN201)-B-B-F372	4.99	65.01	221.65	2.43	67	152.82	(CKL05017/CML536)-B-85	7.55	71.1	244.78	3.37	73.47	175.03	(CLWN201/CML507)-B-300	6.9	67.16	207.41	0.73	82.58	145.82	NA	NA	NA	NA	NA	NA	NA
(CML494/CLWN201)-B-B-F373	5.74	64.72	226.43	2.37	67.05	153.2	(CKL05017/CML536)-B-86	7.46	70.99	244.96	3.2	73.61	179.59	(CLWN201/CML507)-B-303	6.93	67.22	215.98	1.35	82.42	142.43	NA	NA	NA	NA	NA	NA	NA
(CML494/CLWN201)-B-B-F374	5.02	64.62	226.5	2.36	66.77	152.94	(CKL05017/CML536)-B-87	7.74	71.72	252.59	3.24	74.24	177.75	(CLWN201/CML507)-B-304	6.94	68	220.75	NA	83.04	144.14	NA	NA	NA	NA	NA	NA	NA
(CML494/CLWN201)-B-B-F375	5.5	64.84	227.33	2.89	66.39	158.1	(CKL05017/CML536)-B-88	7.94	71.26	254.23	3.46	73.53	177.82	(CLWN201/CML507)-B-305	6.88	67.36	213.3	0.99	80.64	142.08	NA	NA	NA	NA	NA	NA	NA
(CML494/CLWN201)-B-B-F376	5.21	64.64	219.74	2.54	66.44	153.42	(CKL05017/CML536)-B-9	7.99	71.25	252.41	3.42	74.05	186.19	(CLWN201/CML507)-B-306	6.88	67.08	208.9	1.17	80.33	142.87	NA	NA	NA	NA	NA	NA	NA
(CML494/CLWN201)-B-B-F377	5.26	64.71	224.72	2.63	67	154.78	(CKL05017/CML536)-B-90	7.62	71.3	250.78	3.38	73.65	179.61	(CLWN201/CML507)-B-307	6.8	66.99	207.24	1.13	83.33	138	NA	NA	NA	NA	NA	NA	NA
(CML494/CLWN201)-B-B-F378	5.91	64.77	227.62	2.84	66.79	157.41	(CKL05017/CML536)-B-91	7.54	70.74	248.43	3.17	74.04	180.02	(CLWN201/CML507)-B-308	6.89	68.45	218.48	0.54	84.48	140.4	NA	NA	NA	NA	NA	NA	NA
(CML494/CLWN201)-B-B-F379	5.39	64.28	224.09	2.63	66.17	153.36	(CKL05017/CML536)-B-92	7.76	70.89	247.67	3.44	73.77	180.49	(CLWN201/CML507)-B-309	6.92	67.72	216.63	0.78	83.75	139.51	NA	NA	NA	NA	NA	NA	NA
(CML494/CLWN201)-B-B-F380	5.18	65.43	226.9	2.53	67.49	154.42	(CKL05017/CML536)-B-93	7.67	71.02	251.14	3.37	73.43	174.93	(CLWN201/CML507)-B-310	6.89	67.79	210.02	1.65	82.02	142.37	NA	NA	NA	NA	NA	NA	NA
(CML494/CLWN201)-B-B-F381	6.46	64.11	226.51	2.73	65.87	156.39	(CKL05017/CML536)-B-94	7.59	71.27	246.92	3.27	73.6	178.8	(CLWN201/CML507)-B-311	6.93	67.45	223.22	0.7	82.22	148.15	NA	NA	NA	NA	NA	NA	NA
(CML494/CLWN201)-B-B-F382	5.5	64.11	224.25	2.82	66.07	154.88	(CKL05017/CML536)-B-95	7.35	71.66	247.77	3.44	74.08	182.6	(CLWN201/CML507)-B-312	6.89	67.82	216.9	0.98	82.88	140.84	NA	NA	NA	NA	NA	NA	NA
(CML494/CLWN201)-B-B-F383	5.6	64.52	224.67	2.62	66.31	155.09	(CKL05017/CML536)-B-96	7.39	70.91	246.43	3.21	74.2	175.19	(CLWN201/CML507)-B-313	6.95	67.43	213.34	0.86	80.81	141.21	NA	NA	NA	NA	NA	NA	NA
(CML494/CLWN201)-B-B-F384	5.36	64.78	228.95	2.44	67.2	153.85	(CKL05017/CML536)-B-97	7.8	71.12	254.14	3.34	74.12	175.74	(CLWN201/CML507)-B-314	6.89	67.56	219.08	0.7	NA	146.28	NA	NA	NA	NA	NA	NA	NA
(CML494/CLWN201)-B-B-F385	5.64	64.89	224.54	2.43	67.2	153.46	(CKL05017/CML536)-B-98	7.58	70.96	247.83	3.28	74.78	180.67	(CLWN201/CML507)-B-315	6.86	67.84	217.8	1.88	81.86	148.86	NA	NA	NA	NA	NA	NA	NA
(CML494/CLWN201)-B-B-F386	5	64.19	224.81	2.34	65.73	150.6	NA	NA	NA	NA	NA	NA	NA	(CLWN201/CML507)-B-316	6.97	67.31	221.43	0.82	83.33	144.06	NA	NA	NA	NA	NA	NA	NA
(CML494/CLWN201)-B-B-F387	5.43	64.4	227.78	2.49	66.63	155.04	NA	NA	NA	NA	NA	NA	NA	(CLWN201/CML507)-B-318	6.86	67.63	217.23	0.42	82.75	141.07	NA	NA	NA	NA	NA	NA	NA
(CML494/CLWN201)-B-B-F388	4.7	64.75	225.51	2.4	66.69	150.3	NA	NA	NA	NA	NA	NA	NA	(CLWN201/CML507)-B-319	6.83	67.57	209.1	0.61	80.53	142.7	NA	NA	NA	NA	NA	NA	NA
(CML494/CLWN201)-B-B-F4	5.82	64.25	225.09	2.67	65.94	155.16	NA	NA	NA	NA	NA	NA	NA	(CLWN201/CML507)-B-321	6.89	68.28	215.22	0.56	83.15	143.31	NA	NA	NA	NA	NA	NA	NA
(CML494/CLWN201)-B-B-F401	5.81	64.26	225.66	2.83	66.1	156.74	NA	NA	NA	NA	NA	NA	NA	(CLWN201/CML507)-B-323	7.22	66.61	212.17	0.98	82.52	138.82	NA	NA	NA	NA	NA	NA	NA
(CML494/CLWN201)-B-B-F404	5.23	64.43	225.33	3.19	66.35	155.53	NA	NA	NA	NA	NA	NA	NA	(CLWN201/CML507)-B-324	6.94	67.86	215.61	0.99	82.13	139.66	NA	NA	NA	NA	NA	NA	NA
(CML494/CLWN201)-B-B-F407	5.64	64.24	225.23	2.43	65.82	154.61	NA	NA	NA	NA	NA	NA	NA	(CLWN201/CML507)-B-325	6.85	67.14	217.84	0.56	82.01	141.77	NA	NA	NA	NA	NA	NA	NA
(CML494/CLWN201)-B-B-F410	5.57	64.18	227.08	2.55	66.8	156.74	NA	NA	NA	NA	NA	NA	NA	(CLWN201/CML507)-B-326	6.81	67.48	204.37	1.34	81.57	143.32	NA	NA	NA	NA	NA	NA	NA
(CML494/CLWN201)-B-B-F43	5.79	64.9	226.48	2.49	67.46	153.52	NA	NA	NA	NA	NA	NA	NA	(CLWN201/CML507)-B-327	6.85	67.21	208.72	0.9	82.54	143.25	NA	NA	NA	NA	NA	NA	NA
(CML494/CLWN201)-B-B-F45	5.01	64.64	228.51	2.47	67.34	157.54	NA	NA	NA	NA	NA	NA	NA	(CLWN201/CML507)-B-328	6.98	67.8	222	1.22	81.29	145.1	NA	NA	NA	NA	NA	NA	NA
(CML494/CLWN201)-B-B-F46	5.66	65.43	224.61	2.78	66.22	159.49	NA	NA	NA	NA	NA	NA	NA	(CLWN201/CML507)-B-329	6.86	67.55	219.09	1.14	82.59	143.26	NA	NA	NA	NA	NA	NA	NA
(CML494/CLWN201)-B-B-F5	5.29	64.38	222.77	2.71	66.49	155.65	NA	NA	NA	NA	NA	NA	NA	(CLWN201/CML507)-B-330	6.83	66.52	210.76	0.97	81.97	143.38	NA	NA	NA	NA	NA	NA	NA
(CML494/CLWN201)-B-B-F51	5.62	65.1	225.39	2.61	67.04	155.2	NA	NA	NA	NA	NA	NA	NA	(CLWN201/CML507)-B-331	6.89	67.72	218.29	0.94	83.04	146.06	NA	NA	NA	NA	NA	NA	NA
(CML494/CLWN201)-B-B-F52	4.68	65.29	224.14	2.36	67.03	159.83	NA	NA	NA	NA	NA	NA	NA	(CLWN201/CML507)-B-332	6.81	67.28	217.56	0.79	NA	143.57	NA	NA	NA	NA	NA	NA	NA
(CML494/CLWN201)-B-B-F53	4.05	65.59	221.14	2.02	67.28	148.18	NA	NA	NA	NA	NA	NA	NA	(CLWN201/CML507)-B-333	7	67.92	221.88	1.09	82.4	142.82	NA	NA	NA	NA	NA	NA	NA
(CML494/CLWN201)-B-B-F54	5.25	64.41	224.63	2.6	65.63	153.78	NA	NA	NA	NA	NA	NA	NA	(CLWN201/CML507)-B-334	6.83	68.16	217.75	0.69	83.22	142.82	NA	NA	NA	NA	NA	NA	NA
(CML494/CLWN201)-B-B-F56	5.48	64.32	229.42	2.9	66.38	158.01	NA	NA	NA	NA	NA	NA	NA	(CLWN201/CML507)-B-335	6.91	68.33	215.57	0.87	82.9	146.23	NA	NA	NA	NA	NA	NA	NA
(CML494/CLWN201)-B-B-F57	5.11	65.13	227.95	2.08	67.74	153.39	NA	NA	NA	NA	NA	NA	NA	(CLWN201/CML507)-B-337	6.92	67.49	212.24	0.88	81.11	137.15	NA	NA	NA	NA	NA	NA	NA
(CML494/CLWN201)-B-B-F58	4.71	64.25	222.45	2.36	66.89	155.04	NA	NA	NA	NA	NA	NA	NA	(CLWN201/CML507)-B-338	6.93	67.84	213.88	0.69	83.13	148.34	NA	NA	NA	NA	NA	NA	NA
(CML494/CLWN201)-B-B-F59	5.88	64.82	226.88	2.6	66.48	155.87	NA	NA	NA	NA	NA	NA	NA	(CLWN201/CML507)-B-339	6.87	67.59	211.17	0.98	82.77	143.35	NA	NA	NA	NA	NA	NA	NA
(CML494/CLWN201)-B-B-F6	4.33	65.1	224.33	2.27	67.07	157.47	NA	NA	NA	NA	NA	NA	NA	(CLWN201/CML507)-B-340	6.84	67.54	216.09	NA	82.62	145.19	NA	NA	NA	NA	NA	NA	NA
(CML494/CLWN201)-B-B-F61	5.95	64.19	227.42	2.56	66.74	156.53	NA	NA	NA	NA	NA	NA	NA	(CLWN201/CML507)-B-341	6.94	67.44	213.52	1.1	83.14	142.21	NA	NA	NA	NA	NA	NA	NA
(CML494/CLWN201)-B-B-F62	4.2	64.52	221.48	1.75	66.57	151.22	NA	NA	NA	NA	NA	NA	NA	(CLWN201/CML507)-B-343	6.88	67.26	217.84	0.81	85.51	140.87	NA	NA	NA	NA	NA	NA	NA
(CML494/CLWN201)-B-B-F65	4.97	64.72	223.97	2.73	66.41	155.36	NA	NA	NA	NA	NA	NA	NA	(CLWN201/CML507)-B-344	6.87	66.71	214.26	0.96	82.56	146.41	NA	NA	NA	NA	NA	NA	NA
(CML494/CLWN201)-B-B-F66	5.52	64.64	226.5	2.85	66.44	155.74	NA	NA	NA	NA	NA	NA	NA	(CLWN201/CML507)-B-345	6.81	67.22	212.97	0.95	81.01	143.58	NA	NA	NA	NA	NA	NA	NA
(CML494/CLWN201)-B-B-F67	4.49	65.39	223.45	2.39	67.2	154.03	NA	NA	NA	NA	NA	NA	NA	(CLWN201/CML507)-B-346	6.94	67.71	215.8	1.22	84.72	136.32	NA	NA	NA	NA	NA	NA	NA
(CML494/CLWN201)-B-B-F68	5.53	64.66	236.97	2.64	66.89	154.9	NA	NA	NA	NA	NA	NA	NA	(CLWN201/CML507)-B-347	6.83	68.13	220.39	0.87	82.54	143.56	NA	NA	NA	NA	NA	NA	NA
(CML494/CLWN201)-B-B-F69	4.15	65.15	225.23	1.88	68.19	150.23	NA	NA	NA	NA	NA	NA	NA	(CLWN201/CML507)-B-348	6.95	67.99	219.11	0.68	82.69	139.15	NA	NA	NA	NA	NA	NA	NA
(CML494/CLWN201)-B-B-F7	5.82	64.19	226.48	2.81	66.44	157.52	NA	NA	NA	NA	NA	NA	NA	(CLWN201/CML507)-B-349	6.91	67.1	213.48	0.47	82.76	135.73	NA	NA	NA	NA	NA	NA	NA
(CML494/CLWN201)-B-B-F70	5.05	64.87	229.23	2.52	66.27	153.44	NA	NA	NA	NA	NA	NA	NA	(CLWN201/CML507)-B-350	6.87	67.05	208.83	1.27	82.01	140.52	NA	NA	NA	NA	NA	NA	NA
(CML494/CLWN201)-B-B-F71	5.6	65.79	225.88	2.16	68.02	157	NA	NA	NA	NA	NA	NA	NA	(CLWN201/CML507)-B-351	6.95	67.53	220.22	0.98	82.99	143.87	NA	NA	NA	NA	NA	NA	NA
(CML494/CLWN201)-B-B-F72	4.79	64.44	225.11	2.15	67.04	152.44	NA	NA	NA	NA	NA	NA	NA	(CLWN201/CML507)-B-352	6.82	66.36	215.91	1.04	81.84	142.33	NA	NA	NA	NA	NA	NA	NA
(CML494/CLWN201)-B-B-F73	4.64	64.11	223.91	2.41	65.8	157.17	NA	NA	NA	NA	NA	NA	NA	(CLWN201/CML507)-B-353	6.84	67.7	212.31	0.87	82.29	143.69	NA	NA	NA	NA	NA	NA	NA
(CML494/CLWN201)-B-B-F74	5.07	63.95	224.89	2.35	66.6	155.21	NA	NA	NA	NA	NA	NA	NA	(CLWN201/CML507)-B-354	6.88	67.44	214.98	0.75	83.48	139.23	NA	NA	NA	NA	NA	NA	NA
(CML494/CLWN201)-B-B-F75	5.7	64.07	224.8	2.65	66.33	155.33	NA	NA	NA	NA	NA	NA	NA	(CLWN201/CML507)-B-355	6.94	67.46	209.26	0.77	81.83	141.81	NA	NA	NA	NA	NA	NA	NA
(CML494/CLWN201)-B-B-F76	5.4	64.37	224.75	2.62	66.32	152.53	NA	NA	NA	NA	NA	NA	NA	(CLWN201/CML507)-B-356	6.83	67.01	214.37	0.96	81.01	141.18	NA	NA	NA	NA	NA	NA	NA
(CML494/CLWN201)-B-B-F77	3.88	65.03	220.93	2.01	67.39	151.8	NA	NA	NA	NA	NA	NA	NA	(CLWN201/CML507)-B-357	6.86	67.52	216.44	1.2	82.41	142.54	NA	NA	NA	NA	NA	NA	NA
(CML494/CLWN201)-B-B-F78	4.27	64.55	221.71	2.18	66.17	152.15	NA	NA	NA	NA	NA	NA	NA	NA	NA	NA	NA	NA	NA	NA	NA	NA	NA	NA	NA	NA	NA
(CML494/CLWN201)-B-B-F8	5.45	63.6	224.83	2.76	65.65	153.24	NA	NA	NA	NA	NA	NA	NA	NA	NA	NA	NA	NA	NA	NA	NA	NA	NA	NA	NA	NA	NA
(CML494/CLWN201)-B-B-F82	4.62	65.36	223.47	2.27	66.93	155.45	NA	NA	NA	NA	NA	NA	NA	NA	NA	NA	NA	NA	NA	NA	NA	NA	NA	NA	NA	NA	NA
(CML494/CLWN201)-B-B-F83	5.06	63.83	221.53	3.03	64.76	156.78	NA	NA	NA	NA	NA	NA	NA	NA	NA	NA	NA	NA	NA	NA	NA	NA	NA	NA	NA	NA	NA
(CML494/CLWN201)-B-B-F84	4.82	64.44	225.34	2.85	66.3	154.67	NA	NA	NA	NA	NA	NA	NA	NA	NA	NA	NA	NA	NA	NA	NA	NA	NA	NA	NA	NA	NA
(CML494/CLWN201)-B-B-F85	5.31	64.93	224.06	2.72	66.45	156.33	NA	NA	NA	NA	NA	NA	NA	NA	NA	NA	NA	NA	NA	NA	NA	NA	NA	NA	NA	NA	NA
(CML494/CLWN201)-B-B-F86	5.31	65.41	225.57	2.56	67	155.07	NA	NA	NA	NA	NA	NA	NA	NA	NA	NA	NA	NA	NA	NA	NA	NA	NA	NA	NA	NA	NA
(CML494/CLWN201)-B-B-F87	5.06	65.09	224.76	2.5	66.61	156.54	NA	NA	NA	NA	NA	NA	NA	NA	NA	NA	NA	NA	NA	NA	NA	NA	NA	NA	NA	NA	NA
(CML494/CLWN201)-B-B-F88	5.07	64.75	224.2	2.39	66.57	153.32	NA	NA	NA	NA	NA	NA	NA	NA	NA	NA	NA	NA	NA	NA	NA	NA	NA	NA	NA	NA	NA
(CML494/CLWN201)-B-B-F89	5.67	64.4	226.06	2.66	66.44	156.34	NA	NA	NA	NA	NA	NA	NA	NA	NA	NA	NA	NA	NA	NA	NA	NA	NA	NA	NA	NA	NA
(CML494/CLWN201)-B-B-F9	4.87	64.74	223.72	2.77	65.7	155.21	NA	NA	NA	NA	NA	NA	NA	NA	NA	NA	NA	NA	NA	NA	NA	NA	NA	NA	NA	NA	NA
(CML494/CLWN201)-B-B-F90	5.2	64.68	224.34	2.54	66.57	153.41	NA	NA	NA	NA	NA	NA	NA	NA	NA	NA	NA	NA	NA	NA	NA	NA	NA	NA	NA	NA	NA
(CML494/CLWN201)-B-B-F91	5.2	64.33	224	2.27	66.77	154.72	NA	NA	NA	NA	NA	NA	NA	NA	NA	NA	NA	NA	NA	NA	NA	NA	NA	NA	NA	NA	NA
(CML494/CLWN201)-B-B-F92	5.43	63.85	225.87	2.71	66.29	156.4	NA	NA	NA	NA	NA	NA	NA	NA	NA	NA	NA	NA	NA	NA	NA	NA	NA	NA	NA	NA	NA
(CML494/CLWN201)-B-B-F93	4.7	64.88	225.43	2.04	66.94	149.15	NA	NA	NA	NA	NA	NA	NA	NA	NA	NA	NA	NA	NA	NA	NA	NA	NA	NA	NA	NA	NA
(CML494/CLWN201)-B-B-F94	4.9	65.16	225.01	2.07	67.87	152.46	NA	NA	NA	NA	NA	NA	NA	NA	NA	NA	NA	NA	NA	NA	NA	NA	NA	NA	NA	NA	NA
(CML494/CLWN201)-B-B-F95	5.05	64.81	226.01	2.1	66.88	153.64	NA	NA	NA	NA	NA	NA	NA	NA	NA	NA	NA	NA	NA	NA	NA	NA	NA	NA	NA	NA	NA
(CML494/CLWN201)-B-B-F96	4.11	65.49	222.09	1.93	66.82	151.48	NA	NA	NA	NA	NA	NA	NA	NA	NA	NA	NA	NA	NA	NA	NA	NA	NA	NA	NA	NA	NA
(CML494/CLWN201)-B-B-F97	4.96	64.89	225.92	2.48	66.67	154.06	NA	NA	NA	NA	NA	NA	NA	NA	NA	NA	NA	NA	NA	NA	NA	NA	NA	NA	NA	NA	NA
(CML494/CLWN201)-B-B-F98	5.74	64.83	224.34	2.73	66.43	154.93	NA	NA	NA	NA	NA	NA	NA	NA	NA	NA	NA	NA	NA	NA	NA	NA	NA	NA	NA	NA	NA
(CML494/CLWN201)-B-B-F99	4.89	64.39	223.69	2.45	66.35	153.23	NA	NA	NA	NA	NA	NA	NA	NA	NA	NA	NA	NA	NA	NA	NA	NA	NA	NA	NA	NA	NA

## Sheet: Pop1_SNP
marker	PZA01271.1	PZA02129.1	PZA00566.5	PZA00425.11	PZA02487.1	PZA01963.15	PHM5480.17	PHM12706.14	PZA02823.1	PHM4942.12	PZA00664.3	PZB01647.1	PZA03001.15	PHM4992.10	PZA00381.4	PHM5293.11	PZA03064.6	PZA01588.1	PHM14475.7	PZB00895.1	PZB00008.1	PZB00063.1	PZA00030.11	PZB00114.1	PZA02957.5	PZA00307.14	PZA02359.10	PHM5432.194	PZA00365.2	PHM5817.15	PZA02133.10	PZA02264.5	PHM15553.12	PZA00613.22	PZA00108.4	PZA00497.4	PHM1962.33	PHM3668.12	PZA02964.7	PZA02680.1	PZA00163.4	PZA01352.5	PZD00022.5	PZA00100.10	PHM12859.7	PZA03527.1	PZA01765.1	PHM4145.18	PZA02427.1
chr	1	1	1	1	1	1	1	1	1	1	1	1	1	1	1	1	1	1	1	1	1	1	1	1	1	1	1	1	2	2	2	2	2	2	2	2	2	2	2	2	2	2	2	3	3	3	3	3	3
dis(mb)	2.12808	3.83055	9.53137	20.9986	21.8662	191.324	191.754	200.815	214.392	214.942	216.055	219.619	219.622	225.875	226.25	232.452	237.802	245.604	247.847	257.918	257.919	257.921	265.11	266.034	271.961	282.034	283.893	287.221	0.700412	0.700889	1.84497	2.55264	3.43808	3.50376	13.2171	19.5209	24.1751	189.263	201.697	206.825	221.031	227.059	233.615	5.16531	5.1656	5.552	8.88683	20.459	23.2703
CML494	0	0	0	0	0	0	0	0	0	0	0	0	0	0	0	0	0	0	0	0	0	0	0	0	-1	0	0	0	0	0	0	0	0	0	0	-1	0	-1	0	0	0	0	0	0	0	-1	0	0	0
CLWN201	2	2	2	2	2	2	2	2	2	2	2	2	2	2	2	2	2	2	2	2	2	2	2	2	2	2	2	2	2	2	2	2	-1	2	2	0	2	0	2	2	2	2	2	2	2	0	2	2	2
((CML494/CLWN201)-B-B)-F1	0	0	0	1	1	0	0	0	0	0	0	0	0	0	0	0	0	0	0	0	0	0	1	1	1	1	1	1	1	1	1	1	1	1	1	0	1	0	2	1	1	1	0	1	1	1	0	1	1
((CML494/CLWN201)-B-B)-F10	1	1	0	1	1	1	1	1	0	0	0	0	0	0	0	0	0	0	0	0	0	0	0	0	2	1	1	1	1	1	1	1	2	2	2	0	2	1	1	1	1	1	-1	1	1	1	1	1	1
((CML494/CLWN201)-B-B)-F100	0	0	0	0	0	2	2	2	2	2	2	2	2	2	2	2	2	2	2	1	1	1	1	1	1	0	0	-1	1	1	1	1	1	1	0	1	1	0	2	2	1	1	1	2	2	0	1	1	1
((CML494/CLWN201)-B-B)-F101	2	2	2	2	2	2	2	1	1	1	1	1	1	1	1	1	1	1	1	1	1	1	1	1	1	1	1	1	1	1	1	1	1	1	2	0	2	0	2	2	2	1	1	2	2	0	2	1	1
((CML494/CLWN201)-B-B)-F102	2	2	2	2	2	1	1	1	1	1	1	1	1	1	1	1	1	1	1	1	1	1	1	1	1	1	1	0	1	1	1	1	-1	-1	0	2	0	1	1	1	1	1	0	2	2	0	2	2	2
((CML494/CLWN201)-B-B)-F103	2	2	2	1	1	2	2	2	1	1	1	1	1	1	1	1	1	1	-1	1	1	1	1	1	1	1	1	-1	2	2	1	1	1	1	1	1	1	2	0	0	0	0	0	1	1	1	1	1	1
((CML494/CLWN201)-B-B)-F104	0	0	0	2	2	1	-1	-1	1	1	1	1	1	1	1	-1	1	1	1	1	1	1	1	1	1	0	0	0	1	1	1	-1	1	1	0	2	0	2	0	0	0	-1	1	1	1	1	1	2	2
((CML494/CLWN201)-B-B)-F105	1	1	1	1	1	0	0	0	0	0	0	0	0	0	0	0	0	0	0	0	0	0	0	0	2	0	0	1	2	2	2	2	2	2	2	0	2	1	1	1	1	1	1	0	0	2	1	1	1
((CML494/CLWN201)-B-B)-F106	0	0	0	0	0	0	0	-1	-1	-1	-1	0	-1	1	1	1	1	2	2	2	2	2	2	2	2	1	1	-1	1	1	2	2	1	1	1	-1	1	1	2	2	2	0	0	0	0	2	1	1	1
((CML494/CLWN201)-B-B)-F107	1	1	-1	-1	1	1	1	1	2	2	2	2	2	2	2	1	1	1	1	1	1	1	1	1	1	1	1	1	1	1	1	1	1	1	2	0	1	2	0	0	0	0	0	2	2	0	1	1	1
((CML494/CLWN201)-B-B)-F108	2	2	2	2	2	1	1	1	1	1	1	-1	-1	1	1	1	1	1	1	1	1	1	1	1	1	2	2	2	2	2	2	2	2	2	1	2	0	2	0	2	2	1	1	1	1	1	1	1	1
((CML494/CLWN201)-B-B)-F109	0	0	0	0	0	2	2	2	2	2	2	2	2	2	2	2	2	2	2	2	2	2	1	-1	-1	1	1	1	0	0	0	0	0	0	0	2	0	2	1	1	1	1	1	0	0	2	0	0	0
((CML494/CLWN201)-B-B)-F11	1	1	0	0	0	1	1	2	1	1	1	1	1	1	1	-1	1	1	1	1	1	1	1	1	1	-1	0	0	2	2	2	2	2	2	1	1	1	1	1	1	1	1	0	2	2	0	2	2	2
((CML494/CLWN201)-B-B)-F110	1	1	1	1	1	1	1	-1	1	1	1	1	1	1	1	1	1	2	2	2	2	2	2	2	2	2	1	1	0	0	0	0	0	0	1	1	1	1	1	1	1	1	1	1	1	1	2	2	2
((CML494/CLWN201)-B-B)-F111	1	1	1	1	1	0	0	0	0	0	0	0	0	0	0	0	0	1	1	1	1	1	1	1	2	-1	-1	-1	-1	1	1	-1	1	1	0	2	0	1	1	1	1	1	2	1	1	1	1	1	1
((CML494/CLWN201)-B-B)-F112	0	0	0	0	0	1	1	1	1	1	1	-1	1	1	1	1	2	2	2	2	2	2	2	2	2	2	2	2	0	0	0	0	0	0	1	1	1	1	2	2	2	2	2	1	1	1	-1	1	1
((CML494/CLWN201)-B-B)-F113	1	1	-1	1	1	0	0	0	0	0	0	0	0	0	0	-1	-1	2	1	2	2	2	2	2	-1	-1	-1	-1	2	2	2	2	2	2	2	0	2	1	1	1	1	1	1	2	2	0	2	2	2
((CML494/CLWN201)-B-B)-F114	0	1	1	2	2	1	1	1	2	2	2	2	2	2	2	2	1	1	1	1	1	1	1	1	1	1	2	1	1	1	1	1	-1	1	1	1	1	2	0	0	0	0	0	2	2	0	2	2	2
((CML494/CLWN201)-B-B)-F115	1	1	2	2	2	1	1	2	2	2	2	2	2	2	2	2	2	2	2	-1	1	1	1	1	1	1	1	-1	2	-1	2	-1	2	2	1	1	1	0	-1	2	-1	-1	1	1	1	-1	1	1	1
((CML494/CLWN201)-B-B)-F116	1	0	0	1	1	0	0	0	1	1	1	1	1	1	1	1	1	1	1	1	1	1	1	-1	1	1	1	1	1	1	0	0	0	0	0	1	-1	1	2	2	2	1	1	2	2	0	1	1	1
((CML494/CLWN201)-B-B)-F117	1	1	1	1	1	1	1	1	1	1	1	1	1	1	1	1	1	2	2	2	2	2	2	2	2	2	2	2	0	0	0	0	0	0	0	2	0	1	1	1	1	2	1	0	0	2	0	0	0
((CML494/CLWN201)-B-B)-F118	1	1	1	0	0	0	0	0	1	1	1	1	1	1	1	1	1	2	1	2	2	2	2	2	2	0	0	0	2	2	2	2	2	2	2	1	1	0	2	1	1	1	1	1	1	1	1	1	1
((CML494/CLWN201)-B-B)-F119	1	0	1	0	0	0	0	0	1	1	1	1	1	1	1	1	2	2	2	2	2	2	2	2	1	1	1	1	1	1	1	1	1	1	1	1	-1	1	1	1	0	0	0	0	0	1	1	1	1
((CML494/CLWN201)-B-B)-F12	0	0	0	0	0	1	1	1	1	1	1	-1	1	1	1	1	1	-1	1	0	0	0	0	-1	1	1	1	0	2	2	1	1	1	1	1	1	1	1	1	2	2	2	-1	1	1	1	-1	1	1
((CML494/CLWN201)-B-B)-F120	1	1	0	0	0	1	1	1	1	1	1	1	1	0	0	0	0	0	0	0	0	0	0	0	2	0	0	0	1	1	1	1	1	1	1	1	1	-1	1	1	1	2	2	2	2	0	2	2	2
((CML494/CLWN201)-B-B)-F121	1	1	1	1	1	2	2	2	2	2	2	2	2	2	2	2	2	2	2	2	2	2	2	1	1	1	1	1	1	1	1	1	-1	-1	1	1	1	0	1	1	1	1	1	2	2	0	2	2	-1
((CML494/CLWN201)-B-B)-F122	0	0	0	0	0	0	0	0	1	1	1	1	1	1	1	1	1	2	2	1	1	1	1	-1	1	0	0	-1	0	0	0	0	1	0	1	1	1	1	1	-1	1	1	2	2	2	0	2	2	-1
((CML494/CLWN201)-B-B)-F123	1	1	1	2	2	0	0	0	0	0	0	0	0	0	0	0	0	0	0	0	0	0	0	0	2	1	1	-1	1	1	1	1	1	1	2	0	2	2	0	0	0	0	1	1	1	1	1	1	1
((CML494/CLWN201)-B-B)-F124	-1	-1	2	1	1	2	2	2	2	2	2	2	2	2	2	2	2	1	1	1	1	1	1	1	1	0	0	0	1	1	2	2	2	2	2	0	1	1	1	1	1	0	0	0	0	2	0	0	0
((CML494/CLWN201)-B-B)-F125	2	2	2	1	1	1	1	1	1	1	1	1	1	1	1	1	1	2	1	2	2	2	2	2	2	2	2	2	2	2	2	2	2	2	1	-1	1	-1	-1	1	1	1	1	2	2	0	2	1	1
((CML494/CLWN201)-B-B)-F126	2	2	2	2	2	1	1	1	1	1	1	1	1	1	1	1	1	2	2	2	2	2	2	2	2	2	2	2	2	2	2	2	2	2	2	1	1	0	2	2	2	2	2	0	0	2	1	2	2
((CML494/CLWN201)-B-B)-F127	1	1	1	0	0	1	1	2	2	2	2	2	2	2	2	2	2	2	2	2	2	2	2	2	2	2	1	1	1	1	1	1	1	1	0	2	0	1	1	1	1	1	1	0	0	2	0	0	-1
((CML494/CLWN201)-B-B)-F128	1	2	2	2	2	0	0	0	0	0	0	0	0	0	0	0	0	1	1	1	1	1	1	1	1	1	1	-1	1	1	1	1	1	1	1	1	1	2	0	0	0	0	0	1	1	1	1	1	1
((CML494/CLWN201)-B-B)-F129	2	2	2	2	2	1	1	-1	1	1	1	0	0	0	0	0	0	0	0	0	0	0	0	0	2	0	0	-1	0	0	1	1	1	1	1	0	2	1	0	0	1	-1	1	1	1	1	1	1	1
((CML494/CLWN201)-B-B)-F13	0	0	0	1	1	2	2	2	1	-1	1	-1	-1	1	1	-1	1	-1	1	-1	1	1	1	1	-1	2	2	1	1	1	1	-1	-1	-1	-1	1	1	1	1	1	1	1	1	0	0	2	0	0	0
((CML494/CLWN201)-B-B)-F130	0	0	2	-1	2	1	1	1	1	1	1	1	1	2	2	-1	2	2	2	2	2	2	-1	-1	2	1	1	1	1	1	2	2	2	2	1	1	1	1	1	1	1	0	0	1	1	1	-1	0	0
((CML494/CLWN201)-B-B)-F131	0	0	0	0	0	2	2	2	2	2	2	2	2	2	2	2	2	-1	-1	0	-1	-1	1	1	-1	-1	1	-1	-1	1	1	1	1	1	1	1	1	0	2	2	1	1	1	2	2	0	2	2	2
((CML494/CLWN201)-B-B)-F132	0	0	1	1	1	0	0	0	1	1	1	1	1	1	1	1	1	1	1	1	1	1	1	-1	1	1	1	0	2	2	2	2	2	2	1	1	1	2	0	0	0	0	0	0	0	2	0	0	0
((CML494/CLWN201)-B-B)-F133	1	0	0	1	1	0	0	1	1	1	1	1	1	1	1	1	1	1	1	1	1	1	1	1	1	0	0	0	-1	-1	2	-1	-1	-1	0	-1	1	1	0	0	0	0	1	2	2	0	1	1	1
((CML494/CLWN201)-B-B)-F134	1	1	1	1	1	0	0	0	1	1	1	1	1	1	1	1	0	0	0	0	0	0	0	0	2	0	1	1	0	0	0	0	0	1	1	1	-1	1	0	1	2	2	-1	1	1	1	1	1	1
((CML494/CLWN201)-B-B)-F135	-1	1	0	1	1	2	-1	2	2	2	2	2	2	-1	1	-1	-1	1	1	-1	1	1	1	-1	1	1	1	1	0	0	1	1	1	-1	1	1	1	0	1	1	1	-1	1	2	2	0	2	2	2
((CML494/CLWN201)-B-B)-F136	2	2	2	1	1	0	0	0	0	0	0	0	0	0	0	0	0	0	0	1	1	1	1	1	1	1	1	1	1	1	1	1	1	1	1	1	1	1	1	-1	1	1	1	0	0	2	0	0	0
((CML494/CLWN201)-B-B)-F137	1	1	1	2	2	1	1	1	2	2	2	2	2	2	2	2	2	2	2	2	2	2	2	2	2	1	-1	0	1	1	1	1	1	-1	2	0	2	1	1	1	1	1	1	1	1	-1	1	0	0
((CML494/CLWN201)-B-B)-F138	1	1	1	1	1	0	0	0	0	0	0	0	0	0	0	0	0	0	0	0	0	0	0	1	1	1	1	2	1	1	1	1	1	-1	1	1	1	2	0	1	1	1	1	0	0	2	0	0	0
((CML494/CLWN201)-B-B)-F139	1	1	1	1	1	0	0	0	1	1	1	1	1	1	1	1	1	1	1	1	1	1	1	1	1	-1	1	1	1	1	-1	1	1	1	2	0	2	1	1	1	0	0	0	1	1	1	1	1	1
((CML494/CLWN201)-B-B)-F14	2	2	2	1	1	1	0	-1	1	1	-1	-1	1	1	1	-1	1	1	1	1	1	1	1	1	2	2	2	-1	2	2	2	2	2	2	2	0	1	1	2	2	2	1	-1	1	1	1	1	1	1
((CML494/CLWN201)-B-B)-F140	1	1	1	1	1	1	1	1	1	1	1	1	1	1	1	1	1	1	1	0	0	0	0	0	2	0	0	0	1	1	1	1	1	1	1	1	1	2	0	1	1	0	0	1	1	1	1	1	1
((CML494/CLWN201)-B-B)-F141	0	0	0	1	1	2	2	2	2	2	2	2	2	2	2	2	2	2	2	2	2	2	2	2	2	2	2	-1	1	1	1	1	1	1	1	1	1	1	1	0	0	0	0	1	1	1	1	0	0
((CML494/CLWN201)-B-B)-F142	0	0	0	0	0	2	2	2	2	2	2	1	1	1	1	1	1	1	1	1	1	1	1	1	1	2	2	2	2	2	2	2	2	2	1	1	1	2	0	-1	1	1	1	1	1	1	-1	1	1
((CML494/CLWN201)-B-B)-F143	1	1	1	1	1	1	1	1	1	1	1	1	1	1	1	1	2	2	2	2	2	2	2	2	2	1	1	2	1	1	1	1	1	1	1	1	1	2	2	2	2	2	2	1	1	1	1	1	-1
((CML494/CLWN201)-B-B)-F144	1	1	1	1	1	2	2	2	2	2	2	2	2	2	2	-1	2	2	2	2	2	2	2	2	1	1	1	1	0	0	0	0	1	1	1	2	0	1	1	1	1	1	2	1	1	1	1	1	1
((CML494/CLWN201)-B-B)-F145	2	2	2	0	0	1	1	1	1	1	1	1	-1	1	1	1	1	1	1	1	1	1	1	1	1	1	1	1	1	1	2	2	2	2	1	-1	1	1	1	1	1	1	1	0	0	2	1	2	2
((CML494/CLWN201)-B-B)-F146	2	2	1	1	1	1	1	1	1	1	1	1	1	1	1	1	1	1	1	1	1	1	1	1	1	1	1	-1	2	2	2	2	1	1	0	1	1	1	1	1	0	0	0	1	1	1	2	2	1
((CML494/CLWN201)-B-B)-F147	1	1	0	0	0	2	2	2	2	2	2	2	2	2	2	2	2	2	2	2	2	2	2	2	2	2	2	2	1	1	1	1	1	1	2	0	2	1	1	1	1	1	0	1	-1	1	1	-1	1
((CML494/CLWN201)-B-B)-F148	1	-1	1	2	1	1	1	1	1	1	1	1	1	1	1	1	1	1	1	1	1	1	1	1	1	1	1	1	1	1	1	1	1	1	1	1	1	1	1	1	1	1	0	1	1	1	-1	-1	1
((CML494/CLWN201)-B-B)-F149	1	1	2	1	-1	0	0	1	1	1	1	1	1	1	1	1	1	1	1	1	1	1	1	1	1	1	1	1	1	1	1	1	1	1	1	2	0	2	0	0	0	0	1	1	1	1	2	1	1
((CML494/CLWN201)-B-B)-F15	0	0	0	2	2	0	0	0	0	0	0	0	0	0	0	0	0	1	1	1	1	1	1	1	1	1	1	1	1	-1	1	1	1	1	1	1	1	0	2	2	2	2	0	0	0	2	-1	1	1
((CML494/CLWN201)-B-B)-F150	2	2	1	0	0	0	0	0	0	0	0	0	0	0	0	0	0	0	0	-1	1	1	1	1	1	1	1	1	1	1	1	1	1	1	1	1	1	0	1	1	0	0	0	1	-1	-1	1	1	1
((CML494/CLWN201)-B-B)-F151	0	0	0	0	0	0	0	0	0	0	0	0	0	0	0	0	0	0	0	0	0	0	0	0	2	1	1	1	1	1	2	2	2	2	2	2	0	1	1	1	1	1	2	1	1	1	1	1	1
((CML494/CLWN201)-B-B)-F152	1	0	0	0	0	1	1	1	2	2	2	2	2	2	2	2	1	1	1	2	2	2	2	2	2	2	2	2	1	1	1	1	1	1	1	1	1	1	2	2	2	2	2	1	1	1	1	1	1
((CML494/CLWN201)-B-B)-F153	2	2	2	1	1	1	1	1	1	1	1	1	1	1	1	1	1	1	1	1	1	1	1	1	1	1	2	2	0	0	0	0	-1	-1	1	0	2	0	2	1	0	0	0	2	2	0	2	2	2
((CML494/CLWN201)-B-B)-F154	1	1	1	1	1	2	2	2	2	2	2	2	2	2	2	2	2	1	2	1	1	1	1	1	2	0	0	0	0	0	0	0	0	0	1	1	1	0	2	2	2	2	2	0	0	2	0	0	0
((CML494/CLWN201)-B-B)-F155	0	0	0	-1	1	2	2	2	2	2	2	2	2	2	2	2	2	2	2	1	1	1	1	1	-1	1	1	0	0	0	2	2	2	2	2	0	2	0	1	1	1	0	0	1	1	1	1	1	1
((CML494/CLWN201)-B-B)-F156	1	1	0	0	0	0	0	0	1	1	1	1	1	1	1	1	1	1	1	1	1	1	1	1	1	-1	1	-1	1	1	1	1	2	2	2	0	2	1	0	1	1	1	1	-1	-1	-1	1	2	2
((CML494/CLWN201)-B-B)-F157	2	1	1	1	1	1	-1	-1	-1	1	1	2	2	2	2	2	2	2	2	2	2	2	2	2	2	2	2	2	1	1	1	1	1	1	1	1	1	0	-1	1	1	1	1	1	1	1	1	1	1
((CML494/CLWN201)-B-B)-F158	0	0	0	0	0	1	1	1	1	1	1	1	1	1	1	-1	1	1	1	1	1	1	1	1	1	1	1	1	2	2	2	2	2	2	1	1	1	1	0	0	0	0	0	2	2	0	2	2	2
((CML494/CLWN201)-B-B)-F159	1	1	2	2	2	0	0	0	0	0	0	0	0	1	1	1	1	1	1	1	1	1	1	-1	1	-1	1	1	1	1	1	1	1	1	1	2	0	1	0	0	0	0	1	0	0	2	0	0	0
((CML494/CLWN201)-B-B)-F16	2	-1	1	1	1	2	2	2	2	2	2	2	2	2	2	2	2	2	2	-1	2	2	2	2	-1	2	2	1	1	1	-1	-1	1	-1	1	1	1	1	1	1	0	-1	-1	0	0	2	0	0	0
((CML494/CLWN201)-B-B)-F160	1	1	-1	-1	1	1	1	-1	1	1	1	1	1	1	1	1	1	0	1	0	0	0	0	0	2	0	0	0	2	2	2	2	2	2	2	0	2	1	1	0	0	0	0	0	0	2	0	2	2
((CML494/CLWN201)-B-B)-F161	1	1	1	1	1	1	1	1	1	1	1	1	1	1	1	1	1	1	1	1	1	1	0	0	2	0	0	0	0	0	0	0	0	0	1	0	2	1	1	1	1	1	1	2	2	0	2	2	2
((CML494/CLWN201)-B-B)-F162	2	2	1	1	1	1	1	1	1	1	1	1	1	1	1	1	1	1	1	1	1	1	1	1	1	1	1	0	1	1	1	1	1	1	2	1	1	2	-1	-1	1	1	1	1	1	1	1	1	1
((CML494/CLWN201)-B-B)-F163	2	1	1	1	1	1	1	-1	1	1	1	1	1	1	1	-1	1	-1	-1	-1	-1	-1	-1	-1	1	0	0	0	0	0	0	0	0	0	0	2	1	1	1	1	1	1	2	1	1	-1	1	2	2
((CML494/CLWN201)-B-B)-F164	1	0	0	0	0	1	1	1	1	1	1	1	1	2	2	2	2	2	2	2	2	2	2	2	2	2	2	2	2	2	2	2	2	2	2	0	2	1	-1	1	1	1	1	1	1	1	1	1	1
((CML494/CLWN201)-B-B)-F165	1	1	1	2	2	2	2	1	1	1	1	1	1	1	1	1	1	1	1	1	1	1	1	1	1	1	1	1	1	1	0	-1	0	0	0	2	-1	2	0	1	1	-1	1	1	1	1	-1	-1	-1
((CML494/CLWN201)-B-B)-F166	1	1	-1	1	0	2	2	2	2	2	2	2	2	2	2	-1	2	2	2	1	1	1	1	1	1	1	1	-1	1	1	1	1	1	1	2	0	2	1	1	1	1	0	1	1	1	1	1	1	1
((CML494/CLWN201)-B-B)-F167	1	1	0	1	1	2	2	2	2	2	2	2	2	2	2	2	2	1	1	-1	1	-1	-1	1	1	0	0	0	2	2	2	2	2	2	1	1	1	1	0	1	0	0	0	1	1	1	1	-1	1
((CML494/CLWN201)-B-B)-F168	1	1	1	0	0	1	1	1	-1	1	1	1	-1	1	1	1	1	1	1	1	1	1	1	1	1	1	1	-1	1	1	1	1	1	1	1	1	1	2	1	-1	1	1	2	2	2	0	2	1	0
((CML494/CLWN201)-B-B)-F169	1	1	1	1	1	1	1	1	1	1	1	1	1	1	1	1	1	1	1	1	1	1	1	1	1	0	0	0	1	1	2	2	2	2	2	0	2	0	1	1	1	1	1	2	2	0	2	2	2
((CML494/CLWN201)-B-B)-F17	2	-1	-1	1	0	1	1	1	1	1	1	1	1	1	1	1	1	1	1	1	1	1	1	1	-1	1	1	1	1	1	1	1	1	1	2	0	2	1	1	0	1	1	2	0	0	2	0	0	0
((CML494/CLWN201)-B-B)-F170	0	0	1	1	1	1	1	-1	-1	1	1	1	1	1	1	1	1	1	1	1	1	1	1	1	1	1	1	-1	0	0	0	0	0	0	0	2	0	1	1	1	1	1	1	1	1	1	2	2	2
((CML494/CLWN201)-B-B)-F171	2	2	2	0	0	1	1	-1	-1	-1	1	-1	-1	-1	-1	1	1	1	1	-1	1	1	1	1	-1	1	1	1	1	1	1	1	0	0	1	1	1	1	2	1	0	0	0	2	2	0	2	1	1
((CML494/CLWN201)-B-B)-F172	1	1	0	0	0	0	0	0	0	0	0	0	0	1	1	1	1	1	1	-1	1	1	1	1	1	1	1	-1	1	1	1	1	0	1	1	1	1	1	1	1	1	1	-1	1	1	1	0	0	0
((CML494/CLWN201)-B-B)-F173	1	1	2	2	2	1	-1	1	2	2	2	2	2	2	2	2	2	2	2	2	2	2	2	2	2	1	0	0	-1	-1	0	0	1	1	2	0	2	1	1	1	1	1	2	1	1	1	1	2	2
((CML494/CLWN201)-B-B)-F174	0	0	0	1	1	1	1	1	1	1	1	1	1	1	1	1	1	1	1	1	1	1	1	1	1	2	2	2	0	0	0	0	0	0	1	0	2	1	-1	1	1	2	2	1	1	1	1	1	1
((CML494/CLWN201)-B-B)-F175	1	0	0	1	1	1	1	1	1	1	1	-1	1	1	1	1	1	1	1	1	1	1	1	1	2	2	2	2	1	1	1	2	2	2	2	0	2	1	0	0	0	1	1	0	0	2	0	0	0
((CML494/CLWN201)-B-B)-F176	1	1	1	2	2	0	0	1	1	1	1	1	1	1	1	1	1	1	1	1	1	1	1	1	1	2	2	2	1	1	1	1	1	1	1	-1	1	2	0	0	1	1	1	1	1	1	1	1	1
((CML494/CLWN201)-B-B)-F177	0	0	0	0	0	1	1	0	0	0	0	0	0	0	0	0	0	0	0	0	0	0	0	0	1	1	1	1	0	0	0	0	0	0	0	2	0	1	1	1	1	2	2	1	1	1	2	1	1
((CML494/CLWN201)-B-B)-F178	0	1	2	2	2	-1	1	1	1	1	1	1	1	1	1	1	1	1	-1	1	1	1	1	1	1	1	1	1	1	1	1	1	0	0	0	2	0	0	2	2	2	2	2	1	1	1	1	1	0
((CML494/CLWN201)-B-B)-F179	1	1	2	2	2	1	1	1	1	1	1	-1	1	1	1	1	1	1	1	0	0	0	0	0	2	0	0	0	2	2	2	2	2	2	2	1	1	2	0	0	0	0	0	1	-1	-1	-1	-1	1
((CML494/CLWN201)-B-B)-F18	1	1	-1	0	-1	-1	1	2	-1	-1	-1	-1	-1	2	2	2	2	2	2	-1	2	2	2	-1	2	2	2	1	-1	-1	1	-1	-1	-1	1	1	1	1	1	1	1	1	1	1	1	1	1	-1	-1
((CML494/CLWN201)-B-B)-F180	1	1	1	1	1	0	0	1	1	1	1	1	1	1	1	1	1	1	1	-1	1	1	1	1	1	1	1	1	-1	1	1	1	2	2	2	0	2	0	2	2	1	1	1	2	2	0	2	2	2
((CML494/CLWN201)-B-B)-F181	1	1	1	1	1	1	1	1	1	1	1	1	1	1	1	-1	-1	-1	-1	0	0	0	1	-1	-1	1	1	1	1	1	1	1	1	1	1	1	1	1	1	1	2	2	2	1	1	-1	1	1	1
((CML494/CLWN201)-B-B)-F182	2	2	1	1	0	1	1	0	0	0	0	1	1	1	1	1	1	1	1	1	1	1	1	1	1	0	0	0	1	1	1	1	1	1	1	1	0	1	2	2	2	2	2	1	1	1	1	-1	1
((CML494/CLWN201)-B-B)-F183	1	1	1	2	2	0	0	0	0	0	0	0	0	0	0	0	0	0	0	1	1	1	1	1	1	2	2	2	1	1	1	-1	1	1	0	2	1	0	1	1	1	1	0	2	2	0	1	1	1
((CML494/CLWN201)-B-B)-F184	1	1	0	0	0	0	0	-1	1	1	1	1	1	1	1	1	1	1	1	1	1	1	1	1	1	1	2	2	1	1	1	1	1	1	0	2	1	1	1	1	1	1	1	1	1	1	0	0	0
((CML494/CLWN201)-B-B)-F185	0	1	1	1	1	1	1	1	1	1	1	1	1	1	1	1	1	1	1	1	1	1	1	1	2	2	2	2	0	0	1	1	1	1	1	1	1	0	2	1	1	-1	1	2	2	1	1	1	1
((CML494/CLWN201)-B-B)-F186	0	1	2	2	2	1	1	1	1	1	1	1	1	0	0	0	0	0	0	0	0	0	0	0	2	0	0	0	1	-1	1	1	1	1	1	1	1	1	0	0	0	0	-1	2	2	1	-1	1	1
((CML494/CLWN201)-B-B)-F187	1	1	1	1	1	1	1	0	0	0	0	0	0	0	0	0	0	0	0	0	0	0	0	0	2	0	0	0	0	0	0	0	0	0	1	1	1	2	0	1	1	1	1	0	0	2	0	0	0
((CML494/CLWN201)-B-B)-F188	2	2	1	1	1	1	1	-1	1	1	1	1	1	1	1	-1	1	1	1	1	1	1	1	1	1	0	0	-1	0	0	0	0	0	0	1	-1	1	1	1	1	1	1	1	0	0	2	0	1	1
((CML494/CLWN201)-B-B)-F189	0	-1	1	2	2	1	1	1	1	1	-1	-1	-1	-1	1	1	1	0	-1	1	1	1	1	0	1	1	-1	2	1	1	1	1	1	-1	1	1	-1	1	-1	1	1	1	1	1	1	1	-1	-1	-1
((CML494/CLWN201)-B-B)-F19	2	2	2	1	1	2	2	2	2	2	2	2	2	2	2	2	2	1	1	1	1	1	1	1	1	0	0	0	2	2	2	2	2	2	2	0	1	1	1	1	1	1	0	1	1	2	0	0	0
((CML494/CLWN201)-B-B)-F190	2	-1	2	0	-1	0	0	0	0	-1	0	-1	1	-1	1	-1	1	1	1	1	1	1	-1	1	1	1	1	0	0	0	0	0	0	0	0	-1	2	0	2	2	-1	2	2	1	1	-1	1	-1	2
((CML494/CLWN201)-B-B)-F191	0	0	1	2	1	0	0	0	0	0	0	0	0	0	0	0	0	0	0	0	0	0	0	0	2	0	0	0	1	1	2	2	2	2	1	1	1	1	1	0	0	0	1	2	2	0	2	2	2
((CML494/CLWN201)-B-B)-F192	1	1	1	1	1	1	1	1	1	1	1	1	1	1	1	1	1	1	1	1	1	1	1	1	2	2	2	2	2	2	2	2	2	2	1	1	2	0	1	-1	1	-1	0	2	2	0	2	2	2
((CML494/CLWN201)-B-B)-F193	-1	1	1	2	2	0	0	0	0	0	0	1	1	1	1	1	1	1	1	1	1	1	1	1	1	1	1	1	1	1	1	1	1	1	1	2	0	1	-1	-1	1	1	2	0	0	2	0	0	0
((CML494/CLWN201)-B-B)-F194	2	2	2	2	2	1	1	1	1	1	1	1	1	0	0	1	1	1	1	1	1	1	1	1	1	2	2	2	1	1	1	1	1	1	1	2	0	2	0	0	0	0	1	0	0	2	0	-1	1
((CML494/CLWN201)-B-B)-F195	0	0	0	1	1	1	1	-1	1	1	1	1	1	1	1	-1	2	2	2	2	2	2	2	2	1	1	1	1	-1	-1	1	1	1	1	0	2	0	2	1	2	2	2	2	0	0	2	0	0	0
((CML494/CLWN201)-B-B)-F196	2	2	2	1	1	1	1	-1	2	2	2	2	2	2	2	2	2	2	2	2	2	2	2	2	2	2	2	2	0	0	0	0	0	0	0	2	1	0	2	2	1	1	1	1	1	-1	0	0	0
((CML494/CLWN201)-B-B)-F197	0	0	0	1	1	2	2	2	2	2	2	2	2	2	2	2	2	2	2	1	1	1	1	1	2	0	0	0	2	2	2	2	2	2	1	1	1	2	1	1	1	1	2	0	0	2	-1	1	1
((CML494/CLWN201)-B-B)-F198	1	1	2	2	2	1	1	1	0	0	0	0	0	0	0	0	0	0	0	1	1	1	1	1	-1	1	1	2	1	1	1	-1	-1	-1	2	0	2	-1	1	1	1	2	1	1	1	1	1	1	1
((CML494/CLWN201)-B-B)-F199	0	1	1	1	1	2	2	2	-1	1	1	1	1	1	1	1	1	1	1	1	1	1	1	1	1	2	2	2	1	1	-1	2	2	2	2	0	2	0	2	2	2	2	2	2	2	0	2	2	2
((CML494/CLWN201)-B-B)-F2	0	0	1	1	1	0	0	0	0	0	0	0	0	0	0	1	1	-1	1	0	0	0	-1	0	-1	1	1	1	1	1	2	2	2	2	2	1	1	0	2	2	2	1	1	2	2	0	2	2	2
((CML494/CLWN201)-B-B)-F20	1	1	1	1	1	1	1	1	1	1	1	1	1	1	1	1	1	1	1	1	1	1	1	1	1	1	1	1	1	1	1	1	1	-1	1	1	1	0	2	1	1	0	0	1	1	-1	1	1	1
((CML494/CLWN201)-B-B)-F200	1	1	1	0	0	2	2	2	2	2	2	2	2	2	2	2	2	0	0	0	0	0	0	0	2	0	0	0	1	1	1	1	1	1	1	1	1	2	0	0	0	0	1	0	0	2	0	0	0
((CML494/CLWN201)-B-B)-F201	0	0	0	0	0	2	2	2	2	2	2	2	2	2	2	2	2	2	2	2	2	2	2	2	1	0	0	0	2	2	2	2	1	2	1	1	1	1	1	1	1	1	1	0	0	2	0	0	0
((CML494/CLWN201)-B-B)-F202	2	2	1	1	1	2	2	2	2	2	2	2	2	2	2	2	2	2	2	2	2	2	2	2	2	1	1	1	1	1	1	1	-1	2	0	2	0	1	2	2	2	2	1	1	1	1	1	0	0
((CML494/CLWN201)-B-B)-F203	2	2	2	2	2	-1	-1	-1	0	0	0	0	0	0	0	0	0	-1	1	-1	1	1	1	-1	1	0	0	1	2	2	2	2	2	2	2	-1	1	2	1	1	1	1	-1	2	2	0	-1	1	1
((CML494/CLWN201)-B-B)-F204	1	1	1	0	0	0	0	0	1	1	1	1	1	1	1	1	1	1	1	1	1	1	1	1	1	0	0	0	1	1	1	1	1	1	1	1	1	1	1	0	0	1	1	1	1	-1	-1	1	1
((CML494/CLWN201)-B-B)-F205	1	1	0	0	0	1	1	1	1	1	1	1	1	1	1	1	1	1	1	1	1	1	1	1	2	1	1	1	2	2	2	2	2	2	2	1	1	-1	1	1	1	1	-1	1	1	-1	1	1	1
((CML494/CLWN201)-B-B)-F206	1	1	1	1	1	2	2	2	2	2	2	2	2	2	2	2	2	2	2	2	2	2	2	2	2	2	2	2	1	1	0	0	0	0	1	-1	1	0	2	2	2	2	2	1	1	1	1	1	1
((CML494/CLWN201)-B-B)-F207	2	2	2	2	2	0	0	0	0	0	0	0	0	0	0	0	0	0	0	0	0	0	0	0	2	0	0	0	1	1	1	0	0	0	0	2	0	1	2	2	2	1	0	1	1	1	1	-1	1
((CML494/CLWN201)-B-B)-F208	2	1	1	0	0	0	0	0	0	0	0	1	1	1	1	1	1	2	2	2	2	2	2	2	2	2	2	2	1	1	1	1	0	0	1	1	1	0	1	1	1	1	1	1	1	-1	-1	1	1
((CML494/CLWN201)-B-B)-F209	-1	1	1	0	0	0	0	0	0	0	0	0	0	0	0	0	0	0	0	1	1	1	1	1	1	1	1	-1	1	1	1	-1	-1	-1	2	0	2	1	1	1	1	1	2	0	0	2	0	0	0
((CML494/CLWN201)-B-B)-F21	0	0	0	0	0	-1	1	1	2	2	2	2	2	2	2	2	2	2	2	1	1	1	1	1	1	1	1	-1	1	1	1	1	1	1	0	2	0	2	-1	1	1	1	0	1	1	1	2	2	2
((CML494/CLWN201)-B-B)-F210	0	0	1	2	1	2	2	2	2	2	2	2	2	2	2	2	2	2	2	2	2	2	2	2	2	2	2	2	2	2	2	2	2	2	1	1	1	2	0	0	2	2	2	1	1	1	1	1	1
((CML494/CLWN201)-B-B)-F211	2	2	-1	-1	-1	1	1	1	1	1	1	1	1	1	1	1	1	1	1	1	1	1	1	1	1	1	1	-1	-1	-1	1	-1	1	1	2	0	2	1	1	1	1	1	1	1	1	1	1	1	1
((CML494/CLWN201)-B-B)-F212	1	1	1	1	1	2	2	2	2	2	2	0	0	0	-1	0	0	0	0	-1	0	0	0	0	2	1	1	1	1	1	1	1	0	0	1	1	1	1	-1	1	1	1	1	0	0	-1	0	0	0
((CML494/CLWN201)-B-B)-F213	-1	1	-1	1	1	1	1	0	0	0	0	0	0	0	0	0	0	0	0	0	0	0	0	0	1	1	1	2	1	1	1	1	1	1	1	1	1	1	1	2	2	2	2	0	0	2	0	0	0
((CML494/CLWN201)-B-B)-F214	0	0	0	1	1	0	0	0	0	0	0	0	0	0	0	0	0	0	0	0	0	0	0	0	2	0	0	1	2	2	2	2	2	2	2	1	1	0	2	2	2	2	1	1	1	1	2	2	2
((CML494/CLWN201)-B-B)-F215	0	0	0	0	0	1	1	1	1	1	1	1	1	1	1	1	1	2	2	2	2	2	2	2	1	-1	1	1	2	2	2	2	2	2	1	1	-1	1	1	1	2	1	1	1	1	1	2	2	2
((CML494/CLWN201)-B-B)-F216	0	0	0	2	2	2	2	2	2	2	2	2	2	2	2	2	1	1	1	1	1	1	1	1	1	-1	-1	-1	0	0	0	0	0	0	1	0	1	1	2	2	2	2	-1	1	1	-1	0	1	1
((CML494/CLWN201)-B-B)-F217	0	0	1	2	2	1	1	1	1	1	1	1	1	1	1	1	1	2	2	2	2	2	-1	2	2	2	2	2	2	2	2	2	1	1	1	2	0	1	-1	1	1	1	0	1	1	-1	-1	-1	-1
((CML494/CLWN201)-B-B)-F218	1	1	1	1	1	1	1	1	1	1	1	1	1	1	1	1	1	1	1	0	-1	1	1	-1	1	-1	1	1	1	1	1	1	1	1	0	2	0	1	2	2	2	1	1	0	0	2	0	0	0
((CML494/CLWN201)-B-B)-F219	0	0	1	1	1	0	0	0	0	0	0	0	0	0	0	0	0	0	0	0	0	0	0	0	2	2	2	2	1	1	2	2	2	2	2	0	2	0	1	-1	1	1	0	1	1	1	1	1	1
((CML494/CLWN201)-B-B)-F22	1	1	1	1	1	0	0	1	1	1	1	1	1	2	2	2	2	2	2	2	2	2	2	2	2	1	1	1	2	2	2	2	2	2	1	1	1	2	1	1	1	1	1	2	2	0	2	2	2
((CML494/CLWN201)-B-B)-F220	1	1	0	1	1	1	1	1	1	1	1	1	1	0	0	0	0	0	0	0	0	0	0	0	2	0	1	1	1	1	1	1	1	1	0	2	0	1	2	2	2	2	0	1	1	1	1	1	2
((CML494/CLWN201)-B-B)-F221	1	1	2	2	2	1	1	1	1	1	1	1	1	1	1	1	-1	1	0	0	0	0	0	0	2	0	1	-1	2	2	-1	-1	-1	-1	1	2	0	1	2	2	1	1	1	1	1	1	2	2	2
((CML494/CLWN201)-B-B)-F222	1	1	2	2	2	1	1	1	1	1	1	1	1	1	1	1	1	0	0	0	0	0	0	0	2	1	1	-1	2	2	2	2	2	2	0	2	0	2	0	0	0	1	1	1	1	1	1	2	2
((CML494/CLWN201)-B-B)-F223	0	0	0	1	1	1	1	1	2	2	2	2	2	2	2	2	2	2	2	2	2	2	2	2	2	2	2	2	0	0	0	0	1	1	1	1	1	0	2	2	2	2	2	0	0	2	0	0	0
((CML494/CLWN201)-B-B)-F224	0	0	1	1	1	1	1	1	1	1	1	1	1	1	1	0	0	0	0	0	0	0	0	0	2	0	0	0	0	0	0	0	1	0	1	0	2	1	0	0	0	0	0	0	0	2	0	0	0
((CML494/CLWN201)-B-B)-F225	1	1	1	0	0	1	1	1	1	1	1	1	-1	1	1	1	-1	-1	-1	-1	1	1	1	1	1	1	1	0	-1	-1	-1	-1	1	1	1	0	2	0	2	-1	1	1	1	0	0	2	0	0	0
((CML494/CLWN201)-B-B)-F226	2	2	2	2	2	0	0	0	0	0	0	0	0	0	0	0	0	0	0	0	0	0	1	1	1	2	2	2	2	2	2	2	2	2	2	0	2	2	0	0	0	0	0	1	-1	-1	1	-1	1
((CML494/CLWN201)-B-B)-F227	2	2	2	1	1	2	2	2	-1	2	2	2	2	2	2	2	2	2	2	2	2	2	2	2	2	2	2	1	1	1	-1	-1	1	1	2	1	1	1	0	2	1	1	0	0	0	2	0	0	0
((CML494/CLWN201)-B-B)-F228	1	1	1	-1	1	0	0	0	0	0	0	0	0	0	0	0	0	0	0	0	0	0	0	0	2	0	1	1	1	1	0	0	0	0	1	1	1	0	1	1	1	1	1	0	0	2	1	1	1
((CML494/CLWN201)-B-B)-F229	2	2	1	0	0	2	2	2	1	1	1	1	-1	-1	-1	-1	0	0	0	0	0	0	0	0	2	0	0	0	0	0	0	0	0	0	0	2	0	0	2	2	2	1	0	1	1	-1	1	0	0
((CML494/CLWN201)-B-B)-F23	1	1	1	1	1	2	2	2	2	2	2	2	2	2	2	-1	2	2	2	2	2	2	1	1	1	-1	-1	1	1	1	1	1	1	1	1	1	1	1	1	-1	-1	2	2	0	0	2	2	2	2
((CML494/CLWN201)-B-B)-F230	1	1	2	1	1	2	2	2	2	2	2	2	2	2	2	1	1	1	-1	1	1	1	1	1	1	-1	1	2	2	2	2	2	2	2	0	2	0	2	0	0	0	0	1	1	1	1	1	1	1
((CML494/CLWN201)-B-B)-F231	1	1	1	1	1	0	0	0	0	0	0	0	0	0	0	1	1	1	1	1	1	1	1	1	2	2	2	1	2	2	2	2	2	2	1	1	1	0	2	1	1	0	0	2	2	0	-1	1	1
((CML494/CLWN201)-B-B)-F232	0	0	1	2	2	0	0	0	0	0	0	0	0	0	0	0	0	0	0	0	0	0	0	0	2	0	0	-1	2	2	2	2	2	2	1	1	1	2	0	0	0	0	0	2	2	0	2	2	2
((CML494/CLWN201)-B-B)-F233	2	1	1	1	1	2	2	2	2	2	2	2	2	2	2	2	2	2	2	2	2	2	2	2	2	2	2	2	2	2	1	1	1	1	1	1	1	1	1	1	0	0	0	2	2	0	2	2	2
((CML494/CLWN201)-B-B)-F234	1	1	1	1	1	1	1	1	2	2	2	2	2	2	2	2	2	2	2	2	2	2	1	1	-1	0	0	0	0	0	0	0	0	0	0	2	0	1	1	1	1	1	2	0	0	2	0	0	0
((CML494/CLWN201)-B-B)-F235	-1	1	1	2	2	1	1	1	1	1	1	0	0	0	0	0	0	0	0	0	0	0	0	0	1	1	1	1	1	1	1	1	-1	-1	0	2	0	1	2	2	2	2	1	2	2	0	2	2	2
((CML494/CLWN201)-B-B)-F236	1	1	1	0	0	2	2	2	-1	1	-1	-1	-1	1	1	1	1	0	0	0	0	0	0	0	2	0	0	0	2	2	1	-1	1	1	1	1	1	2	1	1	1	1	-1	1	1	1	1	1	1
((CML494/CLWN201)-B-B)-F237	2	2	1	-1	1	0	0	0	0	0	0	0	0	0	0	0	0	0	0	0	0	0	0	0	2	0	0	0	0	0	0	0	0	0	0	1	1	1	1	1	1	1	1	0	0	2	0	0	0
((CML494/CLWN201)-B-B)-F238	2	2	1	0	0	0	0	-1	1	1	1	1	1	1	1	1	1	1	1	1	1	1	2	2	2	1	1	1	1	1	-1	-1	-1	0	1	1	1	1	1	1	1	1	1	1	1	1	1	1	0
((CML494/CLWN201)-B-B)-F239	0	0	0	1	1	1	1	2	2	2	2	2	2	2	2	2	2	2	2	2	2	2	2	2	2	2	2	1	0	0	0	0	0	0	1	1	1	1	1	1	1	0	0	2	2	0	2	2	1
((CML494/CLWN201)-B-B)-F24	1	1	1	2	2	-1	1	-1	1	1	1	1	1	1	1	1	1	1	1	1	1	1	1	1	1	1	1	2	1	1	1	1	1	1	1	1	1	0	2	2	2	2	-1	1	1	1	1	0	0
((CML494/CLWN201)-B-B)-F240	2	1	0	0	0	1	1	1	1	1	1	1	1	1	1	1	1	1	1	1	1	1	-1	-1	1	1	1	1	1	1	1	1	2	2	2	0	2	0	2	2	1	1	0	1	1	1	2	2	2
((CML494/CLWN201)-B-B)-F241	1	1	1	-1	1	2	2	2	2	2	2	2	2	2	2	2	2	-1	1	1	1	1	1	1	1	1	1	1	-1	1	1	1	1	1	1	0	2	0	1	1	1	0	0	1	1	1	0	0	0
((CML494/CLWN201)-B-B)-F242	0	0	1	1	1	1	1	1	1	1	1	0	0	0	0	0	0	0	0	0	0	0	0	0	2	0	0	-1	1	1	1	1	1	1	0	2	0	0	1	1	0	0	1	1	1	1	1	1	1
((CML494/CLWN201)-B-B)-F243	0	0	0	1	1	1	1	1	1	1	1	1	1	1	1	1	1	1	1	1	1	1	1	0	2	0	0	0	0	0	0	0	0	0	0	1	1	2	0	0	0	0	-1	1	1	1	1	1	1
((CML494/CLWN201)-B-B)-F244	2	2	2	2	2	1	1	1	1	1	1	2	2	2	2	2	2	2	2	2	2	2	1	1	-1	1	1	0	1	1	0	0	0	0	0	2	0	2	0	0	0	1	1	1	1	1	1	1	1
((CML494/CLWN201)-B-B)-F245	2	2	2	1	1	1	1	1	1	1	1	1	-1	1	1	1	2	2	2	2	2	2	2	2	2	2	2	2	1	1	1	1	2	2	2	1	1	1	1	1	0	0	-1	0	0	2	0	1	1
((CML494/CLWN201)-B-B)-F246	1	2	-1	1	1	0	0	0	1	1	1	1	1	1	1	2	2	2	2	2	2	2	2	2	2	2	2	2	1	1	1	1	1	1	2	0	1	1	-1	-1	1	1	1	1	1	-1	1	1	1
((CML494/CLWN201)-B-B)-F247	2	1	-1	0	0	0	0	1	1	1	1	-1	1	1	1	-1	1	1	1	1	-1	1	1	1	1	1	0	0	0	0	0	0	0	0	1	1	1	2	0	0	0	0	0	1	1	1	0	0	0
((CML494/CLWN201)-B-B)-F248	2	2	2	1	1	0	0	0	0	0	0	0	0	0	0	0	0	0	0	0	0	0	0	0	2	1	1	-1	2	2	2	2	2	2	-1	1	1	0	2	2	1	1	-1	0	0	2	0	-1	1
((CML494/CLWN201)-B-B)-F249	0	1	1	1	1	1	1	1	1	1	1	1	1	1	1	-1	1	-1	1	1	-1	1	1	1	1	1	1	1	0	0	0	0	0	0	1	1	1	1	1	1	1	1	0	0	0	2	1	2	2
((CML494/CLWN201)-B-B)-F25	1	0	0	-1	-1	-1	1	1	1	1	1	1	1	1	1	1	1	1	1	1	1	1	1	-1	-1	1	1	-1	1	1	1	1	-1	1	0	1	-1	2	1	1	1	1	1	2	2	0	1	1	1
((CML494/CLWN201)-B-B)-F250	2	2	2	1	1	0	0	0	1	-1	-1	1	1	1	1	1	1	1	1	1	1	1	1	1	1	1	1	1	1	1	1	1	1	1	1	1	1	1	1	1	1	1	1	0	0	2	1	1	1
((CML494/CLWN201)-B-B)-F251	1	1	1	1	1	1	1	2	2	2	2	2	2	2	2	2	2	2	2	2	2	2	2	2	2	0	0	0	2	2	1	1	1	1	0	2	0	1	1	1	1	1	1	1	1	1	2	2	2
((CML494/CLWN201)-B-B)-F252	2	1	1	1	1	1	1	2	2	2	2	2	2	2	2	2	2	2	2	2	2	2	1	1	1	1	1	1	1	1	1	1	1	1	1	-1	-1	1	-1	1	1	1	-1	-1	-1	-1	2	0	0
((CML494/CLWN201)-B-B)-F253	1	1	0	1	1	1	1	1	1	1	1	1	1	1	1	1	1	1	1	1	-1	1	1	1	1	1	1	1	1	1	1	1	2	2	1	1	1	1	1	1	2	1	1	0	0	2	0	0	0
((CML494/CLWN201)-B-B)-F254	2	2	2	0	0	0	0	0	0	0	0	0	0	0	0	0	0	0	0	0	0	0	0	0	2	0	0	0	1	1	0	0	0	0	0	2	0	2	0	1	1	0	0	1	1	1	2	2	2
((CML494/CLWN201)-B-B)-F255	1	2	2	1	1	0	0	0	0	0	0	0	0	0	0	0	1	1	1	1	1	1	1	1	1	1	1	1	1	1	1	-1	1	1	0	2	0	1	1	1	1	1	2	0	0	2	0	1	1
((CML494/CLWN201)-B-B)-F256	1	1	1	1	1	0	0	0	0	0	0	0	0	0	0	0	0	1	0	1	1	1	1	1	1	1	1	1	0	0	0	0	0	0	0	2	0	0	2	2	2	2	2	1	1	0	2	2	2
((CML494/CLWN201)-B-B)-F257	0	0	0	0	0	0	0	0	0	0	0	0	0	0	0	0	0	0	0	0	0	0	0	0	2	0	1	2	1	1	2	2	2	2	1	2	0	1	2	2	2	2	2	2	2	0	1	1	1
((CML494/CLWN201)-B-B)-F258	2	2	2	2	2	-1	-1	-1	-1	-1	-1	1	-1	-1	-1	1	1	1	1	1	1	1	1	-1	2	2	2	2	1	1	1	1	1	1	1	1	1	1	1	1	1	1	0	2	2	0	1	1	1
((CML494/CLWN201)-B-B)-F259	0	0	0	2	2	0	0	0	0	0	0	0	0	0	0	0	0	0	0	0	0	0	0	0	2	0	0	1	1	1	1	1	1	1	1	1	2	0	1	1	1	1	1	2	2	0	2	2	2
((CML494/CLWN201)-B-B)-F26	0	0	0	1	1	0	0	2	2	2	2	2	2	2	2	2	2	2	2	2	2	2	2	2	1	0	0	-1	2	2	2	2	2	2	1	1	0	2	1	1	2	2	2	0	0	2	2	2	2
((CML494/CLWN201)-B-B)-F260	0	0	0	1	1	1	1	1	0	0	0	0	0	0	0	0	0	0	0	0	0	0	0	0	2	0	0	0	1	1	1	-1	-1	1	1	2	0	1	2	2	2	1	1	1	1	1	1	1	1
((CML494/CLWN201)-B-B)-F261	1	-1	1	1	1	1	1	1	1	1	1	1	1	1	1	1	1	1	1	1	1	1	1	1	1	1	1	1	1	1	1	1	1	1	1	1	1	1	1	0	0	0	0	1	1	1	1	0	0
((CML494/CLWN201)-B-B)-F262	1	1	2	1	1	1	1	1	1	1	1	1	1	1	1	1	1	1	1	1	1	1	1	1	1	0	0	0	1	1	0	0	0	0	1	1	0	2	0	0	0	0	0	0	0	2	1	1	1
((CML494/CLWN201)-B-B)-F263	1	1	1	2	2	0	0	0	1	1	1	1	1	1	1	-1	1	1	1	2	2	2	2	2	2	2	2	2	1	1	1	1	1	1	1	1	1	1	1	1	2	2	2	1	1	1	1	2	2
((CML494/CLWN201)-B-B)-F264	2	2	2	2	2	2	2	2	2	2	2	2	2	2	2	2	2	2	2	2	2	2	2	2	2	1	1	0	2	2	2	2	2	2	1	1	1	1	2	2	2	2	2	1	1	1	2	2	2
((CML494/CLWN201)-B-B)-F265	0	0	-1	2	-1	1	2	2	2	2	2	2	-1	2	2	-1	-1	2	2	2	2	2	1	-1	2	1	1	1	1	-1	-1	-1	0	0	1	0	2	0	2	2	1	1	0	0	0	-1	0	1	0
((CML494/CLWN201)-B-B)-F266	-1	1	1	1	1	1	1	1	1	1	1	1	1	0	0	1	1	1	1	1	1	1	1	1	1	1	0	0	1	1	1	1	1	1	1	1	1	0	2	-1	1	-1	-1	1	1	1	2	2	2
((CML494/CLWN201)-B-B)-F267	2	2	2	1	1	1	1	1	1	1	1	1	1	1	1	1	1	1	1	1	1	1	1	1	-1	1	1	1	1	1	1	1	1	1	1	2	0	1	1	0	0	0	1	1	1	1	0	0	0
((CML494/CLWN201)-B-B)-F268	1	1	1	0	0	0	0	0	0	0	0	-1	0	0	0	0	0	0	0	1	1	1	0	0	2	0	0	-1	-1	1	1	1	1	1	1	1	1	2	0	1	1	1	1	1	1	1	0	0	0
((CML494/CLWN201)-B-B)-F269	1	1	1	1	1	1	1	1	1	1	1	1	1	1	1	1	1	-1	1	-1	1	1	1	1	1	1	1	1	1	1	1	1	1	1	1	1	1	1	1	1	0	0	0	1	1	1	-1	1	1
((CML494/CLWN201)-B-B)-F27	1	1	1	1	1	1	1	1	1	1	1	1	1	1	1	1	1	1	1	1	1	1	1	1	1	1	1	1	1	1	1	1	1	-1	0	2	0	1	1	1	1	0	0	-1	-1	-1	0	0	0
((CML494/CLWN201)-B-B)-F270	1	1	1	1	1	1	1	1	1	1	1	1	1	-1	-1	-1	-1	1	-1	1	-1	1	-1	-1	-1	1	1	2	0	0	0	0	-1	0	2	0	2	0	1	1	1	1	1	1	1	1	1	1	1
((CML494/CLWN201)-B-B)-F271	1	1	1	-1	1	1	1	1	1	1	1	1	1	1	1	1	1	-1	1	1	1	1	1	-1	-1	1	-1	-1	0	0	0	0	0	0	0	2	0	1	2	1	1	1	-1	2	2	0	2	2	2
((CML494/CLWN201)-B-B)-F272	2	2	2	-1	2	2	2	2	2	2	2	2	2	2	2	2	2	2	2	2	2	2	2	2	2	2	2	2	2	2	1	1	1	1	0	2	1	1	2	2	2	1	-1	1	-1	1	1	1	1
((CML494/CLWN201)-B-B)-F273	0	0	0	0	0	0	0	0	1	1	1	1	1	1	1	1	1	0	0	0	0	0	0	0	2	1	1	1	1	1	1	1	1	1	1	1	1	2	0	0	0	0	1	2	2	0	2	1	1
((CML494/CLWN201)-B-B)-F274	1	1	1	1	1	0	0	-1	1	1	1	1	1	-1	1	-1	-1	-1	-1	1	1	1	1	-1	1	1	1	1	1	1	1	1	1	1	1	-1	1	1	1	-1	1	-1	-1	-1	0	-1	0	0	1
((CML494/CLWN201)-B-B)-F275	0	0	0	1	1	1	1	1	1	1	1	2	2	2	2	2	2	2	2	2	2	2	2	2	2	2	2	2	1	1	1	1	1	1	2	0	2	1	1	1	1	1	1	2	2	1	1	1	1
((CML494/CLWN201)-B-B)-F276	0	0	0	0	0	1	1	0	0	0	0	0	0	0	0	0	0	1	0	1	1	1	1	1	2	2	2	2	0	0	0	0	0	0	0	2	0	1	-1	1	1	1	2	1	1	1	1	1	1
((CML494/CLWN201)-B-B)-F277	1	1	1	1	1	1	1	1	1	1	1	1	1	1	1	1	1	1	1	1	1	1	1	1	1	1	0	0	0	0	0	0	0	0	1	1	1	1	-1	-1	1	1	0	0	0	2	1	1	1
((CML494/CLWN201)-B-B)-F278	1	1	2	2	1	2	2	2	2	2	2	2	2	2	2	2	2	-1	1	1	-1	-1	1	-1	2	0	0	1	1	1	1	1	2	2	2	0	2	2	0	0	0	0	0	1	1	-1	-1	1	1
((CML494/CLWN201)-B-B)-F279	2	2	2	1	0	0	0	0	0	0	0	0	0	0	0	0	0	0	0	1	1	1	1	1	1	1	1	1	1	1	1	1	1	1	0	2	0	1	1	1	1	1	1	2	2	0	2	1	1
((CML494/CLWN201)-B-B)-F28	0	1	1	1	2	1	1	2	2	2	2	2	2	2	2	1	0	0	0	0	0	0	0	0	2	0	0	-1	1	-1	1	1	1	1	1	1	1	2	0	0	0	0	0	2	2	0	2	2	2
((CML494/CLWN201)-B-B)-F280	1	1	0	0	0	1	1	1	0	0	0	0	0	0	0	0	0	0	0	0	0	0	0	0	2	2	2	2	0	0	0	0	0	0	0	2	0	1	1	1	1	1	2	1	1	1	1	1	1
((CML494/CLWN201)-B-B)-F281	1	1	1	2	2	2	2	2	2	2	2	2	2	2	2	2	2	2	2	2	2	2	2	2	2	2	2	2	1	1	1	1	1	1	2	0	2	1	1	1	1	1	2	-1	1	1	1	-1	1
((CML494/CLWN201)-B-B)-F282	1	1	2	2	2	1	1	1	1	1	1	1	1	1	1	1	1	1	1	1	1	1	1	1	1	2	2	2	1	1	0	0	0	0	0	2	0	2	0	1	1	1	1	1	1	1	1	1	1
((CML494/CLWN201)-B-B)-F283	0	0	1	1	1	1	1	1	1	1	1	1	1	1	1	1	1	1	1	1	1	1	1	1	1	1	1	1	1	1	1	1	1	1	0	2	0	2	0	0	0	0	0	0	0	2	0	0	0
((CML494/CLWN201)-B-B)-F284	1	1	1	1	1	1	1	1	1	1	1	-1	1	1	1	1	1	1	1	1	1	1	1	1	1	1	1	2	1	1	1	1	0	0	0	2	0	2	0	1	1	1	1	1	1	1	1	1	1
((CML494/CLWN201)-B-B)-F285	1	1	1	1	1	0	0	0	0	0	0	0	0	0	0	0	0	0	0	0	0	0	0	0	2	0	0	0	2	2	2	2	2	2	2	0	2	1	0	0	0	0	0	2	2	0	2	2	2
((CML494/CLWN201)-B-B)-F286	2	1	0	0	1	0	0	0	1	1	1	1	1	1	1	-1	1	-1	1	1	1	1	1	1	1	1	1	-1	0	0	0	0	0	0	2	0	2	2	0	0	0	0	0	1	1	1	1	1	1
((CML494/CLWN201)-B-B)-F287	1	1	1	0	0	1	1	0	0	0	0	0	0	0	0	0	0	1	1	1	1	1	1	1	1	1	1	0	1	1	1	1	1	1	1	1	1	0	2	2	2	2	-1	1	1	1	-1	0	0
((CML494/CLWN201)-B-B)-F288	1	-1	2	1	1	0	0	0	-1	-1	0	-1	1	1	1	-1	2	2	2	2	2	2	2	2	2	-1	2	1	-1	2	1	-1	-1	1	1	2	0	1	-1	1	2	2	2	0	0	1	2	2	2
((CML494/CLWN201)-B-B)-F289	2	2	1	0	0	0	0	0	0	0	0	0	0	0	0	0	0	0	0	1	1	1	1	1	1	2	2	2	0	0	0	0	0	0	0	2	0	2	0	0	0	1	2	2	2	0	2	1	1
((CML494/CLWN201)-B-B)-F29	2	2	1	-1	1	1	1	1	1	1	1	1	1	1	1	1	1	1	1	2	2	2	2	2	2	2	1	1	0	0	0	0	0	0	1	1	1	1	1	2	2	2	2	1	1	1	-1	1	1
((CML494/CLWN201)-B-B)-F290	1	1	1	1	1	1	1	-1	1	1	1	-1	1	1	1	1	1	1	1	1	1	1	1	1	1	1	1	-1	1	1	1	1	1	1	1	1	1	-1	1	1	1	1	2	1	1	1	1	1	1
((CML494/CLWN201)-B-B)-F291	2	1	1	0	0	0	0	1	1	1	1	-1	-1	-1	-1	-1	1	2	1	1	1	1	-1	-1	-1	1	1	1	0	0	0	0	0	0	0	-1	1	2	0	0	0	0	1	0	0	2	0	0	0
((CML494/CLWN201)-B-B)-F292	0	1	1	-1	1	1	1	1	0	0	0	0	0	0	0	0	0	0	0	0	0	0	0	0	2	0	0	1	1	1	1	1	1	1	2	0	2	1	1	1	2	2	2	0	0	2	0	0	0
((CML494/CLWN201)-B-B)-F293	0	0	2	1	1	1	1	1	0	0	0	0	0	0	0	0	0	0	0	0	0	0	0	0	2	0	0	0	2	2	2	2	2	2	1	1	1	0	1	1	1	1	0	2	2	0	2	2	2
((CML494/CLWN201)-B-B)-F294	2	2	2	1	1	1	1	-1	1	-1	1	0	0	0	0	0	0	0	0	0	0	0	0	0	-1	-1	1	1	0	0	1	1	1	1	1	1	1	1	2	1	2	2	1	1	1	1	1	1	1
((CML494/CLWN201)-B-B)-F295	1	1	0	1	1	1	1	0	0	0	0	1	1	1	1	1	1	2	2	2	2	2	2	2	1	1	1	-1	2	2	1	-1	1	1	0	2	0	2	0	0	1	1	1	1	1	1	1	1	1
((CML494/CLWN201)-B-B)-F296	0	0	1	1	1	1	1	1	1	1	1	1	1	1	1	1	1	1	1	1	1	1	1	1	1	2	2	2	0	0	0	0	1	1	1	1	1	2	0	0	0	0	0	0	0	2	0	0	0
((CML494/CLWN201)-B-B)-F297	1	1	0	1	2	1	1	1	1	1	1	-1	-1	-1	1	0	0	0	0	0	0	0	0	0	2	0	0	0	2	2	2	2	1	1	1	1	1	2	0	1	2	2	2	1	1	1	0	0	0
((CML494/CLWN201)-B-B)-F298	0	0	1	1	1	1	1	1	1	1	1	0	0	0	-1	0	0	0	0	1	1	1	1	1	1	1	1	0	0	0	0	0	0	0	1	-1	1	0	2	2	2	2	1	0	0	2	0	0	0
((CML494/CLWN201)-B-B)-F299	0	0	1	1	1	1	1	1	1	1	1	1	1	1	1	1	1	1	1	1	1	1	1	1	1	1	-1	1	1	1	1	1	1	1	0	2	0	2	1	1	1	1	1	0	0	2	1	1	1
((CML494/CLWN201)-B-B)-F3	1	1	1	1	1	1	1	1	1	1	1	1	1	1	1	1	1	1	1	2	2	2	2	2	2	2	2	-1	2	2	2	2	2	2	2	1	1	1	1	2	2	2	2	0	0	-1	0	0	0
((CML494/CLWN201)-B-B)-F30	1	1	1	2	2	1	1	1	1	1	1	1	1	1	1	1	1	0	0	0	0	0	0	0	2	0	0	0	1	1	-1	-1	-1	-1	1	1	1	2	0	1	2	2	2	1	1	1	1	1	1
((CML494/CLWN201)-B-B)-F300	1	1	1	1	1	0	0	0	0	0	0	0	0	0	0	0	0	0	0	0	0	0	1	1	1	1	1	1	0	0	0	0	0	0	0	1	1	-1	1	0	1	2	2	2	2	1	1	0	0
((CML494/CLWN201)-B-B)-F301	-1	1	1	1	1	2	2	2	2	2	2	2	2	2	2	2	2	2	2	2	2	2	2	2	1	1	1	1	0	0	0	0	0	0	1	1	1	2	0	0	0	0	0	0	0	2	0	0	0
((CML494/CLWN201)-B-B)-F302	2	2	2	2	2	1	1	1	1	1	1	1	1	1	1	-1	1	1	1	1	1	-1	1	-1	1	2	2	1	1	1	1	1	1	1	1	-1	2	2	0	0	1	1	1	0	0	2	1	-1	0
((CML494/CLWN201)-B-B)-F303	1	1	0	1	1	2	2	2	2	2	2	2	2	2	2	2	2	2	2	2	2	2	2	2	2	2	1	1	2	2	2	2	2	2	2	0	1	1	1	1	1	1	1	1	1	1	1	1	1
((CML494/CLWN201)-B-B)-F304	2	2	2	2	2	0	0	0	0	0	0	0	0	0	0	0	0	0	0	0	0	0	-1	0	1	2	2	2	1	1	1	1	1	1	1	2	0	0	2	2	2	2	2	1	1	1	2	2	2
((CML494/CLWN201)-B-B)-F305	0	0	0	0	0	0	0	0	-1	0	0	-1	-1	-1	1	-1	1	2	2	-1	2	2	2	2	1	1	1	1	-1	-1	1	1	1	1	-1	-1	1	1	2	2	2	2	-1	1	1	1	2	2	2
((CML494/CLWN201)-B-B)-F306	1	1	1	1	1	2	2	2	2	2	2	2	2	2	2	2	2	2	2	2	2	2	2	2	2	2	2	2	2	2	2	2	2	2	2	0	2	1	1	1	1	1	1	2	2	0	2	2	2
((CML494/CLWN201)-B-B)-F307	1	1	1	0	0	2	2	2	1	1	1	1	1	1	1	1	1	0	0	0	0	0	0	0	2	0	0	0	2	2	2	2	2	2	2	0	1	1	1	-1	1	2	1	0	0	2	0	1	1
((CML494/CLWN201)-B-B)-F308	1	1	0	0	0	1	1	-1	0	0	0	0	0	0	0	0	0	1	1	1	1	1	1	1	2	1	1	1	-1	-1	2	2	-1	2	2	1	1	1	1	2	2	2	2	0	0	0	2	2	2
((CML494/CLWN201)-B-B)-F309	1	1	1	1	1	2	2	-1	-1	-1	1	1	1	1	1	1	1	1	1	1	1	1	1	1	1	1	1	1	1	1	1	-1	1	1	1	1	1	0	1	1	1	1	-1	-1	-1	1	1	-1	1
((CML494/CLWN201)-B-B)-F31	1	2	2	2	2	1	1	1	1	1	1	1	1	1	1	1	1	1	1	1	1	1	1	1	1	1	1	0	2	2	2	2	2	2	2	0	2	1	1	1	1	0	0	2	2	0	1	1	1
((CML494/CLWN201)-B-B)-F310	0	0	0	0	0	2	2	1	1	1	1	1	1	1	1	1	1	1	1	1	1	1	1	1	2	2	2	2	1	1	1	1	1	1	1	1	1	2	0	0	0	0	1	1	1	1	0	0	0
((CML494/CLWN201)-B-B)-F311	1	1	1	1	1	2	2	2	2	2	2	1	1	1	1	1	0	0	0	0	0	0	0	0	1	1	1	1	0	0	0	0	0	0	1	1	1	2	0	0	0	1	-1	1	1	1	1	0	0
((CML494/CLWN201)-B-B)-F312	0	1	2	2	2	1	1	1	1	1	1	1	1	1	1	1	1	1	1	1	1	1	1	1	1	0	0	0	0	0	0	0	0	0	0	1	1	1	1	1	1	1	1	1	1	1	0	0	0
((CML494/CLWN201)-B-B)-F313	2	2	1	1	1	0	0	0	0	0	0	0	0	0	0	0	0	0	0	0	0	0	0	0	2	1	1	1	1	1	1	1	1	1	2	1	1	1	1	0	0	0	0	0	0	2	0	0	0
((CML494/CLWN201)-B-B)-F314	1	2	1	1	1	2	2	1	1	1	1	1	1	1	1	1	1	1	1	1	1	1	1	1	2	2	2	2	1	1	1	1	1	1	1	2	0	1	1	1	1	2	2	2	2	0	2	0	0
((CML494/CLWN201)-B-B)-F315	1	1	2	2	2	1	1	2	2	2	2	2	2	2	2	2	2	2	2	1	1	1	1	1	1	1	1	-1	0	0	0	-1	-1	0	-1	1	2	0	2	2	2	2	2	1	1	1	-1	2	-1
((CML494/CLWN201)-B-B)-F316	2	2	2	2	2	2	2	2	2	2	2	2	2	2	2	2	2	2	2	2	2	2	2	2	2	2	2	-1	2	2	2	2	2	2	1	1	1	1	1	1	2	2	2	0	0	2	0	1	1
((CML494/CLWN201)-B-B)-F317	0	0	0	0	0	0	0	1	1	1	1	1	1	1	1	1	1	1	1	-1	1	1	2	2	2	1	1	-1	2	2	1	-1	1	1	0	2	0	1	0	0	0	0	-1	2	2	0	2	1	1
((CML494/CLWN201)-B-B)-F318	2	2	1	0	0	0	0	0	0	0	0	0	0	0	0	0	0	0	0	0	0	0	0	0	2	1	1	2	1	1	1	1	-1	-1	2	0	2	0	2	2	2	2	1	2	2	0	2	2	2
((CML494/CLWN201)-B-B)-F319	1	1	2	-1	1	1	1	1	1	1	1	1	1	1	1	1	1	0	1	0	0	0	-1	0	2	1	1	1	1	1	-1	0	1	1	1	1	1	1	2	2	2	-1	-1	1	1	1	1	-1	1
((CML494/CLWN201)-B-B)-F32	2	2	2	2	2	0	0	0	0	0	0	0	0	0	0	0	0	-1	1	1	1	1	1	1	1	1	1	1	0	0	1	1	1	1	1	1	1	2	1	1	1	-1	0	1	1	1	1	1	1
((CML494/CLWN201)-B-B)-F320	1	0	0	0	0	0	0	0	0	0	0	0	0	0	0	0	1	1	1	1	1	1	2	2	2	2	2	2	0	0	0	0	0	0	1	1	1	1	1	1	1	1	1	2	2	0	1	1	1
((CML494/CLWN201)-B-B)-F321	2	2	1	1	1	2	2	2	2	2	2	2	2	2	2	2	2	2	2	2	2	2	2	2	1	1	1	0	1	1	1	1	1	1	1	1	1	1	-1	1	1	1	1	0	0	2	0	0	0
((CML494/CLWN201)-B-B)-F322	0	0	1	2	2	0	0	0	0	0	0	0	0	0	0	0	0	0	0	0	0	0	1	0	2	1	1	1	0	0	0	0	0	0	0	1	-1	2	0	0	0	1	2	1	1	1	2	2	2
((CML494/CLWN201)-B-B)-F323	2	2	2	1	1	2	2	2	2	2	2	2	2	2	2	2	2	2	2	2	2	2	2	2	2	2	2	2	-1	-1	-1	-1	1	1	2	0	1	1	1	1	1	1	1	2	2	0	2	2	2
((CML494/CLWN201)-B-B)-F324	1	1	0	0	0	1	1	1	2	2	2	2	2	2	2	2	2	2	2	2	2	2	1	1	-1	1	1	1	1	1	1	1	1	-1	1	1	1	2	1	1	1	0	1	1	1	1	1	-1	-1
((CML494/CLWN201)-B-B)-F325	2	2	2	2	2	2	2	2	1	1	1	1	1	1	1	1	1	-1	1	1	1	1	1	1	1	-1	1	1	2	2	2	2	-1	2	1	1	1	0	2	2	2	1	1	0	0	-1	-1	-1	1
((CML494/CLWN201)-B-B)-F326	1	1	1	1	1	1	1	1	-1	1	1	1	1	1	1	1	1	1	1	1	1	1	1	1	1	1	1	1	1	1	2	2	2	2	2	0	2	2	0	0	1	1	1	1	1	1	1	1	1
((CML494/CLWN201)-B-B)-F327	0	0	0	1	1	0	0	0	0	0	0	0	0	0	0	0	0	0	0	0	0	0	0	0	2	1	2	2	1	1	2	2	2	2	1	1	1	1	0	0	0	0	0	1	1	1	1	1	1
((CML494/CLWN201)-B-B)-F328	0	0	0	1	1	1	1	1	-1	-1	-1	-1	-1	-1	-1	-1	-1	1	1	1	1	1	1	1	1	-1	1	1	1	1	1	1	1	1	1	1	1	-1	-1	-1	1	-1	-1	-1	-1	0	-1	-1	-1
((CML494/CLWN201)-B-B)-F329	1	1	1	0	0	1	1	1	1	1	1	1	1	1	1	1	1	1	1	1	1	1	1	1	1	1	1	1	2	2	2	2	2	2	1	1	1	2	-1	-1	1	1	1	0	0	2	1	1	1
((CML494/CLWN201)-B-B)-F33	-1	1	1	0	-1	1	-1	1	1	-1	1	-1	-1	1	1	1	1	1	1	1	1	1	2	2	2	2	2	2	2	2	2	2	1	-1	1	1	0	2	1	1	1	1	-1	1	1	-1	1	1	1
((CML494/CLWN201)-B-B)-F330	1	1	1	1	1	2	2	1	1	1	1	1	1	1	1	-1	1	1	1	1	1	1	1	1	1	1	1	1	0	0	0	0	1	1	2	0	-1	1	1	2	2	2	2	1	1	-1	1	1	1
((CML494/CLWN201)-B-B)-F331	1	1	0	0	0	1	1	1	1	1	1	1	1	1	1	1	1	1	1	2	2	2	2	2	2	2	2	2	0	0	1	1	1	1	1	0	2	0	2	1	0	1	1	1	1	1	1	1	1
((CML494/CLWN201)-B-B)-F332	2	-1	1	-1	-1	1	1	1	1	1	1	1	1	1	1	-1	1	1	1	1	1	1	2	-1	-1	-1	-1	-1	-1	1	0	0	0	0	0	2	1	0	-1	1	1	1	2	1	-1	1	1	1	1
((CML494/CLWN201)-B-B)-F333	2	1	1	1	1	1	1	1	1	1	1	1	1	1	1	1	1	2	1	2	2	2	2	2	2	2	2	2	2	2	2	2	2	2	2	0	2	1	1	1	1	1	1	0	0	2	0	0	0
((CML494/CLWN201)-B-B)-F334	1	1	1	1	1	0	0	0	0	0	0	0	0	0	0	0	0	0	0	0	0	0	0	0	2	0	0	0	1	1	1	1	1	1	1	1	1	1	-1	1	1	2	2	1	1	1	0	0	0
((CML494/CLWN201)-B-B)-F335	0	0	0	1	1	1	1	1	0	0	0	0	0	0	0	0	0	0	0	-1	0	0	1	1	2	2	2	2	1	1	1	1	1	1	1	0	2	0	2	2	2	2	2	1	1	1	1	1	1
((CML494/CLWN201)-B-B)-F336	1	-1	0	0	0	0	0	0	-1	1	-1	-1	-1	2	2	2	2	2	2	2	2	2	2	2	2	1	1	-1	1	1	1	1	1	1	1	1	0	1	1	2	2	2	0	2	2	0	2	2	2
((CML494/CLWN201)-B-B)-F338	0	0	0	2	2	2	2	2	2	2	2	2	2	2	2	2	2	2	2	2	2	2	2	2	1	1	1	1	1	1	2	2	2	2	2	0	2	0	1	1	1	1	0	0	0	1	1	1	1
((CML494/CLWN201)-B-B)-F339	1	1	-1	0	0	1	-1	1	1	-1	1	-1	-1	2	2	2	2	-1	2	-1	2	-1	2	2	2	2	2	2	1	1	1	1	1	1	-1	-1	1	1	-1	1	1	1	1	-1	-1	-1	1	1	1
((CML494/CLWN201)-B-B)-F34	1	1	1	1	1	2	2	2	2	2	2	2	2	2	2	2	2	2	2	2	2	2	2	2	2	2	2	1	1	1	1	1	1	1	1	2	0	1	1	1	1	1	1	1	1	1	1	1	1
((CML494/CLWN201)-B-B)-F340	1	1	1	1	1	2	2	2	1	1	1	1	1	1	1	1	1	1	1	1	1	1	1	-1	1	1	1	1	0	0	0	0	-1	0	1	1	1	1	1	1	1	0	0	2	2	0	2	2	2
((CML494/CLWN201)-B-B)-F341	2	2	1	1	1	0	0	0	1	1	1	1	1	1	1	-1	1	1	1	1	1	1	1	1	2	1	1	1	2	2	1	1	1	1	1	1	1	1	2	2	1	1	1	2	2	0	1	1	1
((CML494/CLWN201)-B-B)-F342	1	1	0	0	0	0	0	0	0	0	0	0	0	0	0	0	0	0	0	0	0	0	0	0	2	1	1	1	0	0	0	0	0	0	0	1	1	0	2	2	2	2	2	1	1	1	1	1	1
((CML494/CLWN201)-B-B)-F343	0	0	0	1	1	1	1	1	1	1	1	-1	1	1	1	1	-1	-1	-1	1	-1	1	-1	1	-1	1	1	-1	-1	-1	1	-1	1	1	2	0	2	1	1	1	1	1	0	0	0	-1	0	1	1
((CML494/CLWN201)-B-B)-F344	1	1	1	1	1	0	0	0	1	1	1	1	1	1	1	-1	1	1	1	1	1	1	1	1	1	2	2	2	0	0	1	1	1	1	2	0	2	0	2	2	2	1	1	1	1	1	1	0	0
((CML494/CLWN201)-B-B)-F345	1	1	1	1	1	1	1	1	0	0	0	0	0	0	0	0	0	0	0	-1	1	1	1	1	1	-1	1	1	0	0	0	0	0	0	2	0	2	1	1	1	1	1	1	1	1	-1	1	2	2
((CML494/CLWN201)-B-B)-F346	1	2	1	0	0	0	0	1	1	1	1	1	1	1	1	1	1	1	1	1	1	1	1	1	1	1	1	1	0	0	0	0	-1	0	0	2	0	2	1	2	2	2	2	1	1	1	1	1	1
((CML494/CLWN201)-B-B)-F347	1	1	1	-1	1	0	0	0	0	0	0	0	0	0	0	0	0	0	0	0	0	0	1	1	2	0	0	0	1	1	1	1	1	1	1	1	-1	1	1	1	1	-1	-1	2	2	0	2	2	2
((CML494/CLWN201)-B-B)-F348	1	1	1	-1	0	0	0	0	1	1	1	1	-1	1	1	-1	-1	2	-1	-1	-1	1	1	-1	-1	1	-1	2	-1	1	1	1	-1	1	1	1	1	1	1	0	1	-1	-1	-1	2	0	1	1	-1
((CML494/CLWN201)-B-B)-F349	1	1	2	2	2	1	1	1	1	1	1	1	1	1	1	1	1	1	1	1	1	1	1	1	1	1	1	1	1	1	1	1	1	1	1	1	1	1	1	1	1	1	1	1	1	1	1	1	1
((CML494/CLWN201)-B-B)-F35	0	0	1	1	1	1	1	1	0	0	0	0	0	0	0	0	0	1	1	1	1	1	1	1	1	2	2	2	1	1	1	-1	-1	2	2	0	2	0	0	0	0	0	1	1	1	-1	2	1	1
((CML494/CLWN201)-B-B)-F350	1	1	0	0	0	0	0	0	0	0	0	0	0	0	0	0	0	0	0	0	0	0	0	0	1	1	-1	-1	1	1	1	1	1	1	1	1	2	0	2	2	2	2	2	0	0	2	0	0	0
((CML494/CLWN201)-B-B)-F351	0	0	0	2	2	2	2	1	1	1	1	1	1	1	1	-1	1	1	1	0	0	0	0	0	2	0	0	-1	1	1	1	1	1	1	1	1	1	0	2	2	2	2	-1	1	1	1	0	0	0
((CML494/CLWN201)-B-B)-F352	1	1	1	1	1	1	1	1	1	1	1	1	-1	1	1	1	1	0	0	1	1	1	1	1	1	1	1	1	0	0	0	0	1	1	2	0	2	0	2	2	2	0	0	0	0	2	0	0	0
((CML494/CLWN201)-B-B)-F353	1	1	1	1	1	0	0	0	0	0	0	0	0	0	0	0	0	0	0	0	0	0	0	0	2	1	1	1	1	1	1	-1	1	-1	1	0	2	0	1	-1	1	1	1	0	0	2	0	0	0
((CML494/CLWN201)-B-B)-F354	1	1	1	1	1	1	1	-1	2	2	2	2	2	2	2	2	2	2	2	2	2	2	2	2	2	2	2	-1	0	0	0	0	0	0	0	2	0	2	2	2	2	2	1	1	1	1	1	1	1
((CML494/CLWN201)-B-B)-F355	0	0	0	0	0	2	2	2	2	2	2	2	2	2	2	2	2	1	1	1	1	1	1	1	2	2	2	2	0	0	0	0	0	0	0	2	0	0	1	0	0	0	0	0	0	2	0	1	1
((CML494/CLWN201)-B-B)-F356	-1	-1	1	1	1	1	1	-1	1	1	1	1	1	1	1	1	1	-1	-1	1	1	1	1	1	1	-1	1	-1	1	1	1	-1	1	1	2	0	2	0	2	-1	1	1	1	1	1	-1	-1	-1	-1
((CML494/CLWN201)-B-B)-F357	1	1	0	0	0	-1	-1	1	1	1	1	1	1	1	1	-1	1	1	1	1	1	1	1	1	1	1	1	-1	0	0	2	2	2	2	2	1	1	0	2	2	2	2	1	0	0	2	0	0	0
((CML494/CLWN201)-B-B)-F358	2	1	1	0	0	0	0	0	1	1	1	1	-1	1	1	1	1	2	2	2	2	2	1	1	1	1	1	1	1	1	1	-1	1	1	1	1	1	1	1	1	1	1	1	2	2	0	2	2	2
((CML494/CLWN201)-B-B)-F359	1	1	1	-1	-1	-1	0	1	1	1	1	-1	-1	-1	1	1	1	1	1	1	1	1	0	0	2	-1	-1	-1	1	1	1	1	1	1	1	1	1	1	2	-1	-1	-1	2	1	1	1	-1	-1	0
((CML494/CLWN201)-B-B)-F36	0	0	0	0	0	1	1	1	1	1	1	-1	1	1	1	1	1	1	1	1	1	1	1	1	1	1	1	1	2	2	2	2	2	2	2	0	2	1	1	1	1	1	-1	1	1	1	1	1	1
((CML494/CLWN201)-B-B)-F360	0	0	0	0	0	2	2	2	2	2	2	2	2	2	2	-1	1	1	1	1	1	1	1	1	1	1	1	2	1	1	1	1	1	1	1	1	0	1	1	1	2	2	1	1	-1	-1	0	0	0
((CML494/CLWN201)-B-B)-F361	2	2	2	2	2	0	0	0	1	1	1	1	1	1	1	1	1	1	1	1	1	1	2	2	2	2	2	2	2	2	2	2	2	2	2	0	2	2	1	1	1	1	1	0	0	2	0	1	2
((CML494/CLWN201)-B-B)-F362	1	1	1	0	0	1	1	1	1	1	1	1	1	1	1	1	1	1	1	1	1	1	1	1	2	1	1	1	1	1	1	1	1	1	0	1	1	1	1	1	1	1	0	1	1	1	0	0	0
((CML494/CLWN201)-B-B)-F363	-1	1	2	-1	2	1	1	1	1	-1	1	1	1	1	1	-1	-1	-1	1	1	-1	1	1	-1	-1	0	0	1	-1	2	2	-1	-1	2	1	-1	1	1	1	-1	2	-1	-1	-1	-1	1	-1	-1	1
((CML494/CLWN201)-B-B)-F364	2	2	2	-1	1	0	0	0	0	0	0	0	0	0	0	0	1	1	1	1	1	1	1	1	1	2	2	1	-1	1	1	1	1	1	0	2	0	2	0	0	1	1	2	1	1	1	1	1	1
((CML494/CLWN201)-B-B)-F365	2	-1	1	1	1	2	2	2	2	2	2	2	2	2	2	2	2	2	2	-1	2	2	1	1	1	0	0	0	1	1	1	0	1	1	1	1	1	2	0	0	0	1	1	1	1	1	1	2	2
((CML494/CLWN201)-B-B)-F366	0	0	0	0	0	0	0	0	0	0	0	0	0	0	0	0	0	0	0	0	0	0	1	0	2	0	0	0	1	1	1	1	1	1	1	1	1	1	0	0	0	0	1	1	1	1	1	1	1
((CML494/CLWN201)-B-B)-F367	1	1	0	0	1	0	0	0	-1	-1	-1	-1	-1	0	-1	-1	1	1	1	0	0	0	0	0	2	0	0	0	1	1	1	-1	1	1	0	2	0	2	0	0	0	0	0	2	2	0	2	2	2
((CML494/CLWN201)-B-B)-F368	1	1	2	2	2	1	1	2	2	2	2	2	2	2	2	2	2	2	2	2	2	2	2	2	1	-1	1	1	2	2	2	2	2	2	2	0	2	1	0	0	0	0	1	1	1	1	1	1	1
((CML494/CLWN201)-B-B)-F369	1	2	1	1	1	1	1	0	0	0	0	0	0	0	0	0	0	0	0	0	0	0	0	0	2	1	1	1	-1	-1	1	-1	-1	-1	1	0	2	0	1	1	1	2	2	1	1	1	0	1	1
((CML494/CLWN201)-B-B)-F37	2	2	2	2	2	1	1	1	1	1	1	1	1	1	1	1	0	0	0	0	0	0	0	0	2	-1	1	-1	1	1	1	1	1	1	1	1	1	0	2	2	1	1	1	0	0	2	0	-1	1
((CML494/CLWN201)-B-B)-F370	0	-1	1	2	2	1	1	1	-1	-1	-1	-1	-1	-1	-1	-1	-1	1	1	1	1	1	1	1	1	1	1	-1	0	0	-1	0	-1	0	1	1	2	-1	0	1	1	1	-1	0	0	2	1	2	2
((CML494/CLWN201)-B-B)-F371	0	0	0	0	0	2	2	-1	-1	-1	1	-1	-1	1	1	-1	1	1	1	1	1	1	1	1	1	1	1	-1	2	2	2	2	2	2	2	0	2	0	2	2	2	2	1	1	-1	-1	0	0	0
((CML494/CLWN201)-B-B)-F372	1	1	1	1	1	2	2	2	2	2	2	2	2	2	2	2	2	2	2	2	2	2	2	2	2	2	2	2	2	2	2	2	2	2	2	0	2	2	1	1	1	1	2	2	2	0	2	1	1
((CML494/CLWN201)-B-B)-F373	1	1	1	0	0	2	2	2	2	2	2	2	2	2	2	2	2	1	-1	1	1	1	2	2	2	-1	1	-1	1	1	1	1	1	1	0	2	-1	1	1	1	0	0	0	2	2	0	2	1	1
((CML494/CLWN201)-B-B)-F374	1	1	1	0	0	1	1	1	1	1	1	1	1	2	2	2	1	2	2	2	2	2	2	2	2	2	2	2	1	1	1	1	1	1	1	-1	1	2	1	1	1	1	1	1	1	1	1	1	0
((CML494/CLWN201)-B-B)-F375	1	1	0	-1	-1	0	0	-1	1	1	1	-1	-1	-1	1	1	1	0	0	0	0	0	0	0	2	-1	1	1	1	1	1	1	1	1	1	1	-1	1	-1	-1	1	1	1	1	-1	1	0	-1	-1
((CML494/CLWN201)-B-B)-F376	0	0	0	0	1	1	1	2	1	1	1	1	1	1	1	1	1	1	1	1	1	1	0	0	2	1	1	1	1	1	1	1	1	1	2	-1	1	0	-1	1	1	1	0	2	2	0	2	1	1
((CML494/CLWN201)-B-B)-F377	0	0	0	0	0	1	1	0	0	0	0	0	0	0	0	0	0	0	0	0	0	0	0	0	2	-1	1	-1	1	1	1	1	-1	0	-1	1	1	-1	0	0	-1	-1	-1	2	2	0	2	0	0
((CML494/CLWN201)-B-B)-F378	0	0	0	0	0	1	1	0	0	0	0	0	0	0	0	0	0	0	0	1	1	1	1	1	1	1	1	1	-1	-1	1	1	1	1	1	2	0	1	1	1	1	1	-1	0	0	2	0	0	0
((CML494/CLWN201)-B-B)-F379	1	1	2	2	2	1	1	1	1	1	1	1	1	1	1	1	1	1	1	1	1	1	1	1	1	2	2	2	0	0	0	0	0	0	0	-1	1	2	0	0	1	1	1	1	1	1	1	1	0
((CML494/CLWN201)-B-B)-F38	0	0	1	1	1	2	2	2	2	2	2	2	2	2	2	2	2	2	2	2	2	2	2	2	-1	1	1	1	-1	-1	1	1	1	1	2	0	2	1	1	0	0	0	1	2	2	0	2	2	2
((CML494/CLWN201)-B-B)-F380	1	1	1	1	1	0	0	0	1	-1	1	-1	-1	1	1	1	1	1	1	0	0	0	1	1	1	1	1	1	1	1	1	1	-1	1	1	-1	1	2	0	0	0	0	0	1	1	1	1	1	1
((CML494/CLWN201)-B-B)-F381	2	1	1	2	2	1	1	1	1	1	2	2	2	2	2	2	2	1	1	1	1	1	1	1	2	1	1	1	2	2	2	2	-1	2	1	1	1	1	2	2	2	2	2	1	1	-1	1	0	0
((CML494/CLWN201)-B-B)-F382	1	1	1	2	2	0	0	0	0	0	0	0	0	0	0	0	0	0	0	0	0	0	0	0	1	0	0	0	1	1	1	1	1	1	1	1	0	0	2	1	2	1	1	1	1	1	2	2	2
((CML494/CLWN201)-B-B)-F383	1	1	1	1	1	2	2	2	2	2	2	2	2	2	2	2	2	2	2	1	1	1	1	-1	1	1	1	1	2	2	2	-1	1	1	1	1	1	0	2	2	2	2	2	0	0	-1	0	0	0
((CML494/CLWN201)-B-B)-F384	1	1	1	1	1	0	0	0	0	0	0	0	0	0	0	-1	0	-1	0	0	0	0	0	0	2	-1	1	2	0	0	0	0	0	0	0	2	0	1	2	2	2	2	1	2	2	0	0	1	1
((CML494/CLWN201)-B-B)-F385	1	1	0	0	0	1	1	-1	-1	-1	-1	-1	-1	-1	1	-1	-1	-1	1	1	1	1	1	2	2	2	0	0	2	2	2	1	1	1	0	2	0	2	0	1	2	2	2	0	0	2	0	1	1
((CML494/CLWN201)-B-B)-F386	2	2	2	2	2	2	2	2	2	2	2	2	2	2	2	2	2	2	2	2	2	2	2	2	2	2	2	2	1	1	1	1	1	1	0	2	0	2	0	1	1	1	1	1	1	-1	1	1	1
((CML494/CLWN201)-B-B)-F387	2	2	2	0	0	0	0	0	0	0	0	0	0	0	0	0	0	0	0	0	0	0	1	1	1	1	1	1	0	0	0	0	0	0	0	2	0	1	2	-1	1	-1	0	0	0	2	0	-1	-1
((CML494/CLWN201)-B-B)-F388	-1	-1	-1	1	1	1	1	-1	-1	-1	-1	0	0	-1	-1	-1	-1	-1	-1	0	0	0	-1	0	2	0	0	0	1	1	0	0	0	0	1	1	1	1	-1	-1	1	-1	-1	1	1	1	1	1	1
((CML494/CLWN201)-B-B)-F39	0	0	0	1	1	2	2	2	2	2	2	2	2	2	2	2	2	2	2	2	2	2	2	2	1	1	1	0	2	2	2	2	2	2	1	0	2	0	-1	1	1	1	1	1	1	1	0	0	0
((CML494/CLWN201)-B-B)-F4	0	0	1	1	1	-1	1	-1	-1	1	1	1	1	1	1	1	1	1	1	1	1	1	1	1	2	0	0	1	2	2	2	2	2	2	0	2	0	0	2	2	2	2	2	2	2	0	1	1	1
((CML494/CLWN201)-B-B)-F40	1	2	2	2	2	2	2	2	2	2	2	2	2	2	2	2	2	-1	1	1	1	1	1	1	1	2	2	2	0	0	0	0	0	0	0	2	1	0	2	2	2	1	1	1	1	1	1	1	1
((CML494/CLWN201)-B-B)-F401	1	1	1	-1	-1	1	1	-1	-1	-1	-1	-1	-1	-1	-1	-1	1	-1	-1	-1	1	1	1	1	1	-1	-1	-1	1	1	1	1	1	1	-1	1	1	-1	-1	-1	1	1	-1	1	1	1	-1	-1	-1
((CML494/CLWN201)-B-B)-F404	1	1	1	-1	1	1	1	1	1	1	1	1	1	-1	1	1	1	1	1	1	1	1	1	1	1	-1	1	1	1	1	1	1	1	1	1	1	1	-1	1	1	1	1	-1	1	1	1	1	-1	-1
((CML494/CLWN201)-B-B)-F407	1	1	1	1	1	1	1	1	1	1	1	1	1	1	1	1	1	1	1	1	1	1	1	1	1	1	1	-1	1	1	1	1	-1	1	1	1	-1	1	1	1	1	1	1	-1	-1	-1	0	-1	-1
((CML494/CLWN201)-B-B)-F41	1	1	1	0	0	1	1	1	2	2	2	2	2	2	2	2	2	2	2	2	2	2	2	1	1	1	1	1	0	0	0	0	0	0	-1	0	1	0	2	1	1	1	0	1	1	1	1	2	2
((CML494/CLWN201)-B-B)-F410	1	1	1	-1	1	1	1	1	1	1	1	1	1	1	1	1	1	1	1	1	1	1	1	1	1	1	1	1	-1	-1	1	1	1	1	-1	2	-1	1	1	1	1	1	1	1	1	1	1	-1	1
((CML494/CLWN201)-B-B)-F42	1	1	1	2	2	0	0	1	1	1	1	1	1	1	1	1	1	1	1	-1	1	1	1	1	2	0	0	1	1	-1	1	1	1	1	1	0	2	2	0	0	0	0	0	1	1	1	1	1	1
((CML494/CLWN201)-B-B)-F43	1	1	1	0	0	0	0	0	0	0	0	0	0	0	0	0	0	-1	1	1	1	1	1	1	1	1	2	2	0	0	0	0	0	0	0	1	1	1	-1	-1	1	1	1	1	1	1	1	1	1
((CML494/CLWN201)-B-B)-F44	1	1	2	2	2	2	2	2	2	2	2	2	2	2	2	2	2	2	2	2	2	2	2	2	2	-1	1	1	2	2	2	2	2	2	1	2	0	2	0	0	0	0	0	-1	-1	-1	1	1	1
((CML494/CLWN201)-B-B)-F45	1	1	1	1	1	1	1	1	1	1	1	1	1	1	1	1	1	0	0	0	0	0	0	0	2	0	0	0	2	2	2	2	2	2	2	1	1	1	0	0	0	0	0	1	1	1	1	1	1
((CML494/CLWN201)-B-B)-F46	-1	-1	1	1	1	2	2	2	2	2	2	2	2	2	2	2	2	2	2	1	1	1	1	1	1	-1	-1	1	2	2	-1	-1	1	1	0	2	0	1	1	1	0	0	1	0	0	2	0	0	0
((CML494/CLWN201)-B-B)-F5	1	1	1	2	2	1	-1	0	0	0	0	0	0	0	0	0	0	1	1	1	1	1	1	1	-1	0	0	0	1	1	1	1	-1	1	1	0	2	0	1	1	1	1	1	0	0	2	1	1	1
((CML494/CLWN201)-B-B)-F51	1	1	1	2	2	0	0	0	0	0	0	0	0	0	0	0	0	1	1	1	1	1	1	1	1	2	2	2	-1	-1	-1	-1	0	0	1	1	1	1	1	1	1	1	1	1	1	1	1	1	1
((CML494/CLWN201)-B-B)-F52	2	2	1	1	1	1	1	1	1	1	1	1	1	1	1	1	1	1	1	1	1	1	1	1	1	-1	0	1	1	1	1	1	1	1	1	1	1	0	2	1	1	1	0	2	2	0	2	2	2
((CML494/CLWN201)-B-B)-F53	2	2	1	0	0	1	1	1	1	1	1	2	2	2	2	2	2	2	2	2	2	2	2	2	2	2	2	2	1	1	1	1	1	1	1	1	1	2	0	0	0	0	0	1	1	-1	1	-1	-1
((CML494/CLWN201)-B-B)-F54	0	0	0	1	1	1	1	1	1	1	1	1	1	1	1	1	1	1	1	1	1	1	1	1	1	2	2	2	1	1	1	1	1	1	1	1	1	1	1	1	1	1	1	-1	-1	-1	1	1	1
((CML494/CLWN201)-B-B)-F55	2	1	1	0	0	1	1	1	1	1	1	1	1	1	1	1	1	2	2	2	2	2	2	2	2	2	2	2	0	0	0	0	0	0	1	1	1	0	2	2	2	0	0	1	1	1	1	2	2
((CML494/CLWN201)-B-B)-F56	1	1	2	1	1	1	1	1	1	1	1	1	1	1	1	1	2	2	2	2	2	2	2	2	2	2	2	2	1	1	1	1	1	1	1	1	0	2	1	1	1	1	1	-1	1	-1	1	2	2
((CML494/CLWN201)-B-B)-F57	0	0	0	0	0	2	2	2	2	2	2	2	2	2	2	2	2	2	2	0	1	1	1	1	2	2	2	1	2	2	2	2	2	2	2	0	2	1	1	1	2	2	2	1	1	1	1	1	1
((CML494/CLWN201)-B-B)-F58	-1	1	1	1	1	1	1	-1	-1	-1	1	1	1	1	1	1	1	1	-1	1	-1	1	-1	-1	-1	1	1	1	1	1	1	1	1	1	1	-1	2	2	0	0	0	0	1	1	1	1	1	1	1
((CML494/CLWN201)-B-B)-F59	0	0	0	1	1	1	1	1	1	1	1	1	1	1	1	1	1	1	1	1	1	1	1	1	1	0	0	0	1	1	1	1	1	1	1	1	1	0	1	1	1	1	1	2	2	0	2	1	1
((CML494/CLWN201)-B-B)-F6	2	2	2	1	1	1	1	-1	1	-1	-1	-1	1	1	1	1	1	0	0	0	0	0	0	0	2	1	1	-1	1	1	1	1	0	0	1	1	1	1	1	1	1	1	2	1	1	-1	-1	1	1
((CML494/CLWN201)-B-B)-F60	1	1	1	0	0	1	1	1	2	2	2	2	2	2	2	2	2	2	2	2	2	2	2	2	1	0	0	1	2	2	2	2	2	2	1	1	1	1	1	0	0	0	0	1	1	1	1	1	1
((CML494/CLWN201)-B-B)-F61	2	2	1	1	1	0	0	0	1	1	1	-1	1	1	1	1	1	1	1	1	1	1	1	1	1	1	1	-1	2	2	2	2	2	2	1	1	1	2	0	0	0	0	0	2	2	0	2	2	2
((CML494/CLWN201)-B-B)-F62	1	1	1	1	1	2	2	1	1	1	1	0	0	0	0	0	0	0	0	0	0	0	0	0	2	0	0	0	1	1	2	2	1	1	1	1	1	1	1	1	1	-1	1	1	1	-1	-1	1	1
((CML494/CLWN201)-B-B)-F63	1	1	1	1	1	1	1	1	1	1	1	1	1	1	1	1	1	1	1	1	1	1	1	1	1	1	1	0	1	1	1	1	-1	-1	1	1	0	0	2	2	2	2	-1	0	0	2	0	0	0
((CML494/CLWN201)-B-B)-F64	1	1	1	0	0	1	1	1	1	1	1	1	1	1	1	1	1	0	0	0	0	0	0	0	2	0	0	1	1	1	1	1	2	1	2	0	1	1	1	1	1	1	1	1	1	0	2	2	2
((CML494/CLWN201)-B-B)-F65	0	0	0	1	1	1	1	1	1	1	1	1	1	1	1	1	1	1	1	1	1	1	1	1	1	1	2	2	2	2	2	2	2	2	2	0	2	2	0	0	1	1	-1	2	2	0	1	1	1
((CML494/CLWN201)-B-B)-F66	1	1	1	1	1	1	1	1	1	1	1	1	1	2	2	2	2	1	1	1	1	1	1	1	1	0	0	0	1	1	-1	-1	-1	1	2	0	2	1	0	1	2	2	1	0	0	2	0	0	0
((CML494/CLWN201)-B-B)-F67	1	0	0	0	0	1	1	1	1	1	1	1	1	1	1	1	1	1	1	1	1	1	1	1	2	2	2	1	2	2	2	2	2	2	2	1	1	1	1	1	1	1	1	0	0	2	0	-1	1
((CML494/CLWN201)-B-B)-F68	2	2	2	1	1	1	1	1	1	1	1	1	1	1	1	1	1	0	0	0	0	0	0	0	2	1	1	1	1	1	1	1	0	0	0	2	0	1	1	1	1	0	0	1	1	-1	1	0	0
((CML494/CLWN201)-B-B)-F69	1	2	2	2	2	1	1	1	1	1	1	1	1	1	1	-1	1	-1	-1	1	1	1	1	1	1	1	1	1	1	1	2	2	2	2	2	1	1	1	0	0	0	0	1	0	0	1	-1	-1	1
((CML494/CLWN201)-B-B)-F7	0	0	-1	2	2	2	2	2	2	2	2	2	2	2	2	2	2	2	2	2	2	2	2	2	2	2	2	1	0	0	-1	-1	-1	1	1	1	1	1	-1	1	0	0	-1	1	1	1	1	1	1
((CML494/CLWN201)-B-B)-F70	2	2	2	2	2	2	2	2	2	2	2	2	2	2	2	2	2	1	1	1	1	1	1	1	1	1	2	2	2	2	2	2	1	-1	0	2	0	1	1	1	1	1	0	2	2	0	2	2	2
((CML494/CLWN201)-B-B)-F71	2	2	-1	1	1	0	0	0	1	1	-1	1	1	1	1	1	1	1	1	1	1	1	1	1	1	1	1	1	-1	2	2	2	2	1	0	2	0	1	1	1	2	2	-1	1	1	1	1	1	-1
((CML494/CLWN201)-B-B)-F72	1	1	1	1	-1	1	1	1	1	1	1	1	1	1	1	1	1	1	1	1	1	1	1	-1	1	0	0	0	2	2	2	2	2	2	1	1	1	2	0	1	1	1	0	0	0	2	1	1	1
((CML494/CLWN201)-B-B)-F73	1	1	1	1	1	0	0	0	0	0	0	0	0	0	0	0	0	0	0	0	0	0	0	0	2	0	0	0	1	1	1	1	1	1	1	1	1	0	2	2	2	2	2	1	1	1	1	0	0
((CML494/CLWN201)-B-B)-F74	1	1	1	1	1	2	2	2	2	2	2	2	2	2	2	2	2	2	2	2	2	2	2	2	2	2	2	1	2	2	2	2	2	2	1	-1	1	1	1	0	0	0	1	1	1	1	1	-1	1
((CML494/CLWN201)-B-B)-F75	0	0	1	1	1	0	0	0	0	0	0	1	1	1	1	-1	1	1	1	-1	1	1	2	2	2	1	1	-1	-1	-1	-1	1	1	1	1	1	1	1	0	0	0	0	0	0	0	2	0	0	0
((CML494/CLWN201)-B-B)-F76	1	1	1	1	-1	1	1	1	1	1	1	1	1	1	1	1	0	0	0	0	0	0	0	0	2	1	0	-1	2	2	2	2	2	2	2	1	1	1	2	2	2	2	2	2	2	0	2	2	2
((CML494/CLWN201)-B-B)-F77	2	2	2	1	1	1	1	1	1	1	1	0	0	0	0	0	0	0	0	0	0	0	0	0	-1	1	1	-1	1	1	1	1	1	-1	1	1	1	1	1	1	1	1	1	2	2	0	1	1	1
((CML494/CLWN201)-B-B)-F78	2	2	2	2	1	1	1	2	2	2	2	2	2	2	2	2	2	1	2	1	1	1	0	0	2	0	0	0	1	1	1	1	1	1	1	1	2	2	1	1	1	1	1	1	1	1	1	1	1
((CML494/CLWN201)-B-B)-F79	0	0	0	-1	1	1	1	1	1	1	1	1	1	2	2	2	2	2	2	1	1	1	1	1	1	1	1	1	1	1	1	1	1	1	1	1	1	1	2	2	2	2	2	2	2	0	2	2	2
((CML494/CLWN201)-B-B)-F8	1	0	0	1	1	1	1	1	1	1	1	1	1	1	1	1	1	1	1	1	1	1	1	1	1	-1	0	0	0	0	0	0	2	2	2	1	1	1	2	2	2	2	2	1	1	1	1	1	1
((CML494/CLWN201)-B-B)-F80	2	2	2	1	1	0	0	1	1	1	1	1	1	1	1	1	1	1	1	1	1	1	1	1	1	1	1	1	2	2	2	2	2	2	2	1	1	0	0	0	0	0	0	0	0	2	0	0	0
((CML494/CLWN201)-B-B)-F81	2	2	2	1	1	2	2	2	2	2	2	2	2	2	2	2	2	2	2	2	2	2	2	2	2	1	1	1	0	0	0	0	0	0	1	-1	1	0	2	2	2	2	-1	2	2	0	1	-1	1
((CML494/CLWN201)-B-B)-F82	1	1	0	0	0	1	1	1	1	1	1	1	1	1	1	1	1	1	1	-1	1	1	1	1	1	0	-1	-1	0	0	0	0	0	0	1	1	1	1	-1	1	1	-1	-1	2	2	0	1	1	1
((CML494/CLWN201)-B-B)-F83	1	1	2	2	2	1	1	1	2	2	2	2	2	2	2	2	2	2	2	2	2	2	2	2	2	0	0	0	0	0	0	0	0	0	0	2	0	1	1	1	1	1	2	0	0	2	0	-1	-1
((CML494/CLWN201)-B-B)-F84	1	1	1	0	0	2	2	2	1	1	1	1	1	1	1	1	1	1	1	1	1	1	1	1	1	1	1	0	1	1	1	1	1	1	0	2	0	-1	0	0	0	0	1	2	2	0	2	2	2
((CML494/CLWN201)-B-B)-F85	1	1	1	1	1	1	1	1	1	1	1	1	1	1	1	1	1	1	1	2	2	2	2	2	2	2	2	2	1	1	1	1	1	1	1	2	0	2	0	0	0	1	2	1	1	1	2	2	2
((CML494/CLWN201)-B-B)-F86	0	0	0	1	1	1	1	1	1	1	1	1	1	1	1	1	0	0	0	0	0	0	0	0	2	0	0	0	0	0	0	0	0	0	1	1	1	1	1	1	1	1	2	1	1	1	1	1	1
((CML494/CLWN201)-B-B)-F87	0	0	0	1	1	1	1	1	1	1	1	0	0	0	0	0	0	0	0	0	0	0	0	0	-1	1	1	1	0	0	0	0	0	0	0	2	0	1	2	2	2	1	1	1	1	1	1	-1	1
((CML494/CLWN201)-B-B)-F88	1	0	0	0	0	1	1	-1	0	-1	-1	0	0	0	-1	-1	1	1	1	1	-1	1	1	1	1	-1	1	1	1	1	1	1	-1	-1	1	1	1	-1	1	1	-1	-1	2	1	1	1	1	1	1
((CML494/CLWN201)-B-B)-F89	0	0	1	1	1	1	1	1	1	1	1	1	1	1	1	1	1	1	1	1	1	1	0	-1	-1	1	1	-1	0	0	0	0	0	0	2	0	2	0	1	1	1	1	1	1	1	1	1	1	1
((CML494/CLWN201)-B-B)-F9	0	0	2	2	2	1	1	1	1	1	1	1	1	1	1	1	1	2	2	2	2	2	2	2	2	1	1	1	2	2	1	-1	-1	1	1	1	1	2	0	0	0	0	1	1	1	1	1	1	1
((CML494/CLWN201)-B-B)-F90	1	1	1	1	1	2	2	2	2	2	2	2	2	2	2	2	2	2	2	2	2	2	2	2	-1	1	1	0	1	1	1	1	1	1	1	1	1	2	1	1	1	2	2	1	1	-1	1	1	1
((CML494/CLWN201)-B-B)-F91	1	1	1	0	0	1	1	2	-1	2	2	2	2	2	2	2	2	2	2	2	2	2	2	-1	2	2	1	1	1	1	1	-1	2	2	2	2	0	2	1	2	2	2	2	1	1	1	1	1	1
((CML494/CLWN201)-B-B)-F92	2	2	2	2	2	-1	-1	-1	1	1	1	1	1	1	1	-1	1	1	-1	1	1	1	1	0	2	0	0	-1	1	1	1	1	1	1	2	0	2	1	1	1	1	2	1	1	1	1	1	2	2
((CML494/CLWN201)-B-B)-F93	0	0	0	1	1	1	1	1	1	1	1	1	1	1	1	1	1	1	1	1	1	1	1	1	1	1	1	1	1	1	1	1	1	1	0	2	0	1	1	1	1	2	1	2	2	0	2	2	2
((CML494/CLWN201)-B-B)-F94	0	0	0	1	1	1	1	0	0	0	0	0	0	1	1	1	1	1	1	1	1	1	1	1	-1	2	2	2	1	1	1	1	1	1	1	2	0	1	1	2	2	2	2	1	1	1	2	2	2
((CML494/CLWN201)-B-B)-F95	0	0	0	1	1	1	-1	1	1	1	1	1	1	1	1	1	1	1	1	-1	1	1	-1	-1	-1	-1	-1	1	-1	-1	2	-1	-1	2	1	1	2	1	1	1	1	1	1	0	0	2	0	0	0
((CML494/CLWN201)-B-B)-F96	2	2	1	2	2	2	2	2	2	2	2	2	2	2	2	-1	2	2	2	-1	1	-1	1	-1	1	1	1	-1	1	1	0	0	0	0	1	1	1	2	0	0	0	0	1	1	1	1	1	0	0
((CML494/CLWN201)-B-B)-F97	1	0	-1	-1	-1	1	1	1	1	1	1	1	1	1	1	1	1	1	1	1	1	1	-1	1	1	1	1	1	-1	0	0	0	0	1	1	1	1	1	1	1	1	1	1	1	1	1	-1	0	0
((CML494/CLWN201)-B-B)-F98	2	2	2	2	2	1	1	1	1	1	1	1	1	1	1	1	1	1	1	1	1	1	1	1	-1	1	-1	2	1	1	1	1	1	1	1	1	1	1	0	0	0	0	0	1	1	-1	1	-1	-1
((CML494/CLWN201)-B-B)-F99	2	2	2	2	2	2	2	2	2	2	2	2	2	2	2	2	2	1	1	1	1	1	1	1	1	1	1	0	2	2	2	2	2	-1	2	0	2	-1	0	0	0	0	0	1	1	1	1	1	1
CLWN201	2	2	2	2	2	2	2	2	2	2	2	2	2	2	2	2	2	2	2	2	2	2	2	2	2	2	2	2	2	2	2	2	-1	2	2	0	2	0	2	2	2	2	2	2	2	0	2	2	2
CLWN201	2	2	2	2	2	2	2	2	2	2	2	2	2	2	2	2	2	2	2	2	2	2	2	2	2	2	2	2	2	2	2	2	2	2	2	0	2	0	2	2	2	2	2	2	2	0	2	2	2
CML494	0	0	0	0	0	0	0	0	0	0	0	0	0	0	0	0	0	0	0	0	0	0	-1	0	2	0	0	-1	0	0	0	0	0	0	0	2	0	-1	0	0	0	0	0	0	0	-1	0	0	0
CML494	0	0	0	0	0	0	0	0	0	0	0	0	0	0	0	0	0	0	0	0	0	0	0	1	-1	0	0	-1	0	0	0	0	0	0	0	2	-1	2	0	0	0	0	0	0	0	-1	0	0	0
CML494/CLWN201	1	1	1	1	1	1	1	1	1	1	1	1	1	1	1	1	1	1	1	1	1	1	1	1	1	1	1	-1	1	1	1	1	1	1	1	1	1	1	1	1	1	1	1	1	1	1	1	1	1
CML494/CLWN201	1	1	1	1	1	1	1	1	1	1	1	1	1	1	1	1	1	1	1	1	1	1	1	1	1	1	1	1	1	1	1	1	1	1	1	1	1	1	1	1	1	1	1	1	1	1	1	1	1
[truncated: 182 more columns]

## Sheet: Pop2_SNPs
Pedigree	PZA03613.1	PZA02129.1	PHM4997.11	PZA02372.1	PZA00181.2	PZA00528.1	PHM519.51	PZA03521.1	PZA00106.10	PZA01456.2	csu1171.2	PZA01497.1	PHM1653.32	PZA02094.9	PZA02393.2	PZA00425.11	PHM4531.46	PHM18887.12	PZB02058.1	PZA00962.1	PZA00081.18	PHM4313.17	PZA02550.1	PZB01062.3	PHM574.14	PHM1968.22	PZA00939.1	PZA01254.2	csu1138.3	PZA02577.1	PHM1725.34	PZA02135.2	PHM11114.7	an1.5	PHM4053.15	PZA00455.14	PHM179.66	PHM1809.18	PZA01216.1	PZA00131.15	PHM14614.22	PZA01019.1	PZA03194.1	PHM12706.14	PZA01294.2	PZA02117.1	PHM12693.8	PHM759.24	PZA00664.3
(CKL05017/CML536)-B-1	2	0	0	2	-1	2	0	-1	-1	1	1	1	2	2	1	0	2	0	0	0	0	2	0	2	2	1	1	2	2	2	2	2	0	0	2	1	-1	0	1	2	0	-1	1	1	-1	2	0	-1	-1
(CKL05017/CML536)-B-10	2	0	0	2	-1	2	0	-1	0	1	-1	-1	2	2	-1	0	2	0	0	-1	0	2	0	2	2	1	1	2	2	2	2	2	1	0	2	1	-1	0	2	2	0	2	0	2	-1	2	0	0	0
(CKL05017/CML536)-B-101	2	0	0	2	0	2	0	-1	1	1	1	1	2	2	1	0	2	0	0	1	0	2	0	2	2	1	1	2	2	2	2	2	1	0	2	1	0	0	1	2	0	2	0	2	1	2	0	0	0
(CKL05017/CML536)-B-102	2	0	0	2	1	2	0	1	1	0	0	0	2	-1	1	0	2	0	0	1	0	2	0	2	2	1	0	2	2	2	2	2	1	0	2	1	0	0	1	2	0	1	1	1	1	2	0	1	1
(CKL05017/CML536)-B-104	2	0	0	2	1	2	0	1	1	2	1	1	2	2	1	0	2	0	0	2	0	2	0	2	-1	0	2	2	2	2	2	2	0	0	2	2	0	0	2	2	0	2	0	2	1	2	0	1	1
(CKL05017/CML536)-B-105	2	0	0	2	1	2	0	1	1	1	1	-1	2	2	1	0	2	0	0	1	0	2	0	2	2	2	1	2	2	2	2	2	1	0	2	1	0	0	1	2	0	1	1	-1	2	2	0	1	1
(CKL05017/CML536)-B-106	2	0	0	2	2	2	0	0	0	0	2	2	2	2	0	0	2	0	0	1	0	2	0	2	2	1	1	2	2	2	2	2	1	0	2	-1	0	0	1	2	0	1	1	-1	1	2	0	1	1
(CKL05017/CML536)-B-11	2	0	0	2	1	2	0	-1	-1	1	1	1	2	2	1	0	2	0	0	2	0	2	0	2	0	0	2	2	2	2	2	2	1	0	2	2	-1	0	1	2	0	1	-1	1	-1	2	0	-1	-1
(CKL05017/CML536)-B-110	2	0	0	2	1	2	0	1	1	1	1	1	2	2	1	0	2	0	0	0	0	2	0	2	2	-1	1	2	2	2	2	2	1	0	2	-1	0	0	2	2	0	2	0	2	2	2	0	0	0
(CKL05017/CML536)-B-112	2	0	0	2	1	2	0	-1	1	2	1	1	2	2	1	0	2	0	0	0	0	2	0	2	2	-1	1	2	2	2	2	2	1	0	2	1	0	0	1	2	0	0	2	-1	0	2	0	2	2
(CKL05017/CML536)-B-113	2	0	0	2	0	2	0	2	2	1	0	0	2	2	2	0	2	0	0	2	0	2	0	2	-1	-1	2	2	2	2	2	2	1	0	2	1	0	0	1	2	0	0	2	-1	1	2	0	2	2
(CKL05017/CML536)-B-114	2	0	0	2	1	2	0	2	2	1	0	0	2	-1	2	0	2	0	0	2	0	2	0	2	0	0	2	2	2	2	2	2	2	0	2	2	0	0	1	2	0	1	1	1	2	2	0	2	2
(CKL05017/CML536)-B-115	2	0	0	2	0	2	0	2	2	1	0	0	2	2	2	0	2	0	0	2	0	2	0	2	-1	1	1	2	2	2	2	2	1	0	2	1	0	0	1	2	0	1	1	1	-1	2	0	1	1
(CKL05017/CML536)-B-116	2	0	0	2	1	2	0	-1	1	2	1	1	2	2	1	0	2	0	0	-1	0	2	0	2	-1	2	0	2	2	2	2	2	0	0	2	0	0	0	1	2	0	1	1	1	0	2	0	1	1
(CKL05017/CML536)-B-117	2	0	0	2	0	2	0	2	2	0	1	1	2	2	1	0	2	0	0	1	0	2	0	2	2	1	1	2	2	2	2	2	1	0	2	-1	0	0	1	2	0	-1	1	1	1	2	0	-1	-1
(CKL05017/CML536)-B-118	2	0	0	2	1	2	0	1	1	1	1	1	2	2	1	0	2	0	0	1	0	2	0	2	2	1	1	2	2	2	2	2	0	0	2	1	0	0	1	2	0	1	1	1	1	2	0	1	1
(CKL05017/CML536)-B-119	2	0	0	2	1	2	0	1	1	1	1	1	2	2	1	0	2	0	0	1	0	2	0	2	2	-1	1	2	2	2	2	2	2	0	2	1	0	0	1	2	0	1	1	1	1	2	0	1	1
(CKL05017/CML536)-B-12	2	0	0	2	2	2	0	0	0	2	1	1	2	2	1	0	2	0	0	1	0	2	0	2	0	0	2	2	2	2	2	2	1	0	2	2	-1	0	1	2	0	-1	1	1	-1	2	0	-1	-1
(CKL05017/CML536)-B-120	2	0	0	2	1	2	0	1	1	1	0	0	2	2	2	0	2	0	0	2	0	2	0	2	2	1	-1	2	2	2	2	2	1	0	2	1	0	0	1	2	0	1	1	-1	2	2	0	1	1
(CKL05017/CML536)-B-121	2	0	0	2	1	2	0	1	1	2	1	1	2	2	1	0	2	0	0	1	0	2	0	2	2	-1	1	2	2	2	2	2	0	0	2	1	0	0	1	2	0	1	1	1	2	2	0	1	1
(CKL05017/CML536)-B-122	2	0	0	2	2	2	0	0	0	2	2	2	2	2	1	0	2	0	0	2	0	2	0	2	2	2	1	2	2	2	2	2	1	0	2	1	0	0	-1	2	0	1	1	-1	1	2	0	1	1
(CKL05017/CML536)-B-123	2	0	0	2	1	2	0	1	1	0	0	0	2	-1	2	0	2	0	0	2	0	2	0	2	-1	0	2	2	2	2	2	2	1	0	2	2	0	0	2	2	0	2	0	2	2	2	0	0	0
(CKL05017/CML536)-B-124	2	0	0	2	0	2	0	2	2	0	0	0	2	-1	2	0	2	0	0	2	0	2	0	2	-1	0	2	2	2	2	2	2	1	0	2	2	0	0	2	2	0	2	0	2	0	2	0	0	0
(CKL05017/CML536)-B-125	2	0	0	2	2	2	0	0	0	1	-1	2	2	2	0	0	2	0	0	2	0	2	0	2	0	0	2	2	2	2	2	2	2	0	2	2	0	0	-1	2	0	1	1	1	0	2	0	1	1
(CKL05017/CML536)-B-126	2	0	0	2	2	2	0	0	-1	0	-1	-1	2	2	0	0	2	0	0	1	0	2	0	2	2	-1	1	2	2	2	2	2	-1	0	2	1	0	0	-1	2	0	-1	-1	1	-1	2	0	-1	2
(CKL05017/CML536)-B-127	2	0	0	2	1	2	0	1	1	1	1	1	2	2	1	0	2	0	0	2	0	2	0	2	-1	0	2	2	2	2	2	2	1	0	2	2	0	0	2	2	0	2	0	2	1	2	0	0	0
(CKL05017/CML536)-B-128	2	0	0	2	1	2	0	1	1	1	1	1	2	2	1	0	2	0	0	1	0	2	0	2	2	-1	1	2	2	2	2	2	1	0	2	0	0	0	0	2	0	0	2	-1	0	2	0	2	2
(CKL05017/CML536)-B-129	2	0	0	2	1	2	0	2	2	1	0	0	2	-1	2	0	2	0	0	1	0	2	0	2	2	1	1	2	2	2	2	2	-1	0	2	1	0	0	1	2	0	1	1	1	-1	2	0	1	0
(CKL05017/CML536)-B-13	2	0	0	2	0	2	0	2	2	2	1	1	2	2	1	0	2	0	0	2	0	2	0	2	-1	1	1	2	2	2	2	2	1	0	2	1	-1	0	1	2	0	-1	1	1	-1	2	0	0	1
(CKL05017/CML536)-B-131	2	0	0	2	1	2	0	1	1	0	1	1	2	2	2	0	2	0	0	2	0	2	0	2	2	0	1	2	2	2	2	2	2	0	2	2	0	0	2	2	0	2	0	2	1	2	0	1	1
(CKL05017/CML536)-B-132	2	0	0	2	1	2	0	1	1	1	1	1	2	2	1	0	2	0	0	1	0	2	0	2	0	0	2	2	2	2	2	2	0	0	2	2	0	0	2	2	0	2	0	2	1	2	0	0	-1
(CKL05017/CML536)-B-133	2	0	0	2	1	2	0	1	-1	2	1	1	2	2	1	0	2	0	0	1	0	2	0	2	2	2	1	2	2	2	2	2	0	0	2	0	0	0	0	2	0	0	2	-1	0	2	0	2	2
(CKL05017/CML536)-B-134	2	0	0	2	0	2	0	2	2	0	0	0	2	2	2	0	2	0	0	2	0	2	0	2	0	1	1	2	2	2	2	2	1	0	2	1	0	0	1	2	0	1	1	1	0	2	0	2	2
(CKL05017/CML536)-B-135	2	0	0	2	2	2	0	0	0	0	2	2	2	2	0	0	2	0	0	1	0	2	0	2	2	1	2	2	2	2	2	2	2	0	2	2	0	0	2	2	0	2	0	2	2	2	0	0	0
(CKL05017/CML536)-B-136	2	0	0	-1	1	2	0	1	1	0	-1	1	2	-1	1	0	2	0	0	1	0	2	0	2	2	-1	1	2	-1	2	2	2	2	0	2	1	0	0	2	2	0	2	0	2	1	2	0	0	0
(CKL05017/CML536)-B-137	2	0	0	2	0	2	0	2	2	1	0	0	2	-1	2	0	2	0	0	1	0	2	0	2	2	-1	1	2	2	2	2	2	2	0	2	0	0	0	0	2	0	0	2	0	2	2	0	2	2
(CKL05017/CML536)-B-138	2	0	0	2	1	2	0	1	1	0	1	1	2	2	1	0	2	0	0	1	0	2	0	2	2	0	2	2	2	2	2	2	2	0	2	2	0	0	2	2	0	2	0	2	1	2	0	0	0
(CKL05017/CML536)-B-139	2	0	0	2	1	2	0	1	1	2	1	1	2	2	1	0	2	0	0	0	0	2	0	2	2	2	0	2	-1	2	2	2	0	0	2	0	0	0	0	2	0	0	2	0	1	2	0	2	2
(CKL05017/CML536)-B-14	2	0	0	2	0	2	0	2	2	1	-1	1	2	2	1	0	2	0	0	-1	0	2	0	2	-1	1	1	2	2	2	2	2	2	0	2	1	-1	0	1	2	0	-1	1	1	-1	2	0	0	1
(CKL05017/CML536)-B-140	2	0	0	2	0	2	0	2	2	1	0	0	2	-1	2	0	2	0	0	0	0	2	0	2	2	-1	0	2	2	2	2	2	0	0	2	1	0	0	1	2	0	1	1	-1	0	2	0	1	0
(CKL05017/CML536)-B-141	2	0	0	2	0	2	0	2	2	2	1	1	2	2	1	0	2	0	0	2	0	2	0	2	0	0	2	2	2	2	2	2	0	0	2	2	0	0	2	2	0	2	0	2	2	2	0	0	0
(CKL05017/CML536)-B-142	2	0	0	2	1	2	0	1	1	1	1	1	2	2	1	0	2	0	0	2	0	2	0	2	2	1	-1	2	2	2	2	2	0	0	2	1	0	0	1	2	0	1	1	1	1	2	0	-1	1
(CKL05017/CML536)-B-143	2	0	0	2	-1	2	0	-1	-1	1	1	1	2	-1	1	0	2	0	0	1	0	2	0	2	2	2	0	2	2	2	2	2	1	0	2	0	0	0	-1	2	0	2	-1	1	1	2	0	0	0
(CKL05017/CML536)-B-144	2	0	0	-1	1	2	0	1	1	1	1	1	2	2	0	0	2	0	0	0	0	2	0	2	-1	0	2	2	2	2	2	2	2	0	2	2	0	0	2	2	0	2	1	0	1	2	0	1	1
(CKL05017/CML536)-B-145	2	0	0	2	0	2	0	2	2	0	0	0	2	2	2	0	2	0	0	2	0	2	0	2	0	1	1	2	2	2	2	2	2	0	2	1	0	0	1	2	0	1	1	1	2	2	0	0	0
(CKL05017/CML536)-B-146	2	0	0	2	0	2	0	2	2	1	0	0	2	2	2	0	2	0	0	0	0	2	0	2	2	2	0	2	2	2	2	2	1	0	2	0	0	0	2	2	0	2	0	2	-1	2	0	0	0
(CKL05017/CML536)-B-147	2	0	0	2	2	-1	0	0	0	0	2	2	2	2	0	0	2	0	0	0	0	2	0	2	2	2	1	2	-1	2	2	2	0	0	2	1	0	0	0	2	0	0	2	0	1	2	0	2	2
(CKL05017/CML536)-B-149	2	0	0	2	1	2	0	2	2	1	0	0	2	2	1	0	2	0	0	1	0	2	0	2	2	2	0	2	2	2	2	2	2	0	2	0	0	0	1	2	0	1	1	-1	1	2	0	1	1
(CKL05017/CML536)-B-150	2	0	0	2	2	2	0	0	0	1	2	2	2	2	0	0	2	0	0	0	0	2	0	2	-1	0	2	2	2	2	2	2	2	0	2	2	0	0	2	2	0	2	0	2	1	2	0	1	1
(CKL05017/CML536)-B-151	2	0	0	2	1	2	0	1	1	0	1	1	2	2	1	0	2	0	0	1	0	2	0	2	-1	1	-1	2	2	2	2	2	1	0	2	1	0	0	1	2	0	1	1	1	2	2	0	1	1
(CKL05017/CML536)-B-152	2	0	0	2	0	2	0	2	2	1	0	0	2	-1	2	0	2	0	0	2	0	2	0	2	-1	0	2	2	2	2	2	2	0	0	2	2	0	0	1	2	0	1	1	0	0	2	0	1	1
(CKL05017/CML536)-B-153	2	0	0	2	2	2	0	0	0	1	2	2	2	2	0	0	2	0	0	1	0	2	0	2	2	1	2	2	2	2	2	2	1	0	2	1	0	0	1	2	0	1	1	-1	0	2	0	1	1
(CKL05017/CML536)-B-154	2	0	0	2	1	2	0	1	1	1	1	1	2	2	2	0	2	0	0	2	0	2	0	2	-1	0	2	2	2	2	2	2	1	0	2	2	0	0	2	2	0	2	0	2	0	2	0	1	1
(CKL05017/CML536)-B-155	2	0	0	2	2	2	0	0	0	1	2	2	2	2	2	0	2	0	0	2	0	2	0	2	-1	0	2	2	2	2	2	2	2	0	2	2	0	0	0	2	0	0	2	0	1	2	0	2	2
(CKL05017/CML536)-B-156	2	0	0	2	1	2	0	-1	-1	1	1	-1	2	2	1	0	1	0	0	0	0	2	0	2	2	-1	0	2	2	2	2	2	1	0	2	0	0	0	0	2	0	0	2	0	2	2	0	2	2
(CKL05017/CML536)-B-157	2	0	0	2	1	2	0	1	1	1	1	1	2	2	1	0	2	0	0	2	0	2	0	2	-1	0	2	2	2	2	2	2	2	0	2	2	0	0	2	2	0	-1	1	1	-1	2	0	1	-1
(CKL05017/CML536)-B-158	2	0	0	2	1	2	0	1	1	1	1	1	2	2	1	0	2	0	0	1	0	2	0	2	2	1	1	2	2	2	2	2	0	0	2	1	-1	0	1	2	0	1	1	1	2	2	0	1	1
(CKL05017/CML536)-B-16	2	0	0	2	2	2	0	0	0	1	2	2	2	2	0	0	2	0	0	0	0	2	0	2	2	-1	1	2	2	2	2	2	2	0	2	1	-1	0	1	2	0	0	2	0	-1	2	0	2	2
(CKL05017/CML536)-B-160	2	0	0	2	1	2	0	1	1	1	1	1	2	2	1	0	2	0	0	1	0	2	0	2	2	1	1	2	2	2	2	2	0	0	2	1	0	0	1	2	0	1	1	1	2	2	0	1	1
(CKL05017/CML536)-B-161	2	0	0	2	1	2	0	1	1	2	1	1	2	2	1	0	2	0	0	1	0	2	0	2	-1	-1	1	2	2	2	2	2	1	0	2	0	0	0	0	2	0	0	2	0	1	2	0	2	2
(CKL05017/CML536)-B-162	2	0	0	2	2	2	0	0	0	1	2	2	2	2	0	0	2	0	0	0	0	2	0	2	2	1	0	2	2	2	2	2	1	0	2	0	0	0	1	2	0	2	0	2	1	2	0	0	0
(CKL05017/CML536)-B-163	2	0	0	2	1	2	0	1	1	1	1	1	2	2	1	0	2	0	0	1	0	2	0	2	-1	1	1	2	2	2	2	2	2	0	2	1	0	0	1	2	0	1	1	1	1	2	0	1	1
(CKL05017/CML536)-B-164	2	0	0	2	2	2	0	0	0	1	2	2	2	2	0	0	2	0	0	1	0	2	0	2	-1	1	1	2	2	2	2	2	1	0	2	-1	0	0	1	2	0	0	2	0	1	2	0	2	2
(CKL05017/CML536)-B-165	2	0	0	2	0	2	0	2	2	1	0	0	2	2	2	0	2	0	0	2	0	2	0	2	0	0	2	2	2	2	2	2	1	0	2	2	0	0	2	2	0	2	0	2	0	2	0	0	0
(CKL05017/CML536)-B-166	2	0	0	2	0	2	0	2	2	1	0	0	2	-1	2	0	2	0	0	2	0	2	0	2	-1	1	1	2	2	2	2	2	1	0	2	-1	0	0	1	2	0	1	1	1	1	2	0	1	2
(CKL05017/CML536)-B-167	2	0	0	2	1	2	0	1	1	1	1	1	2	2	1	0	2	0	0	1	0	2	0	2	2	-1	1	2	2	2	2	2	1	0	2	1	0	0	2	2	0	2	0	2	2	2	0	0	0
(CKL05017/CML536)-B-169	2	0	0	2	1	2	0	1	1	1	0	0	2	-1	2	0	2	0	0	1	0	2	0	2	2	2	1	2	2	2	2	2	1	0	2	0	0	0	0	2	0	0	2	0	1	2	0	2	2
(CKL05017/CML536)-B-17	2	0	0	2	2	2	0	1	-1	1	1	1	2	2	1	0	2	0	0	0	0	2	0	2	2	-1	0	2	2	2	2	2	2	0	2	0	-1	0	0	2	0	0	2	-1	-1	2	0	2	2
(CKL05017/CML536)-B-170	2	0	0	2	-1	2	0	1	1	1	1	1	2	2	1	0	2	0	0	1	0	2	0	2	2	1	0	2	2	2	2	2	1	0	2	0	0	0	2	2	0	2	0	2	-1	2	0	0	0
(CKL05017/CML536)-B-171	2	0	0	2	1	2	0	1	1	1	2	2	2	2	0	0	2	0	0	2	0	2	0	2	-1	1	2	2	2	2	2	2	0	0	2	1	0	0	0	2	0	0	2	0	0	2	0	2	2
(CKL05017/CML536)-B-172	2	0	0	2	1	2	0	1	1	1	1	1	2	2	1	0	2	0	0	1	0	2	0	2	2	1	1	2	2	2	2	2	1	0	2	-1	0	0	1	2	0	1	1	1	2	2	0	1	1
(CKL05017/CML536)-B-173	2	0	0	2	1	2	0	1	1	2	1	1	2	2	1	0	2	0	0	2	0	2	0	2	-1	0	2	2	2	2	2	2	1	0	2	2	0	0	2	2	0	2	0	2	1	2	0	0	0
(CKL05017/CML536)-B-174	2	0	0	2	1	2	0	1	1	0	2	2	2	2	0	0	2	0	0	0	0	2	0	2	2	2	0	2	2	2	2	2	2	0	2	0	0	0	0	2	0	0	2	0	-1	2	0	1	1
(CKL05017/CML536)-B-175	2	0	0	2	0	2	0	2	2	1	0	0	2	-1	2	0	2	0	0	2	0	2	0	2	0	0	2	2	2	2	2	2	0	0	2	2	0	0	2	2	0	2	0	2	2	2	0	0	0
(CKL05017/CML536)-B-176	2	0	0	2	2	2	0	0	0	2	2	2	2	2	0	0	2	0	0	0	0	2	0	2	2	-1	0	2	2	2	2	2	2	0	2	0	0	0	0	2	0	0	2	0	2	2	0	1	1
(CKL05017/CML536)-B-177	2	0	0	2	2	2	0	0	0	1	1	1	2	2	1	0	2	0	0	2	0	2	0	2	-1	0	2	2	2	2	2	2	2	0	2	2	0	0	2	2	0	2	0	2	1	2	0	0	0
(CKL05017/CML536)-B-178	2	0	0	2	-1	2	0	2	2	1	0	0	2	-1	2	0	2	0	0	2	0	2	0	2	-1	1	2	2	2	2	2	2	1	0	2	2	0	0	1	2	0	-1	2	0	1	2	0	2	2
(CKL05017/CML536)-B-179	2	0	0	2	0	2	0	1	1	1	1	1	2	2	1	0	2	0	0	1	0	2	0	2	2	1	1	2	2	2	2	2	1	0	2	1	0	0	1	2	0	1	1	-1	1	2	0	1	1
(CKL05017/CML536)-B-18	2	0	0	2	2	2	0	0	0	1	2	-1	2	2	0	0	2	0	0	2	0	2	0	2	-1	1	-1	2	2	2	2	2	-1	0	2	1	-1	0	1	2	0	-1	1	-1	-1	2	0	-1	-1
(CKL05017/CML536)-B-180	2	0	0	2	0	2	0	2	2	1	0	0	2	2	2	0	2	0	0	1	0	2	0	2	2	2	0	2	2	2	2	2	1	0	2	0	0	0	0	2	0	1	1	1	1	2	0	1	1
(CKL05017/CML536)-B-181	2	0	0	2	1	2	0	1	1	0	1	1	2	2	1	0	2	0	0	-1	0	2	0	2	2	2	0	2	2	2	2	2	2	0	2	0	0	0	1	2	0	1	1	1	1	2	0	1	1
(CKL05017/CML536)-B-182	2	0	0	2	1	2	0	1	1	1	1	1	2	2	2	0	2	0	0	2	0	2	0	2	-1	1	1	2	2	2	2	2	1	0	2	1	0	0	1	2	0	1	1	1	2	2	0	1	0
(CKL05017/CML536)-B-183	2	0	0	2	1	2	0	1	1	0	1	1	2	-1	1	0	2	0	0	1	0	2	0	2	2	1	1	2	2	2	2	2	0	0	2	1	0	0	1	2	0	1	1	-1	2	2	0	1	-1
(CKL05017/CML536)-B-184	2	0	0	2	0	2	0	2	2	0	0	0	2	-1	2	0	2	0	0	2	0	2	0	2	-1	2	1	2	2	2	2	2	1	0	2	1	0	0	1	2	0	1	1	1	1	2	0	1	1
(CKL05017/CML536)-B-186	2	0	0	2	1	2	0	1	1	0	1	1	2	2	1	0	2	0	0	0	0	2	0	2	2	2	0	2	2	2	2	2	2	0	2	0	0	0	0	2	0	0	2	0	2	2	0	2	2
(CKL05017/CML536)-B-187	2	0	0	2	1	2	0	1	1	2	1	1	2	2	1	0	2	0	0	1	0	2	0	2	2	2	1	2	2	2	2	2	1	0	2	0	0	0	0	2	0	1	1	1	1	2	0	1	-1
(CKL05017/CML536)-B-188	2	0	0	2	1	2	0	1	1	1	1	1	2	2	1	0	2	0	0	1	0	2	0	2	2	1	1	2	2	2	2	2	2	0	2	1	0	0	1	2	0	1	2	0	1	2	0	2	2
(CKL05017/CML536)-B-189	2	0	0	2	1	2	0	1	1	1	2	2	2	2	0	0	2	0	0	1	0	2	0	2	2	-1	0	2	2	2	2	2	1	0	2	0	0	0	0	2	0	0	2	0	0	2	0	2	2
(CKL05017/CML536)-B-190	2	0	0	2	1	2	0	1	1	1	1	-1	2	2	1	0	2	0	0	1	0	2	0	2	-1	1	1	2	2	2	2	2	0	0	2	1	0	0	1	2	0	-1	1	1	0	2	0	2	2
(CKL05017/CML536)-B-191	2	0	0	2	0	2	0	2	2	0	0	0	2	-1	2	0	2	0	0	2	0	2	0	2	-1	0	2	2	2	2	2	2	1	0	2	2	0	0	2	2	0	2	0	2	0	2	0	0	0
(CKL05017/CML536)-B-193	2	0	0	2	2	2	0	0	0	0	2	2	2	2	0	0	2	0	0	2	0	2	0	2	-1	0	2	2	2	2	2	2	0	0	2	2	0	0	1	2	0	-1	1	1	2	2	0	1	1
(CKL05017/CML536)-B-196	2	0	0	2	0	2	0	2	2	0	0	0	2	2	2	0	2	0	0	2	0	2	0	2	-1	1	1	2	2	2	2	2	2	0	2	1	0	0	1	2	0	1	1	1	1	2	0	0	0
(CKL05017/CML536)-B-197	2	0	0	2	0	2	0	2	2	1	0	0	2	2	2	0	2	0	0	2	0	2	0	2	2	-1	1	2	2	2	2	2	1	0	2	-1	0	0	1	2	0	2	0	2	1	2	0	0	0
(CKL05017/CML536)-B-198	2	0	0	2	1	2	0	1	1	0	1	1	2	2	-1	0	2	0	0	0	0	2	0	2	2	1	1	2	2	2	2	2	0	0	2	1	0	0	1	2	0	1	1	1	1	2	0	1	1
(CKL05017/CML536)-B-199	2	0	0	2	1	2	0	-1	1	2	1	1	2	-1	1	0	2	0	0	0	0	2	0	2	2	2	0	2	2	2	2	2	1	0	2	-1	0	0	0	2	0	0	2	0	1	2	0	2	2
(CKL05017/CML536)-B-2	2	0	0	2	2	2	0	0	0	0	-1	-1	2	2	-1	0	2	0	0	1	0	2	0	2	0	0	2	2	2	2	2	2	2	0	2	2	-1	0	2	2	0	2	0	2	-1	2	0	0	-1
(CKL05017/CML536)-B-20	2	0	0	2	1	2	0	1	1	2	1	1	2	2	1	0	2	0	0	0	0	2	0	2	2	1	1	2	2	2	2	2	1	0	2	0	0	0	0	2	0	0	2	-1	2	2	0	2	2
(CKL05017/CML536)-B-201	2	0	0	2	1	2	0	-1	2	0	-1	-1	2	2	-1	0	2	0	0	1	0	2	0	2	2	2	0	2	2	2	2	2	1	0	2	-1	0	0	0	2	0	1	1	1	2	2	0	1	1
(CKL05017/CML536)-B-202	2	0	0	2	2	2	0	0	0	1	2	2	2	2	0	0	2	0	0	-1	0	2	0	2	2	1	1	2	2	2	2	2	2	0	2	1	0	0	1	2	0	1	1	-1	2	2	0	1	1
(CKL05017/CML536)-B-203	2	0	0	2	1	2	0	1	1	0	1	1	2	2	1	0	2	0	0	2	0	2	0	2	-1	0	2	2	2	2	2	2	1	0	2	2	0	0	1	2	0	2	-1	1	2	2	0	1	-1
(CKL05017/CML536)-B-204	2	0	0	2	1	2	0	1	1	1	1	1	2	2	1	0	2	0	0	-1	0	2	0	2	-1	0	2	2	2	2	2	2	1	0	2	2	0	0	2	2	0	2	0	2	-1	2	0	0	0
(CKL05017/CML536)-B-205	2	0	0	2	1	2	0	1	1	1	1	1	2	2	1	0	2	0	0	0	0	2	0	2	2	-1	1	2	2	2	2	2	1	0	2	-1	0	0	0	2	0	-1	-1	0	1	2	0	2	2
(CKL05017/CML536)-B-206	2	0	0	2	1	2	0	1	-1	1	1	1	2	2	1	0	2	0	0	1	0	2	0	2	2	2	1	2	2	2	2	2	2	0	2	-1	0	0	1	2	0	1	-1	0	2	2	0	1	1
(CKL05017/CML536)-B-207	2	0	0	2	0	2	0	2	2	2	0	0	2	2	2	0	2	0	0	2	0	2	0	2	-1	1	2	2	2	2	2	2	1	0	2	2	0	0	-1	2	0	1	-1	0	1	2	0	2	2
(CKL05017/CML536)-B-208	2	0	0	2	0	2	0	2	2	1	0	0	2	2	2	0	2	0	0	2	0	2	0	2	-1	0	2	2	2	2	2	2	1	0	2	2	0	0	1	2	0	1	1	1	1	2	0	1	1
(CKL05017/CML536)-B-209	2	0	0	2	1	2	0	-1	1	1	1	1	2	2	1	0	2	0	0	1	0	2	0	2	2	-1	0	2	2	2	2	2	2	0	2	0	0	0	1	2	0	1	1	1	1	2	0	1	2
(CKL05017/CML536)-B-21	2	0	0	2	0	2	0	2	2	0	0	0	2	2	2	0	2	0	0	1	0	2	0	2	2	2	1	2	2	2	2	2	1	0	2	0	0	0	0	2	0	0	2	0	1	2	0	2	2
(CKL05017/CML536)-B-210	2	0	0	2	2	2	0	0	0	0	2	2	2	2	0	0	2	0	0	0	0	2	0	2	2	-1	-1	2	2	2	2	2	0	0	2	-1	0	0	-1	2	0	1	-1	-1	1	2	0	-1	-1
(CKL05017/CML536)-B-211	2	0	0	2	-1	2	0	1	1	0	1	1	2	2	1	0	2	0	0	0	0	2	0	2	2	-1	0	2	2	2	2	2	2	0	2	0	0	0	1	2	0	1	1	1	1	2	0	1	1
(CKL05017/CML536)-B-213	2	0	0	2	1	2	0	1	1	2	-1	1	2	-1	-1	0	2	0	0	2	0	2	0	2	-1	0	2	2	2	2	2	2	0	0	2	2	0	0	1	2	0	1	2	0	1	2	0	2	2
(CKL05017/CML536)-B-214	2	0	0	-1	1	2	0	1	1	0	0	0	2	-1	2	0	2	0	1	2	0	2	0	2	0	0	2	2	2	2	2	2	1	0	2	2	0	0	2	2	0	2	0	2	2	2	0	1	-1
(CKL05017/CML536)-B-217	2	0	0	2	1	2	0	0	0	0	1	1	2	2	1	0	2	0	1	1	0	2	0	2	2	0	2	2	2	2	2	2	0	0	2	-1	0	0	2	2	0	2	0	2	0	2	0	1	1
(CKL05017/CML536)-B-218	2	0	0	2	1	2	0	1	1	1	1	1	2	2	1	0	2	0	0	1	0	2	0	2	2	-1	1	2	2	2	2	2	2	0	2	1	0	0	1	2	0	1	1	1	2	2	0	0	0
(CKL05017/CML536)-B-22	2	0	0	2	1	2	0	1	1	0	1	1	2	2	1	0	2	0	0	0	0	2	0	2	2	-1	1	2	2	2	2	2	0	0	2	1	0	0	1	2	0	1	1	1	1	2	0	1	1
(CKL05017/CML536)-B-221	2	0	0	2	0	2	0	2	2	1	0	0	2	2	2	0	2	0	0	2	0	2	0	2	0	1	1	2	2	2	2	2	2	0	2	1	0	0	1	2	0	1	1	1	1	2	0	1	1
(CKL05017/CML536)-B-222	2	0	0	2	0	2	0	2	2	0	0	0	2	2	2	0	2	0	0	2	0	2	0	2	-1	0	2	2	2	2	2	2	2	0	2	2	0	0	2	2	0	2	0	2	-1	2	0	0	0
(CKL05017/CML536)-B-223	2	0	0	2	1	2	0	1	1	1	1	1	2	2	1	0	2	0	0	1	0	2	0	2	2	1	1	2	2	2	2	2	1	0	2	1	0	0	0	2	0	0	2	0	-1	2	0	2	2
(CKL05017/CML536)-B-224	2	0	0	2	0	2	0	2	2	1	0	0	2	2	2	0	2	0	0	2	0	2	0	2	2	1	1	2	2	2	2	2	2	0	2	1	0	0	1	2	0	1	2	0	1	2	0	2	2
(CKL05017/CML536)-B-226	2	0	0	2	1	2	0	1	1	0	2	2	2	2	0	0	2	0	0	0	0	2	0	2	-1	0	2	2	2	2	2	2	1	0	2	2	0	0	1	2	0	1	1	1	2	2	0	1	1
(CKL05017/CML536)-B-227	2	0	0	2	0	2	0	2	2	1	0	0	2	2	2	0	2	0	0	0	0	2	0	2	2	2	0	2	2	2	2	2	1	0	2	0	0	0	0	2	0	0	2	-1	0	2	0	2	2
(CKL05017/CML536)-B-23	2	0	0	2	1	2	0	1	1	-1	0	0	2	-1	2	0	2	0	0	1	0	2	0	2	-1	1	1	2	2	2	2	2	2	0	2	-1	0	0	1	2	0	1	1	1	1	2	0	1	1
(CKL05017/CML536)-B-231	2	0	0	2	0	2	0	2	2	1	0	0	2	2	2	0	2	0	0	1	0	2	0	2	2	1	1	2	2	2	2	2	2	0	2	1	0	0	2	2	0	2	0	2	0	2	0	0	0
(CKL05017/CML536)-B-233	2	0	0	2	0	2	0	2	2	1	1	1	2	2	1	0	2	0	0	0	0	2	0	2	2	-1	0	2	2	2	2	2	2	0	2	-1	0	0	1	2	0	1	0	2	2	2	0	0	0
(CKL05017/CML536)-B-235	2	0	0	2	0	2	0	2	2	0	-1	1	2	-1	1	0	2	0	0	1	0	2	0	2	2	-1	0	2	2	2	2	2	1	0	2	0	0	0	1	2	0	1	1	1	2	2	0	0	0
(CKL05017/CML536)-B-239	2	0	0	2	0	2	0	2	2	1	0	0	2	2	2	0	2	0	0	2	0	2	0	2	0	1	2	2	2	2	2	2	2	0	2	1	0	0	1	2	0	1	1	1	0	2	0	1	1
(CKL05017/CML536)-B-240	2	0	0	2	1	2	0	1	1	0	1	1	2	2	1	0	2	0	0	1	0	2	0	2	2	1	1	2	2	2	2	2	2	0	2	1	0	0	1	2	0	1	1	1	0	2	0	1	2
(CKL05017/CML536)-B-241	2	0	0	2	0	2	0	2	2	2	0	0	2	2	2	0	2	0	0	1	0	2	0	2	2	1	1	2	2	2	2	2	0	0	2	1	0	0	1	2	0	1	1	1	2	2	0	1	1
(CKL05017/CML536)-B-244	2	0	0	2	2	2	0	0	0	1	2	2	2	2	0	0	2	0	0	0	0	2	0	2	2	1	0	2	2	2	2	2	1	0	2	-1	0	0	1	2	0	-1	-1	1	-1	2	0	-1	-1
(CKL05017/CML536)-B-245	2	0	0	2	1	2	0	1	1	1	1	1	2	2	1	0	2	0	0	1	0	2	0	2	2	1	1	2	2	2	2	2	1	0	2	1	0	0	2	2	0	1	-1	0	1	2	0	-1	-1
(CKL05017/CML536)-B-247	2	0	0	2	2	2	0	0	0	1	2	2	2	2	0	0	2	0	0	0	0	2	0	2	2	1	1	2	2	2	2	2	1	0	2	1	0	0	1	2	0	1	1	1	-1	2	0	1	-1
(CKL05017/CML536)-B-248	2	0	0	2	0	2	0	2	2	1	0	0	2	-1	2	0	2	0	0	1	0	2	0	2	2	1	1	2	2	2	2	2	1	0	2	-1	0	0	1	2	0	1	1	1	1	2	0	1	1
(CKL05017/CML536)-B-25	2	0	0	2	1	2	0	1	1	2	-1	1	2	2	1	0	2	0	0	1	0	2	0	2	2	0	2	2	2	2	2	2	1	0	2	2	0	0	1	2	0	-1	1	1	2	2	0	1	1
(CKL05017/CML536)-B-250	2	0	0	2	2	2	0	0	0	0	2	2	2	2	0	0	2	0	0	2	0	2	0	2	-1	0	2	2	2	2	2	2	0	0	2	2	0	0	2	2	0	2	0	2	2	2	0	0	0
(CKL05017/CML536)-B-251	2	0	0	2	1	2	0	1	1	0	1	1	2	2	1	0	2	0	0	1	0	2	0	2	-1	0	2	2	2	2	2	2	1	0	2	2	0	0	2	2	0	2	0	2	1	2	0	1	1
(CKL05017/CML536)-B-252	2	0	0	2	1	2	0	1	1	1	1	-1	2	2	1	0	2	0	0	1	0	2	0	2	2	2	1	2	2	2	2	2	2	0	2	0	0	0	0	2	0	0	2	0	2	2	0	2	2
(CKL05017/CML536)-B-253	2	0	0	2	1	2	0	0	0	0	2	2	2	2	0	0	2	0	0	1	0	2	0	2	2	1	-1	2	2	2	2	2	0	0	2	-1	0	0	1	2	0	1	1	1	2	2	0	-1	1
(CKL05017/CML536)-B-255	2	0	0	2	2	2	0	0	0	-1	2	2	2	2	0	0	2	0	0	0	0	2	0	2	2	1	1	2	2	2	2	2	1	0	2	1	0	0	1	2	0	1	1	1	0	2	0	1	1
(CKL05017/CML536)-B-256	2	0	0	2	1	2	0	1	1	0	1	1	2	2	1	0	2	0	0	0	0	2	0	2	-1	1	1	2	2	2	2	2	1	0	2	1	0	0	2	2	0	2	0	2	2	2	0	0	0
(CKL05017/CML536)-B-257	2	0	0	2	1	2	0	1	1	2	1	-1	2	-1	1	0	2	0	0	1	0	2	0	2	-1	1	1	2	2	2	2	2	0	0	2	1	0	0	1	2	0	1	1	1	1	2	0	1	1
(CKL05017/CML536)-B-258	2	0	0	2	2	2	0	0	0	2	2	2	2	2	0	0	2	0	0	1	0	2	0	2	-1	1	1	2	2	2	2	2	1	0	2	-1	0	0	1	2	0	1	1	1	-1	2	0	-1	1
(CKL05017/CML536)-B-259	2	0	0	2	1	2	0	-1	1	2	1	1	2	2	1	0	2	0	0	1	0	2	0	2	2	2	0	2	2	2	2	2	2	0	2	0	0	0	0	2	0	0	2	0	1	2	0	2	2
(CKL05017/CML536)-B-26	2	0	0	2	1	2	0	1	1	1	2	2	2	2	0	0	2	0	0	1	0	2	0	2	2	2	1	2	2	2	2	2	1	0	2	0	0	0	0	2	0	0	2	-1	1	2	0	1	1
(CKL05017/CML536)-B-261	2	0	0	2	1	2	0	2	2	1	0	0	2	-1	2	0	2	0	0	2	0	2	0	2	-1	2	0	2	2	2	2	2	1	0	2	0	0	0	0	2	0	0	2	0	1	2	0	2	2
(CKL05017/CML536)-B-262	2	0	0	2	2	2	0	0	0	1	2	2	2	2	0	0	2	0	0	0	0	2	0	2	2	2	0	2	2	2	2	2	1	0	2	0	0	0	2	2	0	2	0	2	0	2	0	0	0
(CKL05017/CML536)-B-263	2	0	0	2	2	2	0	0	0	1	2	2	2	2	0	0	2	0	0	0	0	2	0	2	2	-1	0	2	2	2	2	2	0	0	2	0	0	0	0	2	0	0	2	-1	2	2	0	2	2
(CKL05017/CML536)-B-264	2	0	0	2	0	2	0	2	2	1	0	0	2	-1	2	0	2	0	0	1	0	2	0	2	2	2	0	2	2	2	2	2	0	0	2	0	0	0	0	2	0	0	2	0	2	2	0	2	2
(CKL05017/CML536)-B-266	2	0	0	-1	1	-1	0	1	1	0	1	1	2	2	1	0	2	0	0	1	0	2	0	2	2	2	0	-1	2	2	2	2	1	0	2	0	1	0	0	2	0	0	2	0	-1	2	0	2	2
(CKL05017/CML536)-B-267	2	0	0	2	1	2	0	1	-1	0	1	1	2	2	1	0	2	0	0	0	0	2	0	2	2	2	0	2	2	2	2	2	-1	0	2	0	0	0	0	2	0	0	2	0	2	2	0	2	2
(CKL05017/CML536)-B-268	2	0	0	2	2	2	0	0	0	0	2	2	2	2	0	0	2	0	0	0	0	2	0	2	2	1	1	2	2	2	2	2	1	0	2	1	0	0	0	2	0	0	2	0	1	2	0	1	1
(CKL05017/CML536)-B-269	2	0	0	2	1	2	0	1	1	2	2	2	2	-1	1	0	2	0	0	1	0	2	0	2	2	1	1	2	2	2	2	2	0	0	2	1	-1	0	1	2	0	1	1	1	0	2	0	1	1
(CKL05017/CML536)-B-270	2	0	0	2	0	2	0	1	1	0	1	1	2	2	1	0	2	0	0	1	0	2	0	2	2	0	2	2	2	2	2	2	1	0	2	2	0	0	2	2	0	2	0	2	1	2	0	0	0
(CKL05017/CML536)-B-271	2	0	0	2	1	-1	0	1	1	1	1	1	2	2	1	0	2	0	0	1	0	2	0	2	-1	1	2	2	-1	2	2	2	0	0	2	1	0	0	1	2	0	1	1	1	0	2	0	1	1
(CKL05017/CML536)-B-272	2	0	0	2	2	2	0	-1	-1	1	1	1	2	2	1	0	2	0	0	1	0	2	0	2	-1	1	-1	2	2	2	2	2	2	0	2	1	0	0	-1	2	0	1	1	1	1	2	0	1	1
(CKL05017/CML536)-B-273	2	0	0	2	1	2	0	1	1	1	1	1	2	-1	1	0	2	0	0	2	0	2	0	2	0	1	-1	2	2	2	2	2	-1	0	2	1	0	0	2	2	0	2	0	2	2	2	0	0	0
(CKL05017/CML536)-B-275	2	0	0	2	0	2	0	2	2	2	0	0	2	-1	2	0	2	0	0	2	0	2	0	2	-1	0	2	2	2	2	2	2	1	0	2	2	0	0	1	2	0	1	1	1	1	2	0	1	1
(CKL05017/CML536)-B-276	2	0	0	2	0	2	0	2	2	0	0	0	2	-1	2	0	2	0	0	2	0	2	0	2	-1	0	2	2	2	2	2	2	0	0	2	2	0	0	2	2	0	2	0	2	-1	2	0	0	0
(CKL05017/CML536)-B-277	2	0	0	2	1	2	0	-1	-1	1	1	1	2	2	0	0	2	0	0	1	0	2	0	2	2	-1	0	2	2	2	2	2	-1	0	2	0	0	0	1	2	0	2	0	2	2	2	0	0	0
(CKL05017/CML536)-B-278	2	0	0	2	2	2	0	1	1	1	-1	1	2	2	1	0	2	0	0	-1	0	2	0	2	2	1	1	2	2	2	2	2	1	0	2	1	0	0	1	2	0	0	2	0	0	2	0	0	-1
(CKL05017/CML536)-B-279	2	0	0	2	1	2	0	1	1	2	0	0	2	-1	2	0	2	0	0	2	0	2	0	2	0	1	2	2	2	2	2	2	0	0	2	1	0	0	0	2	0	0	2	0	1	2	0	2	2
(CKL05017/CML536)-B-28	2	0	0	2	-1	2	0	-1	-1	1	2	-1	2	2	0	0	2	0	0	0	0	2	0	2	2	-1	1	2	2	2	2	2	1	0	2	1	0	0	2	2	0	2	0	2	2	2	0	0	0
(CKL05017/CML536)-B-280	2	0	0	-1	2	-1	0	0	0	0	2	2	2	2	0	0	2	0	0	0	0	2	0	2	2	1	0	2	2	2	2	2	0	0	2	1	-1	0	1	2	0	1	-1	-1	0	2	0	1	2
(CKL05017/CML536)-B-282	2	0	0	2	1	2	0	1	1	0	1	1	2	2	1	0	2	0	0	0	0	2	0	2	2	1	1	2	2	2	2	2	1	0	2	1	0	0	2	2	0	2	0	2	2	2	0	0	0
(CKL05017/CML536)-B-283	2	0	0	2	2	2	0	0	0	-1	2	2	2	2	0	0	2	0	0	0	0	2	0	2	2	1	1	2	2	2	2	2	1	0	2	-1	0	0	1	2	0	1	1	1	0	2	0	1	1
(CKL05017/CML536)-B-284	2	0	0	2	0	2	0	2	2	1	0	0	2	-1	2	0	2	0	0	1	0	2	0	2	2	0	2	2	2	2	2	2	2	0	2	2	0	0	-1	2	0	1	1	1	2	2	0	1	1
(CKL05017/CML536)-B-286	2	0	0	2	0	2	0	2	2	0	0	0	2	-1	2	0	2	0	0	1	0	2	0	2	2	1	1	2	2	2	2	2	1	0	2	1	0	0	1	2	0	1	1	1	1	2	0	1	1
(CKL05017/CML536)-B-288	2	0	0	2	1	2	0	-1	-1	-1	-1	0	2	-1	2	0	2	0	0	1	0	2	0	2	-1	0	2	2	2	2	2	2	0	0	2	2	0	0	2	2	0	2	1	1	1	2	0	1	1
(CKL05017/CML536)-B-29	2	0	0	2	1	2	0	1	1	1	1	1	2	-1	2	0	2	0	0	2	0	2	0	2	0	0	2	2	2	2	2	2	1	0	2	2	0	0	-1	2	0	1	1	1	1	2	0	1	1
(CKL05017/CML536)-B-293	2	0	0	2	1	2	0	0	0	2	2	2	2	2	0	0	2	0	0	-1	0	2	0	2	2	1	2	2	2	2	2	2	0	0	2	-1	0	0	1	2	0	1	1	1	2	2	0	1	1
(CKL05017/CML536)-B-294	2	0	0	2	0	2	0	2	2	0	0	0	2	-1	2	0	2	0	0	2	0	2	0	2	0	0	2	2	2	2	2	2	0	0	2	2	0	0	1	2	0	1	1	1	-1	2	0	1	1
(CKL05017/CML536)-B-295	2	0	0	2	0	2	0	2	2	2	0	0	2	2	1	0	2	0	0	1	0	2	0	2	2	1	1	2	2	2	2	2	1	0	2	-1	0	0	1	2	0	1	1	1	0	2	0	1	1
(CKL05017/CML536)-B-297	2	0	0	2	2	2	0	0	0	1	1	1	2	2	1	0	2	0	0	0	0	2	0	2	2	1	1	2	2	2	2	2	0	0	2	1	0	0	2	2	0	2	0	2	1	2	0	0	0
(CKL05017/CML536)-B-298	2	0	0	2	1	2	0	1	1	1	1	1	2	2	1	0	2	0	0	0	0	2	0	2	2	1	0	2	2	2	2	2	2	0	2	1	0	0	0	2	0	0	2	0	0	2	0	1	1
(CKL05017/CML536)-B-3	2	0	0	2	2	2	0	0	0	1	2	2	2	2	1	0	2	0	0	1	0	2	0	2	2	1	1	2	2	2	2	2	-1	0	2	1	-1	0	1	2	0	-1	1	1	-1	2	0	-1	-1
(CKL05017/CML536)-B-30	2	0	0	2	0	2	0	2	2	2	0	0	2	2	2	0	2	0	0	2	0	2	0	2	-1	0	2	2	2	2	2	2	2	0	2	2	0	0	2	2	0	2	0	2	0	2	0	0	0
(CKL05017/CML536)-B-300	2	0	0	2	2	-1	0	-1	0	-1	2	2	2	2	0	0	2	0	0	0	0	2	0	2	2	2	0	2	2	2	2	2	1	-1	2	0	-1	0	0	2	0	0	2	0	1	2	0	2	2
(CKL05017/CML536)-B-301	2	0	0	2	0	2	0	2	2	1	1	1	2	-1	1	0	2	0	0	1	0	2	0	2	-1	1	1	2	2	2	2	2	1	0	2	-1	0	0	1	2	0	1	1	1	2	2	0	0	0
(CKL05017/CML536)-B-304	2	0	0	2	0	2	0	2	2	2	0	0	2	-1	2	0	2	0	0	2	0	2	0	2	0	-1	2	2	2	2	2	2	1	0	2	2	0	0	-1	2	0	1	1	-1	1	2	0	2	2
(CKL05017/CML536)-B-305	2	0	0	2	1	2	0	1	1	0	-1	-1	2	-1	2	0	2	0	0	2	0	2	0	2	2	0	1	2	2	2	2	2	2	0	2	2	0	0	2	2	0	2	0	2	1	2	0	1	1
(CKL05017/CML536)-B-306	2	0	0	2	1	2	0	1	1	1	1	1	2	2	1	0	2	0	0	1	0	2	0	2	2	2	1	2	2	2	2	2	2	0	2	1	0	0	1	2	0	1	1	1	2	2	0	1	1
(CKL05017/CML536)-B-307	2	0	0	2	0	2	0	2	2	1	0	0	2	-1	2	0	2	0	0	2	0	2	0	2	0	0	2	2	2	2	2	2	0	0	2	2	0	0	2	2	0	2	0	2	1	2	0	0	0
(CKL05017/CML536)-B-309	2	0	0	2	2	2	0	0	0	0	2	2	2	2	0	0	2	0	0	0	0	2	0	2	2	1	1	2	2	2	2	2	0	0	2	1	0	0	1	2	0	1	1	1	1	2	0	1	1
(CKL05017/CML536)-B-31	2	0	0	2	1	2	0	1	1	-1	1	1	2	2	1	0	2	0	0	1	0	2	0	2	2	1	1	2	2	2	2	2	1	0	2	1	0	0	1	2	0	0	2	-1	1	2	0	2	2
(CKL05017/CML536)-B-311	2	0	0	2	0	2	0	2	2	0	0	0	2	-1	2	0	2	0	0	2	0	2	0	2	-1	0	2	2	2	2	2	2	0	0	2	2	0	0	2	2	0	2	1	1	1	2	0	1	1
(CKL05017/CML536)-B-312	2	0	0	2	1	2	0	1	1	2	1	1	2	2	1	0	2	0	0	2	0	2	0	2	0	0	2	2	2	2	2	2	1	0	2	2	0	0	2	2	0	2	0	2	-1	2	0	0	0
(CKL05017/CML536)-B-313	2	0	0	2	0	2	0	2	2	0	0	0	2	-1	2	0	2	0	0	1	0	2	0	2	2	1	2	2	2	2	2	2	1	0	2	-1	0	0	1	2	0	1	1	1	1	2	0	1	1
(CKL05017/CML536)-B-314	2	0	0	2	2	-1	0	0	0	1	2	2	2	2	0	0	2	0	0	1	0	2	0	2	-1	1	1	2	2	2	2	2	2	0	2	-1	0	0	1	2	0	1	1	1	2	2	0	1	1
(CKL05017/CML536)-B-316	2	0	0	2	1	2	0	1	1	0	1	1	2	-1	1	0	2	0	0	1	0	2	0	2	2	2	0	2	2	2	2	2	1	0	2	0	0	0	0	2	0	0	2	-1	2	2	0	2	2
(CKL05017/CML536)-B-317	2	0	0	2	0	2	0	2	2	2	0	0	2	-1	2	0	2	0	0	2	0	2	0	2	0	1	0	2	2	2	2	2	0	0	2	0	0	0	1	2	0	1	1	1	1	2	0	1	1
(CKL05017/CML536)-B-318	2	0	0	2	1	2	0	1	1	2	1	1	2	2	1	0	2	0	0	2	0	2	0	2	0	0	2	2	2	2	2	2	1	0	2	2	0	0	2	2	0	2	0	2	1	2	0	0	0
(CKL05017/CML536)-B-319	2	0	0	-1	0	2	0	2	2	1	0	0	2	-1	2	0	2	0	0	2	0	2	0	2	0	0	2	2	2	2	2	2	0	0	2	2	0	0	1	2	0	1	1	1	0	2	0	1	1
(CKL05017/CML536)-B-32	2	0	0	2	1	2	0	-1	1	2	1	1	2	2	1	0	2	0	0	1	0	2	0	2	2	2	1	2	2	2	2	2	1	0	2	1	0	0	1	2	0	1	1	1	2	2	0	1	1
(CKL05017/CML536)-B-320	2	0	0	2	0	2	0	2	2	1	0	0	2	-1	2	0	2	0	0	1	0	2	0	2	2	1	0	2	2	2	2	2	1	0	2	1	0	0	1	2	0	1	1	1	0	2	0	1	1
(CKL05017/CML536)-B-322	2	0	0	2	1	2	0	2	-1	2	-1	-1	2	-1	-1	0	2	0	0	-1	0	2	0	2	2	2	0	2	-1	2	2	2	1	0	2	0	-1	0	0	2	0	0	2	0	1	2	0	1	1
(CKL05017/CML536)-B-323	2	0	0	2	1	2	0	1	1	1	1	1	2	2	1	0	2	0	0	2	0	2	0	2	2	1	2	2	2	2	2	2	2	0	2	1	0	0	1	2	0	1	1	1	-1	2	0	1	1
(CKL05017/CML536)-B-324	2	0	0	2	-1	2	0	2	2	1	0	0	2	-1	2	0	2	0	0	2	0	2	0	2	2	0	2	2	2	2	2	2	1	0	2	2	0	0	1	2	0	1	1	1	1	2	0	-1	-1
(CKL05017/CML536)-B-326	2	0	0	2	2	2	0	0	0	1	2	2	2	2	0	0	2	0	0	-1	0	2	0	2	2	2	0	2	2	2	2	2	1	0	2	0	0	0	2	2	0	2	0	2	0	2	0	0	0
(CKL05017/CML536)-B-327	2	0	0	2	0	2	0	2	2	0	0	0	2	-1	2	0	2	0	0	-1	0	2	0	2	2	2	0	2	2	2	2	2	-1	0	2	0	0	0	0	2	0	0	2	0	2	2	0	2	2
(CKL05017/CML536)-B-328	2	0	0	2	1	2	0	1	1	1	1	1	2	2	1	0	2	0	0	1	0	2	0	2	2	2	0	2	2	2	2	2	0	0	2	0	0	0	1	2	0	1	1	1	1	2	0	1	1
(CKL05017/CML536)-B-33	2	0	0	2	-1	2	0	-1	1	1	-1	1	2	2	1	0	2	0	0	1	0	2	0	2	-1	2	-1	2	2	2	2	2	1	0	2	1	0	0	1	2	0	1	1	1	1	2	0	-1	1
(CKL05017/CML536)-B-330	2	0	0	2	1	2	0	1	1	0	1	1	2	2	1	0	2	0	0	1	0	2	0	2	2	0	2	2	2	2	2	2	1	0	2	2	0	0	2	2	0	2	0	2	0	2	0	1	1
(CKL05017/CML536)-B-331	2	0	0	2	0	2	0	2	2	2	0	0	2	-1	2	0	2	0	0	2	0	2	0	2	2	1	1	2	2	2	2	2	-1	0	2	1	0	0	1	2	0	1	1	1	0	2	0	1	1
(CKL05017/CML536)-B-332	2	0	0	2	1	2	0	1	1	0	1	1	2	-1	1	0	2	0	0	-1	0	2	0	2	2	0	1	2	2	2	2	2	1	0	2	2	0	0	1	2	0	1	1	1	2	2	0	1	1
(CKL05017/CML536)-B-333	2	0	0	2	2	2	0	0	0	2	2	2	2	2	0	0	2	0	0	-1	0	2	0	2	2	2	0	2	2	2	2	2	1	0	2	0	0	0	0	2	0	0	2	0	0	2	0	2	2
(CKL05017/CML536)-B-335	2	0	0	2	0	2	0	2	2	0	0	0	2	-1	2	0	2	0	0	1	0	2	0	2	-1	2	0	2	2	2	2	2	1	0	2	0	0	0	0	2	0	0	2	0	1	2	0	1	1
(CKL05017/CML536)-B-336	2	0	0	2	1	2	0	1	1	0	1	1	2	-1	1	0	2	0	0	2	0	2	0	2	0	1	2	2	2	2	2	2	-1	0	2	1	0	0	1	2	0	1	-1	1	1	2	0	1	-1
(CKL05017/CML536)-B-337	2	0	0	2	1	2	-1	1	1	0	1	1	2	-1	1	0	2	0	0	0	0	2	0	2	2	1	-1	2	2	2	2	2	2	0	2	1	0	0	1	2	0	1	1	1	1	2	0	1	1
(CKL05017/CML536)-B-338	2	0	0	2	0	2	0	2	2	-1	0	0	2	-1	2	0	2	0	0	1	0	2	0	2	2	1	1	2	2	2	2	2	1	0	2	-1	0	0	1	2	0	1	1	1	0	2	0	2	2
(CKL05017/CML536)-B-339	2	0	0	-1	2	2	0	0	0	2	1	1	2	2	-1	0	2	0	0	1	0	2	0	2	-1	0	2	2	2	2	2	2	0	0	2	2	0	0	2	2	0	2	0	2	1	2	0	0	0
(CKL05017/CML536)-B-34	2	0	0	2	1	2	0	1	1	1	1	1	2	2	0	0	2	0	0	0	0	2	0	2	2	0	2	2	2	2	2	2	1	0	2	2	0	0	2	2	0	2	0	2	2	2	0	1	1
(CKL05017/CML536)-B-340	2	0	0	2	1	2	0	-1	1	0	0	0	2	-1	2	0	2	0	0	2	0	2	0	2	0	0	2	2	2	2	2	2	1	0	2	2	0	0	2	2	0	2	0	2	2	2	0	1	1
(CKL05017/CML536)-B-341	2	0	0	2	2	2	0	0	0	0	2	2	2	2	0	0	2	0	0	2	0	2	0	2	0	0	2	2	2	2	2	2	0	0	2	2	0	0	1	2	0	1	1	1	2	2	0	1	1
(CKL05017/CML536)-B-342	-1	-1	-1	-1	-1	-1	-1	-1	-1	-1	-1	-1	-1	-1	-1	-1	-1	-1	-1	-1	-1	-1	-1	-1	-1	-1	-1	-1	-1	-1	-1	-1	-1	-1	-1	-1	-1	-1	-1	-1	-1	-1	-1	-1	-1	-1	-1	-1	-1
(CKL05017/CML536)-B-343	2	0	0	2	1	2	0	-1	1	0	1	1	2	2	1	0	2	0	0	1	0	2	0	2	2	0	2	2	2	2	2	2	2	0	2	2	0	0	2	2	0	2	0	2	-1	2	0	0	0
(CKL05017/CML536)-B-344	2	0	0	2	2	2	0	0	0	0	2	2	2	2	0	0	2	0	0	1	0	2	0	2	-1	1	1	2	2	2	2	2	0	0	2	1	0	0	0	2	0	0	2	0	2	2	0	2	2
(CKL05017/CML536)-B-345	2	0	0	2	1	2	0	1	1	1	1	1	2	2	1	0	2	0	0	2	0	2	0	2	2	1	1	2	2	2	2	2	0	0	2	1	0	0	-1	2	0	1	1	-1	1	2	0	1	1
(CKL05017/CML536)-B-346	2	0	0	2	0	2	0	2	2	0	0	0	2	-1	2	0	2	0	0	2	0	2	0	2	0	0	2	2	2	2	2	2	1	0	2	2	0	0	2	2	0	2	0	2	2	2	0	0	0
(CKL05017/CML536)-B-347	2	0	0	2	0	2	0	2	2	1	0	0	2	-1	2	0	2	0	0	-1	0	2	0	2	2	2	0	2	2	2	2	2	1	0	2	0	0	0	0	2	0	1	1	-1	-1	2	0	1	1
(CKL05017/CML536)-B-348	2	0	0	2	2	2	0	-1	0	1	1	1	2	2	1	0	2	0	0	2	0	2	0	2	0	1	1	2	2	2	2	2	1	0	2	1	0	0	1	2	0	1	1	1	0	2	0	1	1
(CKL05017/CML536)-B-349	2	0	0	2	1	2	0	1	1	1	1	1	2	2	1	0	2	0	0	1	0	2	0	2	2	-1	-1	2	2	2	2	2	0	0	2	-1	0	0	1	2	0	1	1	1	0	2	0	2	2
(CKL05017/CML536)-B-350	2	0	0	2	1	2	0	1	1	1	1	1	2	2	1	0	2	0	0	2	0	2	0	2	0	0	2	2	2	2	2	2	2	0	2	2	0	0	2	2	0	2	0	2	1	2	0	0	0
(CKL05017/CML536)-B-351	2	0	0	2	1	2	0	1	1	1	0	0	2	-1	2	0	2	0	0	1	0	2	0	2	2	2	1	2	2	2	2	2	1	0	2	0	0	0	0	2	0	0	2	0	1	2	0	2	2
(CKL05017/CML536)-B-36	2	0	0	2	1	2	0	1	1	2	1	1	2	2	1	0	2	0	0	1	0	2	0	2	2	1	1	2	2	2	2	2	1	0	2	1	0	0	2	2	0	2	0	2	1	2	0	1	1
(CKL05017/CML536)-B-38	2	0	0	2	1	2	0	1	1	2	1	1	2	2	1	0	2	0	0	0	0	2	0	2	2	1	1	2	2	2	2	2	1	0	2	1	0	0	2	2	0	2	0	2	1	2	0	0	0
(CKL05017/CML536)-B-4	2	0	0	2	2	2	0	0	0	1	2	2	2	2	0	0	2	0	0	0	0	2	0	2	-1	0	2	2	2	2	2	2	0	0	2	2	-1	0	2	2	0	2	0	2	-1	2	0	0	0
(CKL05017/CML536)-B-40	2	0	0	2	1	2	0	1	1	1	1	1	2	2	1	0	2	0	0	1	0	2	0	2	2	0	2	2	2	2	2	2	1	0	2	2	0	0	2	2	0	2	0	2	1	2	0	1	1
(CKL05017/CML536)-B-41	2	0	0	2	1	2	0	1	1	1	1	1	2	2	1	0	2	0	0	1	0	2	0	2	2	1	1	2	2	2	2	2	0	0	2	1	0	0	1	2	0	1	1	-1	1	2	0	-1	-1
(CKL05017/CML536)-B-42	2	0	0	2	0	2	0	2	2	1	0	0	2	2	2	0	2	0	0	2	0	2	0	2	-1	0	2	2	2	2	2	2	0	0	2	2	0	0	2	2	0	2	0	2	1	2	0	0	0
(CKL05017/CML536)-B-43	2	0	0	2	1	2	0	1	1	0	1	1	2	2	1	0	2	0	0	1	0	2	0	2	2	2	1	2	2	2	2	2	1	0	2	-1	0	0	0	2	0	0	1	-1	2	2	0	1	1
(CKL05017/CML536)-B-44	2	0	0	2	2	2	0	0	0	2	2	2	2	2	0	0	2	0	0	1	0	2	0	2	2	-1	1	2	2	2	2	2	0	0	2	1	0	0	1	2	0	2	0	2	1	2	0	0	0
(CKL05017/CML536)-B-45	2	0	0	2	0	2	0	2	2	2	0	0	2	2	2	0	2	0	0	1	0	2	0	2	-1	1	1	2	2	2	2	2	2	0	2	-1	0	0	1	2	0	1	1	1	0	2	0	0	1
(CKL05017/CML536)-B-48	2	0	0	2	0	2	0	2	2	1	1	1	2	2	1	0	2	0	0	1	0	2	0	2	2	1	1	2	2	2	2	2	1	0	2	1	0	0	-1	2	0	-1	1	1	1	2	0	1	1
(CKL05017/CML536)-B-50	2	0	0	2	1	2	0	1	1	1	1	1	2	2	1	0	2	0	0	1	0	2	0	2	2	-1	2	2	-1	2	2	2	0	0	2	2	0	0	2	2	0	1	1	1	0	2	0	1	1
(CKL05017/CML536)-B-51	2	0	0	2	1	2	0	-1	-1	1	-1	1	2	2	1	0	2	0	0	0	0	2	0	2	2	2	0	2	2	2	2	2	1	0	2	0	0	0	0	2	0	0	2	-1	1	2	0	-1	1
(CKL05017/CML536)-B-52	2	0	0	2	0	2	0	2	2	0	1	1	2	-1	1	0	2	0	0	1	0	2	0	2	-1	1	2	2	2	2	2	2	0	0	2	1	0	0	1	2	0	1	2	-1	1	2	0	2	2
(CKL05017/CML536)-B-53	2	0	0	2	1	2	0	1	1	1	-1	2	2	2	0	0	2	0	0	0	0	2	0	2	2	1	1	2	2	2	2	2	1	0	2	1	0	0	1	2	0	1	1	1	0	2	0	0	0
(CKL05017/CML536)-B-55	2	0	0	2	1	2	0	1	1	2	1	1	2	2	1	0	2	0	0	1	0	2	0	2	2	1	1	2	2	2	2	2	1	0	2	1	0	0	1	2	0	1	1	1	1	2	0	1	1
(CKL05017/CML536)-B-56	2	0	0	2	0	2	0	2	2	1	0	0	2	-1	2	0	2	0	0	1	0	2	0	2	2	-1	0	2	2	2	2	2	2	0	2	0	0	0	0	2	0	1	1	1	1	2	0	-1	-1
(CKL05017/CML536)-B-59	2	0	0	2	2	2	0	0	0	0	2	2	2	2	0	0	2	0	0	1	0	2	0	2	2	1	1	2	2	2	2	2	1	0	2	-1	0	0	2	2	0	2	0	2	2	2	0	0	0
(CKL05017/CML536)-B-6	2	0	0	2	1	2	0	2	2	1	0	0	2	-1	2	0	2	0	0	2	0	2	0	2	-1	1	1	2	2	2	2	2	1	0	2	-1	-1	0	0	2	0	0	2	-1	-1	2	0	2	2
(CKL05017/CML536)-B-60	2	0	0	2	0	2	0	2	2	1	0	0	2	-1	2	0	2	0	0	2	0	2	0	2	0	0	2	2	2	2	2	2	1	0	2	2	0	0	2	2	0	2	0	2	1	2	0	0	0
(CKL05017/CML536)-B-62	2	0	0	2	1	2	0	1	1	2	2	2	2	2	1	0	2	0	0	1	0	2	0	2	2	2	1	2	2	2	2	2	1	0	2	1	0	0	-1	2	0	1	1	-1	1	2	0	1	1
(CKL05017/CML536)-B-63	2	0	0	2	2	2	0	0	0	1	2	2	2	2	0	0	2	0	0	1	0	2	0	2	0	0	2	2	2	2	2	2	0	0	2	2	0	0	2	2	0	2	0	2	0	2	0	0	0
(CKL05017/CML536)-B-64	2	0	0	2	2	2	0	0	0	1	1	1	2	2	1	0	2	0	0	1	0	2	0	2	2	1	1	2	2	2	2	2	1	0	2	1	0	0	1	2	0	1	1	-1	0	2	0	1	1
(CKL05017/CML536)-B-66	2	0	0	2	1	2	0	-1	-1	1	1	1	2	2	1	0	2	0	0	1	0	2	0	2	2	1	2	2	2	2	2	2	1	0	2	1	0	0	2	2	0	2	0	2	-1	2	0	0	0
(CKL05017/CML536)-B-7	2	0	0	2	1	2	0	-1	1	1	1	1	2	2	1	0	2	0	0	2	0	2	0	2	0	0	2	2	2	2	2	2	1	0	2	2	-1	0	2	2	0	2	0	2	-1	2	0	0	0
(CKL05017/CML536)-B-72	2	0	0	2	1	-1	0	2	2	-1	-1	0	2	-1	2	0	2	0	0	1	0	2	0	2	-1	0	2	2	2	2	2	2	2	0	2	2	0	0	2	2	0	2	0	2	-1	2	0	0	0
(CKL05017/CML536)-B-73	2	0	0	2	1	2	0	0	0	1	-1	2	2	2	0	0	2	0	0	1	0	2	0	2	-1	-1	1	2	2	2	2	2	-1	0	2	1	0	0	1	2	0	1	-1	1	0	2	0	1	1
(CKL05017/CML536)-B-74	2	0	0	2	1	2	0	1	1	1	1	1	2	2	2	0	2	0	0	1	0	2	0	2	2	-1	1	2	2	2	2	2	0	0	2	-1	0	0	1	2	0	1	1	1	1	2	0	1	1
(CKL05017/CML536)-B-75	2	0	0	2	1	2	0	1	1	1	1	1	2	2	1	0	2	0	0	2	0	2	0	2	-1	0	2	2	2	2	2	2	2	0	2	2	0	0	2	2	0	2	0	2	1	2	0	0	0
(CKL05017/CML536)-B-76	2	0	0	2	2	2	0	0	0	1	2	2	2	2	0	0	2	0	0	0	0	2	0	2	2	1	-1	2	2	2	2	2	2	0	2	1	0	0	1	2	0	1	0	2	2	2	0	0	0
(CKL05017/CML536)-B-77	2	0	0	2	2	2	0	0	0	0	2	2	2	2	0	0	2	0	0	0	0	2	0	2	2	1	1	2	2	2	2	2	1	0	2	1	0	0	2	2	0	2	0	2	1	2	0	0	0
(CKL05017/CML536)-B-78	2	0	0	2	2	2	0	0	0	2	2	2	2	2	0	0	2	0	0	1	0	2	0	2	2	-1	1	2	2	2	2	2	1	0	2	1	0	0	0	2	0	0	2	0	0	2	0	2	2
(CKL05017/CML536)-B-79	2	0	0	2	-1	2	0	1	1	1	1	1	2	2	1	0	2	0	0	1	0	2	0	2	2	1	2	2	2	2	2	2	1	0	2	-1	0	0	1	2	0	-1	2	-1	2	2	0	2	2
(CKL05017/CML536)-B-8	2	0	0	2	0	2	0	2	2	2	1	1	2	2	-1	0	2	0	0	-1	0	2	0	2	2	2	0	2	2	2	2	2	1	0	2	0	-1	0	0	2	0	0	1	1	-1	2	0	0	-1
(CKL05017/CML536)-B-80	2	0	0	2	0	2	0	2	2	-1	0	0	2	2	1	0	2	0	0	1	0	2	0	2	2	-1	-1	2	2	2	2	2	1	0	2	1	0	0	1	2	0	1	0	2	-1	2	0	0	0
(CKL05017/CML536)-B-82	2	0	0	2	1	2	0	1	1	1	1	1	2	2	1	0	2	0	0	2	0	2	0	2	-1	1	1	2	2	2	2	2	2	0	2	1	0	0	1	2	0	1	1	1	1	2	0	1	1
(CKL05017/CML536)-B-84	2	0	0	2	2	2	0	0	0	0	1	1	2	2	1	0	2	0	0	1	0	2	0	2	0	0	2	2	2	2	2	2	1	0	2	2	0	0	1	2	0	1	1	1	2	2	0	1	1
(CKL05017/CML536)-B-85	2	0	0	2	1	2	0	1	1	1	1	1	2	2	1	0	2	0	0	0	0	2	0	2	2	2	0	2	2	2	2	2	0	0	2	-1	0	0	1	-1	0	1	1	1	1	2	0	1	1
(CKL05017/CML536)-B-86	2	0	0	2	2	2	0	0	0	1	2	2	2	2	0	0	2	0	0	1	0	2	0	2	2	1	1	2	2	2	2	2	2	0	2	1	0	0	1	2	0	1	1	1	-1	2	0	1	1
(CKL05017/CML536)-B-87	2	0	0	2	1	2	0	0	0	1	-1	2	2	2	0	0	2	0	0	0	0	2	0	2	2	0	2	2	2	2	2	2	1	0	2	2	0	0	2	2	0	2	0	2	1	2	0	0	0
(CKL05017/CML536)-B-88	2	0	0	2	1	2	0	1	1	-1	1	1	2	2	1	0	2	0	0	0	0	2	0	2	2	-1	1	2	2	2	2	2	0	0	2	1	0	0	1	2	0	-1	1	1	1	2	0	-1	-1
(CKL05017/CML536)-B-9	2	0	0	2	2	2	0	0	0	2	1	1	2	2	1	0	2	0	0	0	0	2	0	2	2	1	1	2	2	2	2	2	1	0	2	-1	-1	0	1	2	0	-1	-1	1	-1	2	0	0	1
(CKL05017/CML536)-B-90	2	0	0	2	1	2	0	-1	1	0	0	0	2	-1	2	0	2	0	0	1	0	2	0	2	2	2	0	2	2	2	2	2	2	0	2	0	0	0	0	2	0	0	2	-1	2	2	0	1	1
(CKL05017/CML536)-B-91	2	0	0	2	-1	2	0	-1	1	2	-1	1	2	2	1	0	2	0	0	-1	0	2	0	2	2	1	1	2	2	2	2	2	-1	0	2	1	0	0	1	2	0	-1	1	1	1	2	0	-1	-1
(CKL05017/CML536)-B-92	2	0	0	2	2	2	0	0	0	1	1	1	2	2	1	0	2	0	0	1	0	2	0	2	2	-1	1	2	2	2	2	2	0	0	2	-1	0	0	1	2	0	-1	1	1	0	2	0	2	2
(CKL05017/CML536)-B-93	2	0	0	2	0	2	0	2	2	-1	0	0	2	2	1	0	2	0	0	1	0	2	0	2	2	-1	1	2	2	2	2	2	1	0	2	1	0	0	1	2	0	1	0	2	0	2	0	0	0
(CKL05017/CML536)-B-94	2	0	0	2	1	2	0	1	1	0	0	0	2	-1	2	0	2	0	0	1	0	2	0	2	2	1	1	2	2	2	2	2	2	0	2	-1	0	0	1	2	0	-1	1	1	-1	2	0	-1	-1
(CKL05017/CML536)-B-95	2	0	0	2	1	2	0	1	1	0	1	1	2	2	1	0	2	0	0	1	0	2	0	2	2	0	-1	2	2	2	2	2	2	0	2	2	0	0	2	2	0	2	0	2	1	2	0	0	0
(CKL05017/CML536)-B-96	2	0	0	2	0	2	0	2	2	2	0	0	2	-1	2	0	2	0	0	-1	0	2	0	2	2	1	1	2	2	2	2	2	1	0	2	-1	0	0	1	2	0	-1	1	1	0	2	0	-1	-1
(CKL05017/CML536)-B-97	2	0	0	2	1	2	0	1	1	1	1	1	2	2	1	0	2	0	0	2	0	2	0	2	0	1	2	2	2	2	2	2	2	0	2	2	0	0	1	2	0	1	1	1	2	2	0	1	1
(CKL05017/CML536)-B-98	2	0	0	2	1	2	0	1	1	2	1	1	2	2	1	0	2	0	0	2	0	2	0	2	-1	1	1	2	2	2	2	2	1	0	2	1	0	0	0	2	0	0	2	-1	1	2	0	2	2
CKL05017	0	0	0	0	0	0	0	0	0	0	0	0	0	-1	0	0	0	0	0	0	0	0	0	0	-1	0	0	0	0	0	0	0	0	0	0	0	0	0	0	0	0	0	0	0	0	0	0	0	0
CML536	2	2	2	0	2	2	2	2	2	2	2	2	2	2	0	2	2	2	2	2	2	2	2	0	2	2	2	2	2	2	2	2	2	2	2	2	-1	2	2	2	2	2	2	2	-1	2	2	2	2
[truncated: 485 more columns]

## Sheet: Pop3_SNPs
Pedigree	PZA01271.1	PZA03613.1	PZA02129.1	PHM4997.11	PZA02284.1	PZA00106.10	PZA03551.1	csu1171.2	PZA01497.1	PZA02393.2	PZB00648.5	PZA01030.1	PHM3226.15	PZA02487.1	PHM18887.12	PZA01455.1	PHM2130.29	PZA03561.1	PZA03189.4	PHM1968.22	PHM5622.21	PHM5306.16	PZA00752.1	PZA03465.1	PZA03240.1	PHM9418.11	PZA02763.1	PHM10621.29	PZA00939.1	PZA01254.2	PHM3463.18	PHM4695.5	PZA02186.1	PHM2187.34	PZA02135.2	PHM11114.7	PZA00455.16	PHM179.66	PHM3147.18	PHM17698.8	PZA01216.1	PZA01963.15	PHM5480.17	PZA03194.1	PHM12706.14	PZA01294.2	PZA03265.3	PZA02823.1	PHM4942.12
(CLWN201/CML507)-B-1	-1	0	-1	0	2	0	-1	2	2	2	2	0	0	0	0	2	1	1	2	1	0	1	2	2	1	0	-1	-1	0	0	0	0	2	2	0	0	2	-1	2	0	2	2	2	2	-1	0	2	0	0
(CLWN201/CML507)-B-2	0	0	1	1	2	0	-1	2	2	2	2	0	0	0	0	2	-1	1	2	1	0	1	2	2	1	0	2	1	0	0	0	0	-1	2	0	0	2	2	2	0	0	2	2	2	2	1	2	0	0
(CLWN201/CML507)-B-3	0	0	0	0	2	0	-1	2	2	2	2	0	0	0	0	2	1	0	2	0	0	2	2	2	2	0	2	2	0	0	0	0	-1	2	0	1	2	2	2	0	2	2	2	2	2	1	2	0	0
(CLWN201/CML507)-B-4	0	0	1	1	2	0	0	2	2	2	2	0	0	0	0	2	0	1	2	1	0	1	2	2	-1	0	2	-1	0	0	0	0	1	2	0	1	2	2	2	0	2	2	2	2	2	2	2	0	0
(CLWN201/CML507)-B-5	0	0	2	2	2	0	-1	2	2	2	2	0	0	0	0	2	-1	1	2	1	0	-1	2	2	1	0	2	1	0	0	0	0	1	2	0	1	2	2	2	0	1	2	2	2	2	2	2	0	0
(CLWN201/CML507)-B-6	0	0	0	0	2	0	1	2	2	2	-1	0	0	-1	0	2	-1	0	2	1	0	2	2	-1	1	-1	2	1	0	0	0	0	1	-1	0	1	2	2	2	0	2	2	2	2	2	1	1	0	0
(CLWN201/CML507)-B-7	0	0	0	-1	2	0	0	2	2	2	2	0	0	0	-1	2	0	1	2	-1	0	1	2	2	-1	0	2	-1	-1	0	0	0	1	2	0	0	2	2	2	1	2	2	2	2	1	-1	-1	0	0
(CLWN201/CML507)-B-8	0	0	1	0	2	0	0	2	2	2	2	0	0	0	0	2	0	1	2	1	0	1	2	2	1	0	2	1	0	0	0	0	-1	2	0	2	2	2	2	0	2	2	2	2	2	1	2	0	0
(CLWN201/CML507)-B-11	0	0	1	1	2	0	0	2	2	2	2	0	0	0	0	2	0	1	2	1	0	1	2	2	1	0	2	1	0	0	0	0	2	2	0	0	2	2	2	0	2	2	2	2	2	1	2	0	0
(CLWN201/CML507)-B-14	0	0	0	0	2	0	0	2	2	2	2	0	-1	0	0	2	0	1	2	1	0	1	2	-1	1	0	2	1	0	0	0	0	2	2	0	1	2	2	2	0	2	2	2	2	2	0	2	0	0
(CLWN201/CML507)-B-15	0	0	1	0	2	0	0	2	2	2	2	0	-1	0	0	2	-1	2	2	1	0	0	2	2	0	0	2	0	0	-1	0	0	2	2	0	-1	2	2	2	0	2	2	2	2	2	2	2	0	0
(CLWN201/CML507)-B-16	0	0	1	1	2	0	0	2	2	2	2	0	1	0	0	2	0	1	2	1	0	1	2	2	2	0	2	1	0	0	0	0	2	2	0	0	2	2	2	0	1	2	2	2	2	2	2	0	0
(CLWN201/CML507)-B-17	0	0	0	1	2	0	0	2	2	2	2	0	1	0	0	2	0	0	2	0	0	2	2	2	2	0	2	2	0	0	0	0	2	2	0	1	2	-1	-1	0	2	2	2	2	2	-1	2	0	0
(CLWN201/CML507)-B-18	0	0	1	1	2	0	0	2	2	2	2	0	0	0	0	2	0	1	2	1	0	-1	2	2	1	0	2	1	0	0	0	0	2	2	0	2	2	2	2	0	1	2	2	2	2	0	2	0	0
(CLWN201/CML507)-B-19	0	0	0	1	2	0	-1	2	2	2	2	0	0	0	0	2	0	-1	2	1	0	1	2	2	1	0	2	1	0	0	0	0	2	2	0	1	2	2	2	0	2	2	2	2	2	1	2	0	0
(CLWN201/CML507)-B-20	0	0	0	1	2	0	0	2	2	2	2	0	-1	0	0	2	0	1	2	0	0	2	2	2	2	0	2	2	0	0	0	0	-1	2	0	1	2	2	1	0	1	2	2	2	2	-1	2	0	0
(CLWN201/CML507)-B-21	0	0	1	1	2	0	0	2	2	2	2	0	0	0	0	2	0	1	2	1	0	1	2	2	2	0	2	1	0	0	0	0	2	2	0	0	2	2	2	0	1	2	2	2	2	1	2	0	0
(CLWN201/CML507)-B-22	0	0	1	0	2	0	0	2	2	2	2	0	0	0	0	2	0	-1	2	1	0	-1	2	2	1	0	2	1	0	0	0	0	-1	2	0	1	2	2	2	0	2	2	2	2	2	1	2	0	0
(CLWN201/CML507)-B-23	0	0	0	1	2	0	0	2	2	2	2	0	-1	0	0	2	0	2	2	1	0	1	2	2	1	0	2	1	0	0	0	0	1	2	0	1	2	2	2	0	2	2	2	2	2	2	2	0	0
(CLWN201/CML507)-B-24	0	0	1	0	2	0	0	2	2	2	2	0	1	0	0	2	0	2	2	2	0	0	2	2	0	0	2	0	0	0	0	0	2	2	0	2	2	2	2	0	2	2	2	2	2	2	2	0	0
(CLWN201/CML507)-B-27	0	0	1	1	2	0	0	2	2	2	2	0	0	0	0	2	0	1	2	2	0	1	2	2	0	0	2	0	0	0	0	0	2	2	0	1	2	2	2	0	-1	2	2	2	2	0	2	0	0
(CLWN201/CML507)-B-29	0	0	0	1	2	0	0	2	2	2	2	0	0	0	0	2	0	2	2	-1	0	2	2	2	2	0	2	2	0	0	0	0	2	2	0	1	2	2	2	0	2	2	2	2	2	1	2	0	0
(CLWN201/CML507)-B-30	0	0	0	1	2	0	0	2	2	2	2	0	0	0	0	2	0	1	2	1	0	0	2	2	0	0	2	1	0	0	0	0	-1	2	0	1	2	2	2	0	0	2	2	2	2	2	2	0	0
(CLWN201/CML507)-B-31	0	0	0	1	2	0	0	2	2	2	2	0	-1	0	0	2	0	1	2	0	0	-1	2	2	1	0	2	1	0	0	0	0	2	2	0	1	2	2	2	0	2	2	2	2	2	0	2	0	0
(CLWN201/CML507)-B-32	0	0	0	0	2	0	-1	2	2	2	2	0	1	0	0	2	0	0	2	1	0	2	2	2	2	0	2	1	0	0	0	0	2	2	0	2	2	2	2	0	2	2	2	2	2	1	2	0	0
(CLWN201/CML507)-B-33	0	0	2	2	2	0	0	2	2	2	2	0	1	0	0	2	0	-1	2	-1	0	-1	2	-1	0	0	2	0	0	0	0	0	2	2	0	-1	2	2	2	-1	1	2	2	2	2	1	2	0	0
(CLWN201/CML507)-B-34	0	0	0	0	2	0	0	2	2	2	2	0	0	0	0	2	0	0	2	0	0	2	2	2	2	0	2	2	0	0	0	0	2	2	0	1	2	2	2	0	0	2	2	2	2	-1	2	0	0
(CLWN201/CML507)-B-35	0	0	0	0	2	0	0	2	2	2	2	0	1	0	0	2	0	1	2	1	0	1	2	2	1	0	2	1	0	0	0	0	2	2	0	1	2	2	2	0	2	2	2	2	2	1	2	0	0
(CLWN201/CML507)-B-36	0	0	0	2	2	0	0	2	2	2	2	0	0	0	0	2	0	0	2	0	0	2	2	2	2	0	2	2	0	0	0	0	2	2	0	0	2	2	2	0	2	2	2	2	2	1	2	0	0
(CLWN201/CML507)-B-37	0	0	0	1	2	0	0	2	2	2	2	0	0	0	0	2	0	1	2	-1	0	-1	2	2	1	0	2	1	0	0	0	0	1	2	0	1	2	2	2	0	2	2	2	2	2	1	2	0	0
(CLWN201/CML507)-B-39	0	0	0	1	2	0	0	2	2	2	2	0	0	0	0	2	0	0	2	-1	0	-1	2	2	1	0	2	1	0	0	0	0	-1	2	0	-1	2	2	2	0	2	2	2	2	2	0	2	0	0
(CLWN201/CML507)-B-40	0	0	1	1	2	0	-1	2	2	2	2	0	1	0	0	2	0	1	2	1	0	1	2	2	-1	0	2	1	0	0	0	0	2	2	0	0	2	-1	2	0	1	2	2	2	2	1	2	0	0
(CLWN201/CML507)-B-41	0	0	2	2	2	0	0	2	2	2	2	0	0	0	0	2	0	2	2	2	0	0	2	2	0	0	2	0	0	0	0	0	2	2	0	0	2	2	2	0	1	2	2	2	2	1	2	0	0
(CLWN201/CML507)-B-42	0	0	0	0	2	0	0	2	2	2	2	0	1	0	0	2	0	0	2	1	0	1	2	2	1	0	2	1	0	0	0	0	2	2	0	1	2	2	2	0	1	2	2	2	2	1	2	0	0
(CLWN201/CML507)-B-43	0	0	1	2	2	0	0	2	2	2	2	0	1	0	0	2	0	1	2	1	0	2	2	2	2	0	2	2	0	0	0	0	-1	2	0	2	2	2	2	0	1	2	2	2	2	1	2	0	0
(CLWN201/CML507)-B-44	0	0	0	1	2	0	0	2	2	2	2	0	1	0	0	2	0	2	2	1	0	0	2	2	0	0	2	1	0	0	0	0	-1	2	0	-1	2	2	2	0	2	2	2	2	2	1	2	0	0
(CLWN201/CML507)-B-45	0	0	1	1	2	0	0	2	2	2	2	0	0	0	0	2	0	0	2	0	0	2	2	2	2	0	2	2	0	0	0	0	2	2	0	1	2	2	2	0	1	2	2	2	2	1	2	0	0
(CLWN201/CML507)-B-46	0	0	0	0	2	0	0	2	2	2	2	0	0	0	0	2	0	1	2	1	0	1	2	2	1	0	2	1	0	0	0	0	2	2	0	1	2	2	2	0	2	2	2	2	2	1	2	0	0
(CLWN201/CML507)-B-47	0	0	2	2	2	0	0	2	2	2	2	0	0	0	0	2	0	1	2	1	0	1	2	2	0	0	2	1	0	0	0	0	2	2	0	2	2	2	2	0	2	2	2	2	2	0	2	0	0
(CLWN201/CML507)-B-48	0	0	2	-1	2	0	0	2	2	2	2	0	0	0	0	2	0	0	2	0	0	2	2	2	2	0	2	2	0	0	0	0	2	2	0	1	2	2	2	0	1	2	2	2	2	0	2	0	0
(CLWN201/CML507)-B-49	0	0	0	0	2	0	0	2	2	2	2	0	0	0	0	2	0	1	2	1	0	1	2	2	-1	0	2	1	0	0	0	0	-1	2	0	2	2	2	2	0	1	2	2	2	2	-1	2	0	0
(CLWN201/CML507)-B-50	0	0	2	1	2	0	0	2	2	2	2	0	0	0	0	2	0	2	2	1	0	0	2	2	0	0	2	0	0	0	0	0	2	2	0	1	2	2	2	0	1	2	2	2	2	1	2	0	0
(CLWN201/CML507)-B-51	0	0	1	-1	2	0	0	2	2	2	2	0	-1	0	0	2	0	-1	2	0	0	2	2	2	1	0	2	2	0	0	0	0	1	2	0	1	2	-1	2	0	2	2	2	2	2	1	2	0	0
(CLWN201/CML507)-B-52	0	0	1	2	2	0	0	2	2	2	2	0	0	0	0	2	0	2	2	2	0	0	2	2	0	0	2	0	0	0	0	0	1	2	0	0	2	2	2	0	1	2	2	2	2	1	2	0	0
(CLWN201/CML507)-B-53	0	0	0	0	2	0	0	2	2	2	2	0	0	0	0	2	0	2	2	2	0	0	2	2	0	0	2	0	0	0	0	0	2	2	0	0	2	2	2	0	2	2	2	2	2	1	2	0	0
(CLWN201/CML507)-B-54	0	0	1	0	2	0	0	2	2	2	2	0	1	0	0	2	0	2	2	2	0	0	2	2	0	0	2	0	0	0	0	0	1	2	0	2	2	2	2	0	2	2	2	2	2	1	2	0	0
(CLWN201/CML507)-B-55	0	0	0	0	2	0	0	2	2	2	2	0	1	0	0	2	0	2	2	-1	0	0	2	2	0	0	2	0	0	0	0	0	2	2	0	1	2	-1	2	0	1	2	2	2	2	2	2	0	0
(CLWN201/CML507)-B-56	0	0	0	0	2	0	0	2	2	2	2	0	0	0	0	2	0	1	2	1	0	1	2	2	1	0	2	-1	0	0	0	0	2	2	0	1	2	2	2	0	-1	2	2	2	2	-1	2	0	0
(CLWN201/CML507)-B-58	0	0	0	2	2	0	0	2	2	2	2	0	0	0	0	2	0	1	2	1	0	1	2	2	1	0	2	1	0	0	0	0	2	2	0	2	2	2	2	0	2	2	2	2	2	2	2	0	0
(CLWN201/CML507)-B-59	0	0	1	0	2	0	0	2	2	2	2	0	0	0	0	2	0	2	2	2	0	0	2	2	0	0	2	0	0	0	0	0	2	2	0	1	2	2	2	0	2	2	2	2	2	2	2	0	0
(CLWN201/CML507)-B-60	0	0	-1	-1	2	0	0	2	2	2	2	0	0	0	0	2	0	2	2	2	0	2	2	2	1	0	2	1	0	0	0	0	2	2	0	-1	2	2	2	0	1	2	2	2	2	1	2	0	0
(CLWN201/CML507)-B-61	0	0	1	1	2	0	1	2	2	2	2	0	1	0	0	2	0	1	2	1	0	1	2	2	1	0	2	1	0	0	0	0	2	2	0	-1	2	2	2	0	-1	2	2	2	2	1	2	0	0
(CLWN201/CML507)-B-62	0	0	2	2	2	0	0	2	2	2	2	0	1	0	0	2	0	1	2	1	0	1	2	2	1	0	2	1	0	0	0	0	2	2	0	2	2	2	2	0	0	2	2	2	2	1	2	0	0
(CLWN201/CML507)-B-63	0	0	0	1	2	0	0	2	2	2	2	0	0	0	0	2	0	2	2	1	0	-1	2	2	0	0	2	1	0	0	0	0	-1	2	0	0	2	2	2	0	1	2	2	2	2	1	2	0	0
(CLWN201/CML507)-B-64	0	0	1	1	2	0	0	2	2	2	2	0	0	0	0	2	0	-1	2	-1	0	1	2	2	-1	0	2	1	0	0	0	0	2	2	0	2	2	2	2	0	0	2	2	2	2	1	2	0	0
(CLWN201/CML507)-B-65	0	0	2	0	2	0	-1	2	2	2	2	0	-1	0	0	-1	0	1	2	1	0	-1	2	2	0	0	2	1	0	0	0	0	1	2	0	0	2	2	2	0	2	2	2	2	2	1	2	0	0
(CLWN201/CML507)-B-66	0	0	-1	-1	2	0	0	2	2	2	2	0	1	0	0	2	0	1	2	1	0	1	2	2	1	0	2	-1	0	0	0	0	2	2	0	1	2	2	-1	0	1	2	2	2	2	0	2	0	0
(CLWN201/CML507)-B-67	0	0	0	1	2	0	0	2	2	2	2	0	0	0	0	2	0	1	2	1	0	1	2	2	0	0	2	1	0	0	0	0	2	2	0	-1	2	2	2	0	2	2	2	2	2	0	2	0	0
(CLWN201/CML507)-B-69	0	0	0	0	2	0	0	2	2	2	2	0	0	0	0	2	0	2	2	2	0	0	2	2	0	0	2	0	0	0	0	0	2	2	0	1	2	2	2	0	2	2	2	2	2	1	2	0	0
(CLWN201/CML507)-B-70	0	0	0	0	2	0	0	2	2	2	2	0	1	0	0	2	0	0	2	0	0	2	2	2	2	0	2	2	0	0	0	0	-1	2	0	1	2	2	2	0	2	2	2	2	2	1	2	0	0
(CLWN201/CML507)-B-71	0	0	2	2	2	0	0	2	2	2	2	0	0	0	0	2	0	2	2	1	0	1	2	2	1	0	2	1	0	0	0	0	2	2	0	1	2	2	2	0	1	2	2	2	2	0	2	0	0
(CLWN201/CML507)-B-72	0	0	0	1	2	0	0	2	2	2	2	0	0	0	0	2	0	0	2	-1	0	2	2	2	2	0	2	2	0	0	0	0	2	2	0	2	2	2	-1	0	2	2	2	2	2	1	2	0	0
(CLWN201/CML507)-B-73	0	0	1	-1	2	0	0	2	2	2	2	0	-1	0	0	2	0	1	2	1	0	1	2	2	1	0	2	1	0	0	0	0	2	2	0	1	2	2	2	0	2	2	2	2	2	-1	2	0	0
(CLWN201/CML507)-B-74	0	0	2	1	2	0	-1	2	2	-1	2	0	1	0	0	2	0	0	2	-1	0	-1	2	-1	2	-1	2	2	-1	0	0	0	2	2	0	1	2	2	-1	0	1	2	-1	2	2	1	2	0	0
(CLWN201/CML507)-B-76	0	0	2	0	2	0	0	2	2	2	2	0	1	0	0	2	0	1	2	1	0	1	2	-1	1	0	2	1	0	0	0	0	2	2	0	-1	2	2	2	0	2	2	2	2	2	1	2	0	0
(CLWN201/CML507)-B-79	0	0	0	1	2	0	0	2	2	2	2	0	-1	0	0	2	0	0	2	1	0	2	2	2	1	0	2	1	0	0	0	0	2	2	0	2	2	2	2	0	2	2	2	2	2	0	2	0	0
(CLWN201/CML507)-B-80	0	0	0	1	2	0	0	2	2	2	2	0	-1	0	0	2	0	1	2	2	0	0	2	2	0	0	2	0	0	0	0	0	-1	2	0	2	2	2	2	0	2	2	2	2	2	0	2	0	0
(CLWN201/CML507)-B-81	0	0	2	2	2	0	0	2	2	2	2	0	2	0	0	2	-1	2	2	1	0	0	2	-1	0	0	2	1	-1	0	0	0	2	2	0	-1	2	2	2	-1	1	2	2	2	2	-1	2	0	0
(CLWN201/CML507)-B-84	0	0	1	1	2	0	0	2	2	2	2	0	0	0	0	2	0	0	2	0	0	2	2	2	-1	0	2	2	0	0	0	0	2	2	0	2	2	2	2	0	1	2	2	2	2	1	2	0	0
(CLWN201/CML507)-B-85	0	0	0	0	2	0	0	2	2	2	2	0	1	0	0	2	0	0	2	1	0	2	2	2	1	0	2	1	0	0	0	0	2	2	0	0	2	2	2	0	2	2	2	2	2	0	2	0	0
(CLWN201/CML507)-B-86	0	0	1	-1	2	0	0	2	2	2	2	0	0	0	0	2	0	1	2	1	0	-1	2	2	1	0	2	1	0	0	0	0	2	2	0	-1	2	2	2	0	1	2	2	2	2	1	2	0	0
(CLWN201/CML507)-B-87	0	0	0	-1	2	0	0	2	2	2	2	0	0	0	0	2	0	0	2	0	0	2	2	2	2	0	2	2	0	0	0	0	2	2	0	-1	2	2	2	0	2	2	2	2	2	0	2	0	0
(CLWN201/CML507)-B-88	0	0	1	1	2	0	0	2	2	2	2	0	0	0	0	2	0	1	2	2	0	0	2	2	0	0	2	0	0	0	0	0	-1	2	0	2	2	2	2	0	1	2	2	2	2	1	2	0	0
(CLWN201/CML507)-B-89	0	0	0	1	2	0	0	2	2	2	2	0	0	0	0	2	0	-1	2	2	0	0	2	2	0	0	2	0	0	0	0	0	2	2	0	1	2	2	2	0	2	2	2	2	2	2	2	0	0
(CLWN201/CML507)-B-90	0	0	1	2	2	0	0	2	2	2	2	0	0	0	0	2	0	0	2	1	0	2	2	2	1	0	2	1	0	0	0	0	2	2	0	-1	2	2	-1	0	2	2	2	2	2	0	2	0	0
(CLWN201/CML507)-B-91	0	0	0	-1	2	0	0	2	2	2	2	0	1	0	0	2	0	1	2	-1	0	1	2	2	2	0	2	2	0	0	0	0	-1	2	0	1	2	2	2	0	0	2	2	2	2	1	2	0	0
(CLWN201/CML507)-B-92	0	0	0	2	2	0	0	2	2	2	2	0	1	0	0	2	0	2	2	1	0	0	2	2	0	0	2	0	-1	0	0	0	2	2	0	1	2	2	2	0	2	2	2	2	2	0	2	0	0
(CLWN201/CML507)-B-93	0	0	0	1	2	0	0	2	2	2	2	0	1	0	0	2	0	1	2	1	0	1	2	2	0	0	2	1	0	0	0	0	2	2	0	0	2	2	2	0	2	2	2	2	2	1	2	0	0
(CLWN201/CML507)-B-94	0	0	0	1	2	0	0	2	2	2	2	0	0	0	0	2	0	0	2	0	0	2	2	2	2	0	2	2	0	0	0	0	-1	2	0	1	2	2	2	0	2	2	2	2	2	2	2	0	0
(CLWN201/CML507)-B-95	0	0	0	0	2	0	0	2	2	2	2	0	-1	0	0	2	0	1	2	1	0	-1	2	2	1	0	2	1	0	0	0	0	-1	2	0	1	2	2	2	0	1	2	2	2	2	0	2	0	0
(CLWN201/CML507)-B-96	0	0	0	-1	2	0	0	2	2	2	2	0	0	0	0	2	0	2	2	2	0	0	2	2	0	0	2	0	0	0	0	0	2	2	0	1	2	2	2	0	2	2	2	2	2	0	2	0	0
(CLWN201/CML507)-B-99	0	0	1	0	2	0	0	2	2	2	2	0	1	0	0	2	0	2	2	1	0	1	2	2	1	0	2	1	0	0	0	0	1	2	0	1	2	2	2	0	2	2	2	2	2	1	2	0	0
(CLWN201/CML507)-B-100	0	0	1	1	2	0	0	2	2	2	2	0	0	0	0	2	0	0	2	0	0	2	2	2	2	0	2	2	0	0	0	0	-1	2	0	0	2	2	-1	0	1	2	2	2	2	1	2	0	0
(CLWN201/CML507)-B-101	0	0	1	0	2	0	0	2	2	2	2	0	0	0	0	2	0	0	2	2	0	1	2	2	1	0	2	1	0	0	0	0	2	2	0	-1	2	2	2	0	2	2	2	2	2	0	2	0	0
(CLWN201/CML507)-B-102	0	0	0	0	2	0	0	2	2	2	2	0	0	0	0	2	0	0	2	0	0	2	2	2	2	0	2	2	0	0	0	0	2	2	0	2	2	2	2	0	1	2	2	2	2	1	-1	0	0
(CLWN201/CML507)-B-103	0	0	0	1	2	0	0	2	-1	2	2	0	0	0	0	2	0	1	2	1	0	1	2	-1	1	0	2	1	0	0	0	0	-1	2	0	0	2	2	2	0	2	2	2	2	2	1	2	0	0
(CLWN201/CML507)-B-104	0	0	1	1	2	0	0	2	2	2	2	0	0	0	0	2	0	1	2	2	0	1	2	2	0	0	2	0	0	0	0	0	2	2	0	0	2	2	2	0	1	2	2	2	2	1	2	0	0
(CLWN201/CML507)-B-105	0	0	0	1	2	0	0	2	2	2	2	0	0	0	0	2	0	1	2	-1	0	-1	2	2	0	0	2	0	0	0	0	0	2	2	0	2	2	2	2	0	-1	2	2	2	-1	0	2	0	0
(CLWN201/CML507)-B-106	0	0	0	2	2	0	0	2	2	2	2	0	1	0	0	2	0	1	2	-1	0	-1	2	2	1	0	2	1	0	0	0	0	2	2	0	1	2	2	2	0	2	2	2	2	2	0	2	0	0
(CLWN201/CML507)-B-107	0	0	1	1	2	0	0	2	2	2	2	0	1	0	0	2	0	-1	2	1	0	1	2	2	1	0	2	1	0	0	0	0	2	2	0	1	2	2	2	0	1	2	2	2	2	2	2	0	0
(CLWN201/CML507)-B-108	0	0	0	1	2	0	0	2	2	2	2	0	0	0	0	2	0	0	2	-1	0	1	2	2	-1	0	2	1	0	0	0	0	-1	2	0	2	2	2	2	0	2	2	2	2	2	0	2	0	0
(CLWN201/CML507)-B-109	0	0	0	0	2	0	0	2	2	2	2	0	1	0	0	2	0	2	2	1	0	1	2	2	1	0	2	1	0	0	0	0	2	2	0	2	2	2	2	0	1	2	2	2	2	1	2	0	0
(CLWN201/CML507)-B-110	0	0	2	2	2	0	0	2	2	2	2	0	1	0	0	2	-1	2	2	1	0	0	2	2	0	0	2	0	0	0	0	0	1	2	0	1	2	2	2	0	1	2	2	2	2	1	2	0	0
(CLWN201/CML507)-B-111	0	0	0	1	2	0	0	2	2	2	2	0	0	0	0	2	0	1	2	-1	0	1	2	2	1	0	2	1	0	0	0	0	1	2	0	2	2	2	2	0	2	2	2	2	2	2	2	0	0
(CLWN201/CML507)-B-113	0	0	1	0	2	0	0	2	2	2	2	0	0	0	0	2	0	0	2	0	0	2	2	2	2	0	2	2	0	0	0	0	2	2	0	2	2	2	2	0	2	2	2	2	2	2	2	0	0
(CLWN201/CML507)-B-114	0	0	0	-1	2	0	0	2	2	2	2	0	0	0	0	2	0	0	2	-1	0	2	2	2	2	0	2	2	-1	0	0	0	2	2	0	1	2	2	2	0	2	2	2	2	2	1	2	0	0
(CLWN201/CML507)-B-115	0	0	0	1	2	0	0	2	2	2	2	0	0	0	0	2	0	0	2	1	0	2	2	2	1	0	2	1	0	0	0	0	2	2	0	2	2	2	2	0	2	2	2	2	2	1	2	0	0
(CLWN201/CML507)-B-116	-1	-1	-1	-1	-1	-1	-1	-1	-1	-1	-1	-1	-1	-1	-1	-1	-1	-1	-1	-1	-1	-1	-1	-1	-1	-1	-1	-1	-1	-1	-1	-1	-1	-1	-1	-1	-1	-1	-1	-1	-1	-1	-1	-1	-1	-1	-1	-1	-1
(CLWN201/CML507)-B-118	0	0	2	2	2	0	0	2	2	2	2	0	-1	0	0	2	0	1	2	1	0	1	2	2	1	0	2	1	0	0	0	0	-1	2	0	0	2	2	2	0	1	2	2	2	2	1	2	0	0
(CLWN201/CML507)-B-119	0	0	-1	2	2	0	0	2	2	2	2	0	1	0	0	2	0	1	2	1	0	1	2	2	1	0	2	1	0	0	0	0	2	2	0	1	2	2	2	0	0	2	2	2	2	1	2	0	0
(CLWN201/CML507)-B-120	0	0	0	0	2	0	0	2	2	2	2	0	1	0	0	2	0	-1	2	2	0	0	2	2	0	0	2	0	0	0	0	0	2	2	0	0	2	2	2	0	1	2	2	2	2	1	2	0	0
(CLWN201/CML507)-B-121	-1	-1	-1	-1	-1	-1	-1	-1	-1	-1	-1	-1	-1	-1	-1	-1	-1	-1	-1	-1	-1	-1	-1	-1	-1	-1	-1	-1	-1	-1	-1	-1	-1	-1	-1	-1	-1	-1	-1	-1	-1	-1	-1	-1	-1	-1	-1	-1	-1
(CLWN201/CML507)-B-122	0	0	2	2	2	0	0	2	2	2	2	0	0	0	0	2	0	1	2	2	0	1	2	2	1	0	2	1	0	0	0	0	1	2	0	1	2	2	2	0	1	2	2	2	2	1	2	0	0
(CLWN201/CML507)-B-123	0	0	1	0	2	0	0	2	2	2	2	0	0	0	0	2	0	0	2	1	0	-1	2	2	1	0	2	1	0	0	0	0	2	2	0	2	2	2	2	0	2	2	2	2	2	1	2	0	0
(CLWN201/CML507)-B-124	0	0	0	1	2	0	1	2	2	2	2	0	-1	-1	0	2	-1	0	2	1	0	1	2	2	2	-1	2	2	0	0	0	0	-1	2	0	1	2	1	-1	0	2	-1	-1	2	2	1	-1	-1	0
(CLWN201/CML507)-B-125	0	0	1	1	2	0	0	2	2	2	2	0	-1	0	0	2	0	2	2	2	0	0	2	2	0	0	2	0	0	0	0	0	2	2	0	0	2	2	2	0	2	2	2	2	2	-1	2	0	0
(CLWN201/CML507)-B-126	0	0	0	2	2	0	-1	2	2	2	2	0	1	0	0	2	0	0	2	0	0	-1	2	2	2	0	2	2	-1	0	0	0	-1	2	0	2	2	2	2	0	2	-1	1	2	2	-1	2	0	0
(CLWN201/CML507)-B-127	0	-1	1	1	2	0	1	2	2	-1	2	0	-1	1	0	2	-1	0	2	1	0	-1	2	2	-1	-1	2	-1	0	0	0	0	1	2	0	-1	2	2	1	0	-1	0	-1	2	-1	-1	-1	0	-1
(CLWN201/CML507)-B-129	0	0	0	1	2	0	1	2	2	2	1	0	2	1	0	2	-1	-1	2	1	0	0	2	2	-1	-1	2	0	-1	0	-1	-1	1	2	0	1	2	-1	2	0	-1	2	2	2	2	-1	-1	-1	0
(CLWN201/CML507)-B-130	0	0	2	2	2	0	0	2	2	2	2	0	1	0	0	2	0	2	2	1	0	0	2	2	1	0	2	1	0	0	0	0	1	2	0	2	2	2	2	0	0	2	2	2	2	1	2	0	0
(CLWN201/CML507)-B-131	0	0	0	0	2	0	-1	2	2	2	2	0	-1	0	0	2	-1	1	2	1	0	1	2	2	1	0	2	-1	0	0	0	0	2	2	0	1	2	2	2	0	2	2	2	2	2	-1	2	0	0
(CLWN201/CML507)-B-132	0	0	0	0	2	0	0	2	2	2	2	0	1	0	0	2	0	0	2	0	0	2	2	2	2	0	2	2	0	0	0	0	2	2	0	1	2	2	2	0	2	2	2	2	2	2	2	0	0
(CLWN201/CML507)-B-133	0	0	0	2	2	0	0	2	2	2	2	0	1	0	0	2	0	-1	2	2	0	-1	2	2	1	0	2	0	0	0	0	0	2	2	0	1	2	2	2	0	2	2	2	2	2	1	2	0	0
(CLWN201/CML507)-B-135	0	0	0	0	2	0	0	2	2	2	2	0	1	0	0	2	0	1	2	2	0	1	2	2	0	0	2	0	0	0	0	0	2	2	0	1	2	2	2	0	1	2	2	2	2	1	2	0	0
(CLWN201/CML507)-B-136	-1	-1	-1	-1	-1	-1	-1	-1	-1	-1	-1	-1	-1	-1	-1	-1	-1	-1	-1	-1	-1	-1	-1	-1	-1	-1	-1	-1	-1	-1	-1	-1	-1	-1	-1	-1	-1	-1	-1	-1	-1	-1	-1	-1	-1	-1	-1	-1	-1
(CLWN201/CML507)-B-137	0	0	0	0	2	0	0	2	2	2	2	0	0	0	0	2	0	1	2	1	0	1	2	2	1	0	2	1	0	0	0	0	2	2	0	1	2	2	2	0	2	2	2	2	2	1	2	0	0
(CLWN201/CML507)-B-138	0	0	1	1	2	0	0	2	2	2	2	0	-1	0	0	2	0	1	2	1	0	1	2	2	1	0	2	1	0	0	0	0	2	2	0	-1	2	2	2	0	-1	2	2	2	2	1	2	0	0
(CLWN201/CML507)-B-139	0	0	2	2	2	0	0	2	2	2	2	0	0	0	0	2	0	-1	2	0	0	1	2	2	1	0	2	2	0	0	0	0	2	2	0	1	2	2	2	0	1	2	2	2	2	-1	2	0	0
(CLWN201/CML507)-B-140	0	0	0	0	2	0	0	2	2	2	2	0	1	0	0	2	0	1	2	0	0	1	2	2	1	0	2	1	0	0	0	0	2	2	0	1	2	2	2	0	2	2	2	2	2	1	2	0	0
(CLWN201/CML507)-B-141	0	0	0	2	2	0	0	2	2	2	2	0	0	0	0	2	0	0	2	1	0	2	2	2	2	0	2	2	0	0	0	0	2	2	0	0	2	2	2	0	2	2	2	2	2	0	2	0	0
(CLWN201/CML507)-B-143	0	0	1	0	2	0	0	2	2	2	2	0	0	0	0	2	0	0	2	1	0	1	2	2	1	0	2	1	0	0	0	0	2	2	0	1	2	2	2	0	2	2	2	2	2	1	2	0	0
(CLWN201/CML507)-B-144	0	0	0	1	2	-1	1	2	2	2	-1	0	2	1	0	2	-1	-1	2	0	0	1	2	2	1	-1	2	2	-1	-1	0	0	1	2	0	0	2	1	2	-1	-1	2	2	-1	2	1	2	0	0
(CLWN201/CML507)-B-145	0	0	1	1	2	0	0	2	2	2	2	0	-1	0	0	2	0	1	2	1	0	1	2	2	1	-1	2	1	0	0	0	0	2	2	0	1	2	2	2	0	2	2	2	2	2	2	2	0	0
(CLWN201/CML507)-B-146	-1	-1	-1	-1	-1	-1	-1	-1	-1	-1	-1	-1	-1	-1	-1	-1	-1	-1	-1	-1	-1	-1	-1	-1	-1	-1	-1	-1	-1	-1	-1	-1	-1	-1	-1	-1	-1	-1	-1	-1	-1	-1	-1	-1	-1	-1	-1	-1	-1
(CLWN201/CML507)-B-147	0	0	0	1	2	0	0	2	2	2	2	0	2	0	0	2	0	2	2	-1	0	0	2	2	0	0	2	0	-1	0	0	0	1	2	0	1	2	2	2	0	2	2	2	2	2	1	2	0	0
(CLWN201/CML507)-B-149	0	0	1	0	2	0	1	2	2	2	2	0	-1	0	0	2	0	1	2	1	0	-1	1	-1	1	0	2	1	-1	-1	-1	0	1	2	0	0	2	-1	2	0	-1	2	2	2	2	-1	2	0	0
(CLWN201/CML507)-B-150	-1	-1	-1	-1	-1	-1	-1	-1	-1	-1	-1	-1	-1	-1	-1	-1	-1	-1	-1	-1	-1	-1	-1	-1	-1	-1	-1	-1	-1	-1	-1	-1	-1	-1	-1	-1	-1	-1	-1	-1	-1	-1	-1	-1	-1	-1	-1	-1	-1
(CLWN201/CML507)-B-151	0	0	0	1	2	0	0	2	2	2	2	0	0	0	0	2	0	-1	2	1	0	1	2	2	1	0	2	1	0	0	0	0	2	2	0	2	2	2	2	0	2	2	2	2	2	1	2	0	0
(CLWN201/CML507)-B-152	0	0	0	2	2	0	0	2	2	2	2	0	0	0	0	2	0	2	2	1	0	0	2	2	1	0	2	1	0	0	0	0	2	2	0	1	2	2	2	0	2	2	2	2	2	0	2	0	0
(CLWN201/CML507)-B-153	-1	-1	-1	-1	-1	-1	-1	-1	-1	-1	-1	-1	-1	-1	-1	-1	-1	-1	-1	-1	-1	-1	-1	-1	-1	-1	-1	-1	-1	-1	-1	-1	-1	-1	-1	-1	-1	-1	-1	-1	-1	-1	-1	-1	-1	-1	-1	-1	-1
(CLWN201/CML507)-B-154	0	0	0	0	2	0	0	2	2	2	2	0	0	0	0	2	0	1	2	1	0	1	2	2	1	0	2	1	0	0	0	0	2	2	0	1	2	2	2	0	2	2	2	2	2	0	2	0	0
(CLWN201/CML507)-B-155	0	0	0	1	2	0	-1	2	2	2	2	0	0	-1	0	2	0	2	2	0	0	-1	2	2	1	-1	2	1	0	0	0	0	-1	2	0	2	2	2	2	0	2	-1	2	2	2	1	-1	0	0
(CLWN201/CML507)-B-156	0	0	0	0	2	0	0	2	2	2	2	0	0	0	0	2	-1	1	2	1	0	-1	2	2	1	0	2	1	0	0	0	0	2	2	0	0	2	2	2	0	2	2	2	2	-1	1	2	0	0
(CLWN201/CML507)-B-157	0	0	1	0	2	0	0	2	2	2	2	0	1	0	0	2	0	2	2	1	0	0	2	2	-1	0	2	1	0	0	0	0	-1	2	0	2	2	2	2	0	2	2	2	2	2	1	2	0	0
(CLWN201/CML507)-B-158	0	0	2	0	2	0	-1	2	2	2	2	0	1	0	0	2	-1	0	2	0	0	2	2	2	2	0	2	2	0	0	0	0	-1	2	0	1	2	2	2	0	2	2	2	2	2	1	2	0	0
(CLWN201/CML507)-B-159	-1	0	0	1	2	-1	1	2	2	2	2	0	2	1	0	2	-1	0	2	-1	0	1	2	2	1	-1	2	1	0	-1	0	0	-1	2	0	1	2	1	2	0	-1	-1	2	-1	2	2	2	-1	0
(CLWN201/CML507)-B-160	-1	-1	-1	-1	-1	-1	-1	-1	-1	-1	-1	-1	-1	-1	-1	-1	-1	-1	-1	-1	-1	-1	-1	-1	-1	-1	-1	-1	-1	-1	-1	-1	-1	-1	-1	-1	-1	-1	-1	-1	-1	-1	-1	-1	-1	-1	-1	-1	-1
(CLWN201/CML507)-B-161	0	0	2	2	2	0	0	2	2	2	2	0	0	0	0	2	0	0	2	0	0	2	2	2	2	0	2	2	0	0	0	0	2	2	0	1	2	2	2	0	2	2	2	2	2	1	2	0	0
(CLWN201/CML507)-B-164	0	0	0	0	2	0	0	2	2	2	2	0	0	0	0	2	0	1	2	1	0	1	2	2	1	0	2	1	0	0	0	0	1	2	0	0	2	2	2	0	2	2	2	2	2	1	2	0	0
(CLWN201/CML507)-B-165	0	0	2	2	2	0	0	2	2	2	2	0	0	0	0	2	0	1	2	1	0	1	2	2	1	0	2	1	0	0	0	0	1	2	0	1	2	2	2	0	1	2	2	2	2	1	2	0	0
(CLWN201/CML507)-B-166	0	0	0	0	2	0	1	2	2	2	2	0	-1	1	0	2	-1	0	2	0	0	1	2	2	2	-1	2	2	0	0	0	0	-1	2	0	2	2	-1	2	0	2	-1	2	2	-1	-1	-1	0	0
(CLWN201/CML507)-B-167	0	0	0	0	2	0	0	2	2	2	2	0	0	0	0	2	0	-1	2	1	0	1	2	2	1	0	2	0	0	0	0	0	-1	2	0	1	2	2	2	0	2	2	2	2	2	0	2	0	0
(CLWN201/CML507)-B-168	0	0	0	0	2	0	0	2	2	2	2	0	0	0	0	2	0	0	2	0	0	2	2	2	2	0	2	2	0	0	0	0	1	2	0	0	2	2	2	0	2	2	2	2	2	0	2	0	0
(CLWN201/CML507)-B-169	0	0	0	1	2	0	0	2	2	2	2	0	0	0	0	2	0	1	2	-1	0	1	2	2	2	0	2	2	0	0	0	0	1	2	0	2	2	2	2	0	2	2	2	2	2	1	2	0	0
(CLWN201/CML507)-B-171	0	0	0	1	2	0	0	2	2	2	2	0	1	0	0	2	0	0	2	1	0	2	2	2	2	0	2	2	0	0	0	0	2	2	0	1	2	2	2	0	2	2	2	2	2	2	2	0	0
(CLWN201/CML507)-B-173	0	0	0	1	2	0	0	2	2	2	2	0	1	0	0	2	-1	0	2	1	0	-1	2	2	1	0	2	1	0	0	0	0	2	2	0	2	2	2	2	0	2	2	2	2	2	1	2	0	0
(CLWN201/CML507)-B-175	0	0	1	0	2	0	-1	2	2	2	2	0	1	0	0	2	-1	2	2	-1	0	0	2	2	0	0	2	0	-1	0	0	0	2	2	0	1	2	2	2	0	2	2	2	2	2	1	2	0	0
(CLWN201/CML507)-B-176	0	0	1	-1	2	0	-1	2	2	2	2	0	-1	0	0	2	-1	-1	2	1	0	-1	2	2	1	0	2	1	0	0	0	0	1	2	0	1	2	-1	2	0	-1	2	2	2	2	1	2	0	0
(CLWN201/CML507)-B-177	0	0	0	1	2	0	0	2	2	2	2	0	1	0	0	2	-1	0	2	0	0	-1	2	2	2	0	2	2	0	0	0	0	2	2	0	1	2	2	2	0	2	2	2	2	2	1	2	0	0
(CLWN201/CML507)-B-179	0	0	0	0	2	0	0	2	2	2	2	0	0	0	0	2	0	0	2	1	0	2	2	2	2	0	2	2	0	0	0	0	2	2	0	1	2	2	2	0	1	2	2	2	2	1	2	0	0
(CLWN201/CML507)-B-180	0	0	1	-1	2	0	0	2	2	2	2	0	0	0	0	2	0	0	2	0	0	2	2	2	2	0	2	2	0	0	0	0	1	2	0	1	2	2	2	0	0	2	2	2	2	2	2	0	0
(CLWN201/CML507)-B-181	0	0	0	1	2	0	0	2	2	2	2	0	0	0	0	2	-1	1	2	-1	0	-1	2	2	-1	0	2	-1	0	0	0	0	2	2	0	2	2	2	2	0	2	2	2	2	2	1	2	0	0
(CLWN201/CML507)-B-182	0	0	1	1	2	0	1	2	2	2	2	0	-1	1	0	2	-1	-1	2	1	0	1	2	2	1	-1	2	1	0	0	0	0	2	2	0	1	2	2	2	0	2	-1	2	2	2	-1	-1	0	0
(CLWN201/CML507)-B-183	0	0	0	1	2	0	-1	2	2	2	2	0	0	0	0	2	-1	1	2	-1	0	1	2	2	1	0	2	1	0	0	0	0	-1	2	0	1	2	-1	2	0	2	2	2	2	-1	0	2	0	0
(CLWN201/CML507)-B-184	0	0	0	0	2	0	1	2	2	2	2	0	1	0	0	2	-1	2	2	1	0	0	2	2	0	0	2	0	0	0	0	0	2	2	0	-1	2	1	2	0	2	-1	2	2	2	2	-1	0	0
(CLWN201/CML507)-B-185	0	0	0	0	2	0	0	2	2	2	2	0	0	0	0	2	-1	0	2	1	0	1	2	2	1	0	2	1	0	0	0	0	2	2	0	2	2	2	2	0	1	2	2	2	-1	1	2	0	0
(CLWN201/CML507)-B-186	0	0	0	0	2	0	0	2	2	2	2	0	0	0	0	2	-1	1	2	1	0	1	2	2	1	0	2	1	0	0	0	0	2	2	0	0	2	2	2	0	2	2	2	2	2	1	2	0	0
(CLWN201/CML507)-B-187	0	0	0	1	2	0	0	2	2	2	2	0	1	0	0	2	-1	2	2	2	0	0	2	2	0	0	2	0	0	0	0	0	2	2	0	0	2	2	2	0	2	2	2	2	2	-1	2	0	0
(CLWN201/CML507)-B-188	0	0	-1	1	2	0	-1	2	2	2	2	0	-1	0	0	2	-1	-1	2	-1	0	-1	2	2	1	0	2	1	-1	0	0	0	1	2	0	-1	2	-1	2	0	2	2	2	2	2	1	2	0	0
(CLWN201/CML507)-B-189	0	0	1	0	2	0	1	2	2	2	2	0	1	0	0	2	-1	2	2	-1	0	0	2	2	-1	0	2	0	0	0	0	0	1	2	-1	0	2	-1	2	0	2	-1	2	2	2	1	2	0	0
(CLWN201/CML507)-B-190	0	0	0	1	2	0	-1	2	2	2	2	0	-1	0	0	2	-1	-1	2	-1	0	0	2	2	0	-1	2	0	0	0	0	0	2	2	0	2	2	-1	2	0	2	2	2	2	2	1	2	0	0
(CLWN201/CML507)-B-193	-1	-1	-1	-1	-1	-1	-1	-1	-1	-1	-1	-1	-1	-1	-1	-1	-1	-1	-1	-1	-1	-1	-1	-1	-1	-1	-1	-1	-1	-1	-1	-1	-1	-1	-1	-1	-1	-1	-1	-1	-1	-1	-1	-1	-1	-1	-1	-1	-1
(CLWN201/CML507)-B-195	0	0	1	0	2	0	1	2	2	2	2	0	0	0	0	2	-1	0	2	0	0	-1	2	2	2	0	2	2	0	0	0	0	2	2	0	1	2	-1	2	0	2	-1	2	2	2	-1	2	0	0
(CLWN201/CML507)-B-197	0	0	0	1	2	0	0	2	2	2	2	0	0	0	0	2	-1	2	2	1	0	0	2	2	-1	0	2	1	0	0	0	0	-1	2	0	2	2	2	2	0	2	2	2	2	2	1	2	0	0
(CLWN201/CML507)-B-200	0	0	0	2	2	0	1	2	2	2	2	0	-1	1	0	2	-1	0	2	0	0	1	2	2	2	-1	2	2	0	0	0	0	-1	2	0	1	2	2	2	0	2	-1	2	2	2	1	-1	0	0
(CLWN201/CML507)-B-201	0	0	0	1	2	0	0	2	2	2	2	0	1	0	0	2	-1	1	2	1	0	1	2	2	1	0	2	1	0	0	0	0	2	2	0	1	2	2	2	0	2	2	2	2	2	1	2	0	0
(CLWN201/CML507)-B-202	0	0	0	1	2	0	0	2	2	2	2	0	-1	0	0	2	-1	2	2	-1	0	0	2	2	0	0	2	0	0	0	0	0	1	2	0	1	2	-1	2	0	2	2	2	2	2	1	2	0	0
(CLWN201/CML507)-B-203	0	0	1	-1	2	0	1	2	2	2	2	0	1	0	0	2	-1	2	2	1	0	0	2	2	0	0	2	0	0	0	0	0	1	2	0	0	2	-1	2	0	-1	-1	2	2	2	1	2	-1	0
(CLWN201/CML507)-B-204	0	0	1	1	2	0	0	2	2	2	2	0	1	0	0	2	0	1	2	2	0	1	2	2	0	0	2	0	0	0	0	0	2	2	0	1	2	2	2	0	0	2	2	2	2	1	2	0	0
(CLWN201/CML507)-B-205	-1	-1	-1	-1	-1	-1	-1	-1	-1	-1	-1	-1	-1	-1	-1	-1	-1	-1	-1	-1	-1	-1	-1	-1	-1	-1	-1	-1	-1	-1	-1	-1	-1	-1	-1	-1	-1	-1	-1	-1	-1	-1	-1	-1	-1	-1	-1	-1	-1
(CLWN201/CML507)-B-206	0	0	0	0	2	0	0	2	2	2	2	0	0	0	0	2	0	0	2	0	0	2	2	2	2	0	2	2	0	0	0	0	1	2	0	0	2	2	2	0	1	2	2	2	2	0	2	0	0
(CLWN201/CML507)-B-207	0	0	0	0	2	0	-1	2	2	2	2	0	1	0	0	2	-1	0	2	0	0	-1	2	2	2	0	2	2	0	0	0	0	1	2	0	2	2	-1	2	0	2	-1	2	2	2	1	2	0	0
(CLWN201/CML507)-B-208	0	0	1	1	2	0	0	2	2	2	2	0	1	0	0	2	0	1	2	1	0	-1	2	2	1	0	2	-1	-1	0	0	0	2	2	0	1	2	2	2	0	2	2	2	2	2	1	2	0	0
(CLWN201/CML507)-B-210	0	0	0	2	2	0	-1	2	2	2	2	0	1	0	0	2	-1	0	2	0	0	2	2	2	2	0	2	2	0	0	0	0	1	2	0	1	2	2	-1	0	2	2	2	2	2	1	2	0	0
(CLWN201/CML507)-B-211	0	0	0	0	2	0	0	2	2	2	2	0	0	0	0	2	0	2	2	2	0	0	2	2	0	0	2	0	0	0	0	0	2	2	0	1	2	2	2	0	2	2	2	2	2	0	2	0	0
(CLWN201/CML507)-B-212	0	1	0	2	2	0	-1	2	2	2	2	0	1	0	0	2	-1	0	2	-1	0	2	2	2	2	0	2	2	0	0	0	0	-1	2	0	1	2	-1	-1	0	2	-1	-1	2	2	1	2	0	0
(CLWN201/CML507)-B-215	0	-1	1	1	2	-1	-1	2	-1	-1	2	0	-1	1	0	2	-1	0	2	0	0	1	2	2	2	-1	2	2	0	0	0	0	1	2	0	-1	2	2	1	0	1	0	-1	2	-1	-1	-1	0	0
(CLWN201/CML507)-B-216	0	0	0	1	2	0	0	2	2	2	2	0	0	0	0	2	0	0	2	0	0	2	2	2	2	0	2	2	0	0	0	0	-1	2	0	0	2	2	2	0	2	2	2	2	2	0	2	0	0
(CLWN201/CML507)-B-217	0	0	1	1	2	0	0	2	2	2	2	0	1	0	0	2	0	2	2	1	0	1	2	2	1	0	2	1	0	0	0	0	-1	2	0	2	2	2	2	0	2	2	2	2	2	1	2	0	0
(CLWN201/CML507)-B-218	0	0	1	1	2	0	0	2	2	2	2	0	1	0	0	2	0	1	2	1	0	1	2	2	1	0	2	1	0	0	0	0	2	2	0	1	2	2	2	0	2	2	2	2	2	1	2	0	0
(CLWN201/CML507)-B-219	0	0	1	1	2	0	0	2	2	2	2	0	1	0	0	2	0	0	2	-1	0	-1	2	2	0	0	2	0	0	0	0	0	2	2	0	1	2	-1	2	0	2	2	2	2	2	1	2	0	0
(CLWN201/CML507)-B-220	0	0	1	0	2	0	0	2	2	2	2	0	0	0	0	2	0	2	2	2	0	0	2	2	0	0	2	0	0	0	0	0	2	2	0	1	2	2	2	0	2	2	2	2	2	2	2	0	0
(CLWN201/CML507)-B-221	0	0	0	2	2	0	0	2	2	2	2	0	0	0	0	2	-1	0	2	-1	0	2	2	2	2	0	2	2	0	0	0	0	1	2	0	1	2	2	2	0	2	2	2	2	2	0	2	0	0
(CLWN201/CML507)-B-222	0	0	0	0	2	0	0	2	2	2	2	0	0	0	0	2	0	1	2	-1	0	2	2	2	1	0	2	1	0	0	0	0	1	2	0	1	2	2	2	0	2	2	2	2	2	1	2	0	0
(CLWN201/CML507)-B-223	0	0	0	-1	2	0	0	2	2	2	2	0	0	0	0	2	0	1	2	1	0	1	2	2	1	0	2	1	0	0	0	0	2	2	0	0	2	2	2	0	2	2	2	2	2	0	2	0	0
(CLWN201/CML507)-B-224	0	0	0	1	2	0	-1	2	2	2	2	0	0	0	0	2	0	-1	2	0	0	2	2	2	2	0	2	2	0	0	0	0	1	2	0	1	2	2	2	0	2	2	2	2	2	1	2	0	0
(CLWN201/CML507)-B-225	0	0	2	2	2	0	0	2	2	2	2	0	0	0	0	2	0	1	2	1	0	1	2	2	1	0	2	-1	0	0	0	0	2	2	0	-1	2	2	-1	0	0	2	2	2	2	1	2	0	0
(CLWN201/CML507)-B-226	0	0	1	2	2	0	0	2	2	2	2	0	0	0	0	2	0	1	2	1	0	1	2	2	1	0	2	1	0	0	0	0	2	2	0	1	2	2	2	0	1	2	2	2	2	2	2	0	0
(CLWN201/CML507)-B-228	0	0	0	1	2	0	0	2	2	2	2	0	0	0	0	2	0	1	2	1	0	1	2	2	1	0	2	1	0	0	0	0	2	2	0	0	2	2	2	0	2	2	2	2	2	1	2	0	0
(CLWN201/CML507)-B-229	0	0	0	1	2	0	0	2	2	2	2	0	0	0	0	2	0	1	2	-1	0	1	2	2	1	0	2	1	0	0	0	0	2	2	0	2	2	2	2	0	2	2	2	2	2	0	2	0	0
(CLWN201/CML507)-B-231	0	0	0	1	2	0	0	2	2	2	2	0	0	0	0	2	0	2	2	1	0	0	2	2	1	0	2	1	0	0	0	0	2	2	0	0	2	2	2	0	2	2	2	2	2	1	2	0	0
(CLWN201/CML507)-B-232	0	0	0	1	2	0	0	2	2	2	2	0	1	0	0	2	0	2	2	2	0	0	2	2	0	0	2	0	0	0	0	0	2	2	0	1	2	2	2	0	2	2	2	2	2	1	2	0	0
(CLWN201/CML507)-B-233	0	0	1	1	2	0	0	2	2	2	2	0	0	0	0	2	-1	0	2	0	0	2	2	2	2	0	2	2	0	0	0	0	2	2	0	1	2	2	2	0	1	2	2	2	2	0	2	0	0
(CLWN201/CML507)-B-234	0	0	1	1	2	0	0	2	2	2	2	0	-1	0	0	2	0	2	2	1	0	0	2	2	0	0	2	0	0	0	0	0	2	2	0	0	2	-1	2	0	2	2	2	2	2	1	2	0	0
(CLWN201/CML507)-B-235	0	0	1	1	2	0	0	2	2	2	2	0	0	0	0	2	0	-1	2	1	0	-1	2	2	1	0	2	1	0	0	0	0	-1	2	0	0	2	2	2	0	2	2	2	2	2	2	2	0	0
(CLWN201/CML507)-B-236	0	0	1	0	2	0	0	2	2	2	2	0	0	0	0	2	0	2	2	1	0	0	2	2	0	0	2	0	0	0	0	0	2	2	0	2	2	2	-1	0	2	2	2	2	2	0	2	0	0
(CLWN201/CML507)-B-237	0	0	-1	-1	2	0	0	2	2	2	2	0	0	0	0	2	0	0	2	1	0	1	2	2	1	0	2	1	0	0	0	0	2	2	0	2	2	2	2	0	2	2	2	2	2	-1	2	0	0
(CLWN201/CML507)-B-238	0	0	1	0	2	0	0	2	2	2	2	0	0	0	0	2	-1	1	2	1	0	1	2	2	1	0	2	1	0	0	0	0	-1	2	0	1	2	2	2	0	2	2	2	2	2	2	2	0	0
(CLWN201/CML507)-B-239	-1	-1	-1	-1	-1	-1	-1	-1	-1	-1	-1	-1	-1	-1	-1	-1	-1	-1	-1	-1	-1	-1	-1	-1	-1	-1	-1	-1	-1	-1	-1	-1	-1	-1	-1	-1	-1	-1	-1	-1	-1	-1	-1	-1	-1	-1	-1	-1	-1
(CLWN201/CML507)-B-240	0	0	-1	-1	2	0	0	2	2	2	2	0	0	0	0	2	0	2	2	2	0	0	2	2	0	0	2	0	0	0	0	0	2	2	0	2	2	2	2	0	2	2	2	2	2	1	2	0	0
(CLWN201/CML507)-B-241	0	0	0	0	2	0	0	2	2	2	2	0	0	0	0	2	0	2	2	2	0	0	2	2	0	0	2	0	0	0	0	0	-1	2	0	1	2	2	2	0	2	2	2	2	2	0	2	0	0
(CLWN201/CML507)-B-242	0	0	2	0	2	0	0	2	2	2	2	0	0	0	0	2	0	0	2	0	0	2	2	2	2	0	2	2	0	0	0	0	2	2	0	1	2	2	2	0	2	2	2	2	2	1	2	0	0
(CLWN201/CML507)-B-244	0	0	1	1	2	0	1	2	2	2	2	0	-1	0	0	2	0	1	2	1	0	1	2	2	1	0	-1	1	-1	0	0	0	2	2	0	2	2	-1	-1	-1	0	2	2	2	2	-1	2	0	0
(CLWN201/CML507)-B-245	0	0	1	0	2	0	0	2	2	2	2	0	-1	0	0	2	-1	1	2	0	0	2	2	2	2	0	2	2	0	0	0	0	-1	2	0	1	2	2	2	0	2	-1	2	2	2	1	2	0	0
(CLWN201/CML507)-B-246	0	0	2	0	2	0	0	2	2	2	2	0	0	0	0	2	-1	0	2	1	0	-1	2	2	1	0	2	1	0	0	0	0	1	2	0	2	2	2	2	0	2	2	2	2	2	1	2	0	0
(CLWN201/CML507)-B-247	0	0	1	-1	2	0	-1	2	2	2	2	0	0	0	0	2	-1	-1	2	-1	0	0	2	2	0	-1	2	0	0	0	0	0	-1	2	0	-1	2	2	2	0	2	-1	2	2	2	1	2	0	0
(CLWN201/CML507)-B-248	0	0	2	0	2	0	0	2	2	2	2	0	0	0	0	2	0	1	2	1	0	0	2	2	0	0	2	0	0	0	0	0	2	2	0	0	2	2	2	0	2	2	2	2	2	1	2	0	0
(CLWN201/CML507)-B-249	0	0	2	1	2	0	0	2	2	2	2	0	0	0	0	2	0	0	2	1	0	2	2	2	1	0	2	1	-1	0	0	0	2	2	0	-1	2	2	2	0	1	2	2	2	2	1	2	0	0
(CLWN201/CML507)-B-250	0	0	0	1	2	0	0	2	2	2	2	0	0	0	0	2	0	2	2	-1	0	0	2	2	0	0	2	0	0	0	0	0	2	2	0	2	2	2	2	0	2	2	2	2	2	1	2	0	0
(CLWN201/CML507)-B-251	0	0	-1	1	2	0	1	2	2	2	-1	0	0	-1	0	2	-1	2	2	1	0	0	2	2	1	-1	2	0	0	0	0	0	-1	2	0	2	2	2	2	0	2	-1	2	2	-1	1	2	0	0
(CLWN201/CML507)-B-252	0	0	2	2	2	0	0	2	2	2	2	0	0	0	0	2	0	1	2	0	0	1	2	2	2	0	2	2	0	0	0	0	1	2	0	1	2	2	2	0	0	2	2	2	2	1	2	0	0
(CLWN201/CML507)-B-253	0	0	2	0	2	0	0	2	2	2	2	0	0	0	0	2	0	0	2	0	0	2	2	2	2	0	2	2	0	0	0	0	2	2	0	2	2	2	2	0	2	2	2	2	2	1	2	0	0
(CLWN201/CML507)-B-254	0	0	2	1	2	0	0	2	2	2	2	0	0	0	0	2	-1	1	2	-1	0	1	2	2	0	0	2	0	0	0	0	0	2	2	0	2	2	2	2	0	2	2	2	2	2	1	2	0	0
(CLWN201/CML507)-B-255	0	0	2	2	2	0	-1	2	2	2	2	0	0	0	0	2	-1	2	2	1	0	0	2	2	1	0	2	1	0	0	0	0	1	2	0	1	2	2	2	0	1	2	-1	2	2	-1	-1	0	0
(CLWN201/CML507)-B-256	0	0	2	2	2	0	0	2	2	2	2	0	0	0	0	2	0	1	2	2	0	0	2	2	0	0	2	0	0	0	0	0	-1	2	0	1	2	2	2	0	1	2	2	2	2	2	2	0	0
(CLWN201/CML507)-B-257	0	0	1	1	2	-1	0	2	2	2	2	0	0	0	0	2	0	2	2	0	0	2	2	2	2	0	2	2	0	0	0	0	-1	2	0	1	2	2	2	0	1	2	2	2	2	1	2	0	0
(CLWN201/CML507)-B-258	0	0	0	-1	2	0	0	2	2	2	2	0	0	0	0	2	0	2	2	-1	0	0	2	2	0	0	2	0	0	0	0	0	2	2	0	1	2	2	2	0	1	2	2	2	2	0	2	0	0
(CLWN201/CML507)-B-259	0	0	0	0	2	0	0	2	2	2	2	0	0	0	0	2	0	2	2	2	0	0	2	2	0	0	2	0	0	0	0	0	2	2	0	0	2	2	2	0	2	2	2	2	2	0	2	0	0
(CLWN201/CML507)-B-260	0	0	0	1	2	0	0	2	2	2	2	0	0	0	0	2	0	1	2	1	0	1	2	2	1	0	2	1	0	0	0	0	2	2	0	1	2	2	2	0	2	2	2	2	2	1	2	0	0
(CLWN201/CML507)-B-262	0	0	0	1	2	0	0	2	2	2	2	0	0	0	0	2	0	0	2	0	0	2	2	2	2	0	2	2	0	0	0	0	2	2	0	1	2	2	2	0	2	2	2	2	2	1	2	0	0
(CLWN201/CML507)-B-263	0	0	1	0	2	0	0	2	2	2	2	0	0	0	0	2	0	-1	2	2	0	0	2	2	0	0	2	0	0	0	0	0	-1	2	0	2	2	2	2	0	2	2	2	2	2	0	2	0	0
(CLWN201/CML507)-B-264	0	0	0	1	2	0	-1	2	2	2	2	0	0	0	0	2	0	1	2	1	0	1	2	2	1	0	2	1	0	0	0	0	-1	2	0	1	2	2	2	0	2	2	2	2	2	1	2	0	0
(CLWN201/CML507)-B-265	0	0	2	2	2	0	0	2	2	2	2	0	0	0	0	2	0	1	2	0	0	2	2	2	2	0	2	2	0	0	0	0	-1	2	0	2	2	2	2	0	0	2	2	2	2	1	2	0	0
(CLWN201/CML507)-B-266	0	0	0	0	2	0	0	2	2	2	2	0	0	0	0	2	0	1	2	1	0	-1	2	2	1	0	2	1	0	0	0	0	-1	2	0	1	2	2	2	0	2	2	2	2	2	0	2	0	0
(CLWN201/CML507)-B-267	0	0	0	1	2	0	0	2	2	2	2	0	0	0	0	2	0	2	2	2	0	0	2	2	0	0	2	0	0	0	0	0	2	2	0	0	2	2	2	0	2	2	2	2	2	0	2	0	0
(CLWN201/CML507)-B-268	0	0	1	1	2	0	1	2	2	2	2	0	-1	0	0	2	-1	0	2	0	0	1	2	-1	2	-1	-1	2	0	1	0	0	-1	2	0	1	2	1	-1	0	0	-1	1	2	-1	2	-1	0	0
(CLWN201/CML507)-B-269	0	0	1	1	2	0	0	2	2	2	2	0	0	0	0	2	0	2	2	2	0	0	2	2	0	0	2	0	0	0	0	0	1	2	0	2	2	2	2	0	0	2	2	2	2	2	2	0	0
(CLWN201/CML507)-B-270	0	0	0	0	2	0	0	2	2	2	2	0	0	0	0	2	0	0	2	0	0	2	2	2	2	0	2	2	0	0	0	0	1	2	0	2	2	2	2	0	2	2	2	2	2	2	2	0	0
(CLWN201/CML507)-B-271	0	0	0	1	2	0	0	2	2	2	2	0	0	0	0	2	0	1	2	1	0	1	2	2	1	0	2	1	0	0	0	0	-1	2	0	-1	2	2	2	0	2	2	2	2	2	1	2	0	0
(CLWN201/CML507)-B-272	0	0	1	0	2	0	-1	2	2	2	2	0	0	0	0	2	0	0	2	0	0	2	2	2	2	0	2	2	0	0	0	0	1	2	0	2	2	-1	2	0	0	2	2	2	2	2	2	0	0
(CLWN201/CML507)-B-273	0	0	1	1	2	0	0	2	2	2	2	0	0	0	0	2	0	-1	2	1	0	1	2	2	1	0	2	1	0	0	0	0	2	2	0	-1	2	2	2	0	2	2	2	2	2	0	2	0	0
(CLWN201/CML507)-B-274	0	0	0	1	2	0	0	2	2	2	2	0	0	0	0	2	0	0	2	1	0	1	2	2	1	0	2	1	0	0	0	0	-1	2	0	2	2	2	2	0	2	2	2	2	2	1	2	0	0
(CLWN201/CML507)-B-275	0	0	1	1	2	0	0	2	2	2	2	0	0	0	0	2	0	0	2	0	0	2	2	2	2	0	2	2	0	0	0	0	-1	2	0	1	2	2	2	0	0	2	2	2	2	1	2	0	0
(CLWN201/CML507)-B-276	0	0	1	1	2	0	0	2	2	2	2	0	0	0	0	2	0	0	2	1	0	2	2	2	1	0	2	1	0	0	0	0	2	2	0	2	2	2	2	0	-1	2	2	2	2	1	2	0	0
(CLWN201/CML507)-B-277	0	0	0	0	2	0	0	2	2	2	2	0	-1	0	0	2	-1	1	2	-1	0	1	2	2	1	0	2	1	1	0	0	0	2	2	0	1	2	2	2	0	2	2	2	2	2	1	2	0	0
(CLWN201/CML507)-B-278	0	0	1	0	2	0	0	2	2	2	2	0	0	0	0	2	0	0	2	0	0	2	2	2	2	0	2	2	0	0	0	0	2	2	0	2	2	2	2	0	1	2	2	2	2	2	2	0	0
(CLWN201/CML507)-B-279	0	0	2	0	2	0	-1	2	2	2	2	0	1	0	0	2	-1	2	2	1	0	0	2	2	0	0	2	1	0	0	0	0	2	2	0	1	2	2	2	0	2	2	2	2	2	0	2	0	0
(CLWN201/CML507)-B-280	0	0	0	1	2	0	0	2	2	2	2	0	-1	0	0	2	0	1	2	2	0	1	2	2	-1	0	2	1	0	0	0	0	2	2	0	2	2	2	2	0	2	2	2	2	2	0	2	0	0
(CLWN201/CML507)-B-281	0	0	2	2	2	0	0	2	2	2	2	0	0	0	0	2	0	2	2	1	0	0	2	2	1	0	2	1	0	0	0	0	2	2	0	1	2	2	2	0	1	2	2	2	2	0	2	0	0
(CLWN201/CML507)-B-282	0	0	1	-1	2	0	0	2	2	2	2	0	0	0	0	2	0	-1	2	1	0	1	2	2	1	0	2	1	0	-1	0	0	2	2	0	1	2	2	2	0	-1	2	2	2	2	1	2	0	0
(CLWN201/CML507)-B-283	0	0	0	1	2	0	0	2	2	2	2	0	0	0	0	2	0	2	2	1	0	0	2	2	0	0	2	0	0	0	0	0	2	2	0	1	2	2	2	0	2	2	2	2	2	2	2	0	0
(CLWN201/CML507)-B-284	0	0	0	1	2	0	0	2	2	2	2	0	0	0	0	2	0	1	2	1	0	1	2	2	1	0	2	1	0	0	0	0	2	2	0	2	2	2	2	0	2	2	2	2	2	1	2	0	0
(CLWN201/CML507)-B-285	0	0	1	1	2	0	-1	2	2	2	2	0	0	0	0	2	0	2	2	1	0	0	2	2	0	0	2	0	0	0	0	0	2	2	0	2	2	2	2	0	1	2	2	2	2	1	2	0	0
(CLWN201/CML507)-B-286	0	0	0	0	2	0	0	2	2	2	2	0	0	0	0	2	0	2	2	1	0	1	2	2	-1	0	2	1	0	0	0	0	2	2	0	1	2	2	2	0	0	2	2	2	2	1	2	0	0
(CLWN201/CML507)-B-287	0	0	1	1	2	0	1	2	2	2	2	0	0	0	0	2	-1	2	2	-1	0	0	2	-1	0	-1	2	0	0	0	0	0	1	2	0	0	2	-1	2	0	1	2	2	2	2	1	2	0	0
(CLWN201/CML507)-B-288	0	0	0	0	2	0	0	2	2	2	2	0	-1	0	0	2	0	2	2	2	0	0	2	2	0	0	2	0	0	0	0	0	2	2	0	2	2	2	2	0	2	2	2	2	2	1	2	0	0
(CLWN201/CML507)-B-289	0	0	1	1	2	0	-1	2	2	2	2	0	-1	0	0	2	0	2	2	-1	0	0	2	2	0	0	2	0	0	0	0	0	2	2	0	1	2	-1	2	0	-1	2	2	2	2	-1	2	0	0
(CLWN201/CML507)-B-290	0	0	0	0	2	0	0	2	2	2	2	0	0	0	0	2	0	1	2	1	0	1	2	2	-1	0	2	1	0	0	0	0	2	2	0	1	2	2	2	0	0	2	2	2	2	0	2	0	0
(CLWN201/CML507)-B-291	0	0	0	0	2	0	-1	2	2	2	2	0	0	0	0	2	0	0	2	2	0	1	2	2	1	0	2	1	0	0	0	0	2	2	0	1	2	2	2	0	2	2	2	2	2	1	2	0	0
(CLWN201/CML507)-B-292	0	0	1	0	2	0	0	2	2	2	2	0	0	0	0	2	0	1	2	1	0	-1	2	2	1	0	2	1	0	0	0	0	2	2	0	-1	2	2	2	0	2	2	2	2	2	0	2	0	0
(CLWN201/CML507)-B-293	0	0	0	0	2	0	0	2	2	2	2	0	0	0	0	2	0	1	2	1	0	-1	2	2	1	0	2	1	0	0	0	0	2	2	0	1	2	2	2	0	1	2	2	2	2	2	2	0	0
(CLWN201/CML507)-B-294	0	0	0	0	2	0	0	2	2	2	2	0	0	0	0	2	0	0	2	0	0	2	2	2	2	0	2	2	0	0	0	0	2	2	0	1	2	2	2	0	2	2	2	2	2	-1	2	0	0
(CLWN201/CML507)-B-295	0	0	0	0	2	0	0	2	2	2	2	0	0	0	0	2	0	1	2	2	0	0	2	2	0	0	2	0	0	0	0	0	2	2	0	1	2	2	2	0	-1	2	2	2	2	0	2	0	0
(CLWN201/CML507)-B-296	0	0	0	2	2	0	0	2	2	2	2	0	0	0	0	2	0	2	2	2	0	0	2	2	0	0	2	0	0	0	0	0	2	2	0	2	2	2	2	0	2	2	2	2	2	2	2	0	0
(CLWN201/CML507)-B-297	0	0	1	2	2	0	0	2	2	2	2	0	0	0	0	2	0	0	2	-1	0	2	2	2	2	0	2	2	0	0	0	0	-1	2	0	0	2	2	2	0	0	2	2	2	2	1	2	0	0
(CLWN201/CML507)-B-298	0	0	0	0	2	0	0	2	2	2	2	0	0	0	0	2	0	1	2	1	0	0	2	2	1	0	2	1	0	0	0	0	1	2	0	1	2	2	2	0	-1	2	2	2	2	2	2	0	0
(CLWN201/CML507)-B-299	0	0	0	0	2	0	0	2	2	2	2	0	-1	0	0	2	0	1	2	1	0	1	2	2	1	0	2	1	0	0	0	0	-1	2	0	2	2	2	2	0	0	2	2	2	2	1	2	0	0
(CLWN201/CML507)-B-300	0	0	0	0	2	0	0	2	2	2	2	0	-1	0	0	2	0	0	2	1	0	2	2	2	1	0	2	1	0	0	0	0	2	2	0	1	2	2	2	0	2	2	2	2	2	1	2	0	0
(CLWN201/CML507)-B-303	0	0	0	1	2	-1	1	2	2	2	1	0	1	1	0	2	-1	0	2	0	0	-1	2	-1	1	-1	2	1	0	0	0	0	1	2	0	-1	2	-1	-1	0	2	-1	2	2	2	-1	2	0	0
(CLWN201/CML507)-B-304	0	0	1	0	2	0	0	2	2	2	2	0	-1	0	0	2	0	2	2	2	0	0	2	2	0	0	2	0	0	0	0	0	2	2	0	0	2	2	2	0	2	2	2	2	2	0	2	0	0
(CLWN201/CML507)-B-305	0	0	0	1	2	0	0	2	2	2	2	0	1	0	0	2	-1	1	2	-1	0	1	2	2	1	0	2	1	0	0	0	0	2	2	0	1	2	2	2	0	2	2	2	2	2	1	2	0	0
(CLWN201/CML507)-B-306	0	0	1	1	2	0	0	2	2	2	2	0	0	0	0	2	0	0	2	0	0	2	2	2	2	0	2	2	0	0	0	0	2	2	0	0	2	2	2	0	1	2	2	2	2	1	2	0	0
(CLWN201/CML507)-B-307	0	0	1	2	2	0	0	2	2	2	2	0	0	0	0	2	0	1	2	0	0	1	2	2	2	0	2	2	0	0	0	0	2	2	0	1	2	2	2	0	1	2	2	2	2	1	2	0	0
(CLWN201/CML507)-B-308	0	0	1	1	2	0	0	2	2	2	2	0	0	0	0	2	0	1	2	1	0	1	2	2	0	0	2	1	0	0	0	0	2	2	0	2	2	2	2	0	0	2	2	2	2	2	2	0	0
(CLWN201/CML507)-B-309	0	0	1	0	2	0	1	2	2	2	2	0	1	1	0	2	-1	1	2	1	0	1	2	2	1	-1	2	1	0	0	0	0	-1	2	0	1	2	-1	2	0	2	2	2	2	2	2	2	0	0
(CLWN201/CML507)-B-310	0	0	0	0	2	0	0	2	2	2	2	0	0	0	0	2	0	0	2	1	0	1	2	2	1	0	2	1	0	0	0	0	2	2	0	1	2	2	2	0	1	2	2	2	2	2	2	0	0
(CLWN201/CML507)-B-311	0	0	1	0	2	0	1	2	2	2	2	0	-1	0	0	2	-1	1	2	0	0	-1	2	2	2	-1	2	2	0	0	0	0	1	2	0	-1	2	2	2	0	2	2	2	2	2	-1	2	0	0
(CLWN201/CML507)-B-312	0	0	1	1	2	0	1	2	2	2	2	0	0	0	0	2	-1	2	2	-1	0	0	2	2	0	-1	2	0	0	0	0	0	1	2	0	-1	2	-1	2	0	1	2	2	2	2	1	2	0	0
(CLWN201/CML507)-B-313	0	0	1	0	2	0	0	2	2	2	2	0	0	0	0	2	0	1	2	1	0	1	2	2	0	0	2	1	0	0	0	0	2	2	0	1	2	2	2	0	-1	2	2	2	-1	1	2	0	0
(CLWN201/CML507)-B-314	0	0	1	1	2	0	0	2	2	2	2	0	0	0	0	2	0	0	2	0	0	2	2	2	2	0	2	2	0	0	0	0	2	2	0	0	2	2	2	0	2	2	2	2	2	2	2	0	0
(CLWN201/CML507)-B-315	0	0	0	0	2	0	0	2	2	2	2	0	0	0	0	2	0	2	2	2	0	0	2	2	0	0	2	0	0	0	0	0	2	2	0	1	2	2	2	0	1	2	2	2	2	2	2	0	0
(CLWN201/CML507)-B-316	0	0	0	0	2	0	0	2	2	2	2	0	1	0	0	2	-1	1	2	1	0	1	2	2	1	0	2	1	0	0	0	0	1	2	0	0	2	-1	2	0	2	2	2	2	2	-1	2	0	0
(CLWN201/CML507)-B-318	0	0	0	1	2	0	0	2	2	2	2	0	0	0	0	2	0	1	2	2	0	-1	2	2	1	0	2	1	0	0	0	0	1	2	0	2	2	2	2	0	2	2	2	2	-1	0	2	0	0
(CLWN201/CML507)-B-319	0	0	2	2	2	0	0	2	2	2	2	0	0	0	0	2	0	0	2	2	0	1	2	2	0	0	2	0	0	0	0	0	2	2	0	0	2	2	2	0	2	2	2	2	2	1	2	0	0
(CLWN201/CML507)-B-321	0	0	0	0	2	0	-1	2	2	2	2	0	0	0	0	2	1	2	2	1	0	0	2	2	0	0	2	0	0	0	0	0	1	2	0	2	2	2	2	0	2	2	2	2	2	-1	2	0	0
(CLWN201/CML507)-B-323	0	0	1	-1	2	0	-1	2	2	2	2	0	0	0	0	2	-1	1	2	-1	0	2	2	2	-1	0	2	-1	0	0	0	0	-1	2	0	1	2	2	2	0	2	2	2	2	2	1	2	0	0
(CLWN201/CML507)-B-324	0	0	0	2	2	0	-1	2	2	2	2	0	0	-1	0	2	1	1	-1	1	0	-1	2	2	1	0	-1	1	0	0	-1	0	2	-1	-1	2	2	2	-1	-1	2	2	2	2	2	2	2	-1	0
(CLWN201/CML507)-B-325	0	0	0	1	2	0	1	2	2	2	-1	0	0	0	0	2	-1	-1	2	1	0	-1	2	2	1	0	2	-1	0	0	0	0	1	2	0	2	2	-1	2	0	2	2	2	2	2	1	2	0	0
(CLWN201/CML507)-B-326	0	0	-1	0	2	0	0	2	2	2	2	0	0	0	0	2	0	1	2	0	0	2	2	2	2	0	2	2	0	0	0	0	-1	2	0	1	2	2	2	0	2	2	2	2	2	1	2	0	0
(CLWN201/CML507)-B-327	0	0	1	1	2	0	0	2	2	2	2	0	0	0	0	2	0	-1	2	1	0	-1	2	2	1	0	2	1	0	0	0	0	-1	2	0	1	2	2	2	0	1	2	2	2	2	1	2	0	0
(CLWN201/CML507)-B-328	0	0	0	2	2	0	0	2	2	2	2	0	0	0	0	2	0	1	2	1	0	-1	2	2	1	0	2	1	0	0	0	0	1	2	0	1	2	2	2	0	2	2	2	2	2	2	2	0	0
(CLWN201/CML507)-B-329	0	0	0	1	2	0	0	2	2	2	2	0	0	0	0	2	1	2	2	-1	0	-1	2	2	-1	0	2	-1	0	0	0	0	-1	2	0	1	2	2	2	0	-1	2	2	2	2	-1	2	0	0
(CLWN201/CML507)-B-330	-1	0	1	1	2	0	-1	2	2	2	2	0	0	0	0	2	1	1	2	1	0	-1	2	2	1	0	2	1	0	0	0	0	1	2	0	0	2	2	2	0	2	2	2	2	2	0	2	0	0
(CLWN201/CML507)-B-331	0	0	1	0	2	0	0	2	2	2	2	0	0	0	0	2	1	2	2	2	0	0	2	2	0	0	2	0	0	0	0	0	1	2	0	2	2	2	2	0	2	2	2	2	2	1	2	0	0
(CLWN201/CML507)-B-332	0	0	1	1	2	0	0	2	2	2	2	0	0	0	0	2	-1	1	2	1	0	-1	2	2	1	0	2	1	0	0	0	0	1	2	0	1	2	2	2	0	1	2	2	2	2	0	2	0	0
(CLWN201/CML507)-B-333	0	0	0	0	2	0	-1	2	2	2	2	0	-1	0	-1	2	-1	2	2	2	0	0	-1	2	-1	0	2	0	0	0	0	0	2	2	0	2	2	2	2	0	2	2	2	2	2	2	2	-1	0
(CLWN201/CML507)-B-334	0	0	1	1	2	0	0	2	2	2	2	0	0	0	0	2	0	2	2	2	0	-1	2	2	0	0	2	0	0	0	0	0	1	2	0	1	2	2	2	0	0	2	2	2	2	-1	2	0	0
(CLWN201/CML507)-B-335	0	0	2	2	2	0	0	2	2	2	2	0	0	0	0	2	0	2	2	1	0	0	2	2	0	0	2	0	0	0	0	0	1	2	0	0	2	2	2	0	1	2	2	2	2	1	2	0	0
(CLWN201/CML507)-B-337	-1	0	-1	0	2	0	1	2	2	2	2	0	0	0	0	2	-1	2	2	0	0	-1	2	2	1	0	2	1	0	0	0	0	1	2	-1	0	2	-1	2	0	2	2	2	2	2	0	2	0	0
(CLWN201/CML507)-B-338	0	0	1	1	2	0	0	2	2	2	2	0	0	0	0	2	0	0	2	1	0	2	2	2	-1	0	2	1	0	0	0	0	1	2	0	1	2	2	2	0	1	2	2	2	2	0	2	0	0
(CLWN201/CML507)-B-339	0	0	0	1	2	0	-1	2	2	2	2	0	0	0	0	2	-1	0	2	0	0	2	2	2	2	0	2	2	0	0	0	0	-1	2	0	2	2	2	2	0	2	2	2	2	2	-1	2	0	-1
(CLWN201/CML507)-B-340	0	0	1	-1	-1	0	-1	2	2	-1	1	0	0	0	0	-1	0	2	2	0	0	0	2	2	1	0	2	2	0	1	0	0	1	1	1	-1	1	-1	-1	0	1	2	2	1	1	-1	2	-1	1
(CLWN201/CML507)-B-341	0	0	0	0	2	0	0	2	2	2	2	0	0	0	0	2	0	1	2	1	0	2	2	2	1	0	2	1	0	0	0	0	1	2	0	1	2	2	2	0	1	2	2	2	2	1	2	0	0
(CLWN201/CML507)-B-343	0	0	0	0	2	0	0	2	2	2	2	0	0	0	0	2	0	1	2	1	0	1	2	2	1	0	2	1	0	0	0	0	2	2	0	-1	2	2	2	0	2	2	2	2	2	1	2	0	0
(CLWN201/CML507)-B-344	0	0	0	1	2	0	0	2	2	2	2	0	0	0	0	2	0	2	2	1	0	1	2	2	1	0	2	1	0	0	0	0	-1	2	0	0	2	2	2	0	1	2	2	2	2	1	2	0	0
(CLWN201/CML507)-B-345	0	0	1	1	2	0	0	2	2	2	2	0	0	0	0	-1	0	1	2	2	0	-1	2	2	0	0	2	0	0	0	0	0	2	2	0	2	2	2	2	0	1	-1	2	2	2	1	2	-1	0
(CLWN201/CML507)-B-346	0	0	0	1	2	0	0	2	2	2	2	0	0	0	0	-1	0	-1	2	1	0	-1	2	2	1	0	2	1	0	0	0	0	-1	2	0	1	2	2	2	0	2	-1	2	2	2	0	2	-1	0
(CLWN201/CML507)-B-347	0	0	2	2	2	0	0	2	2	2	2	0	0	0	0	-1	0	1	2	1	0	-1	2	2	1	0	2	-1	0	0	0	0	-1	2	0	2	2	2	2	0	0	-1	2	2	2	1	2	-1	0
(CLWN201/CML507)-B-348	0	-1	1	-1	2	0	0	2	2	-1	2	0	0	0	0	-1	0	2	2	2	0	-1	2	2	1	0	2	1	0	0	0	0	2	2	0	1	2	2	2	0	1	-1	2	2	2	-1	2	-1	0
(CLWN201/CML507)-B-349	0	0	2	1	2	0	0	2	2	2	2	0	0	0	0	-1	0	1	2	1	0	-1	2	2	1	0	2	1	0	0	0	0	-1	-1	0	0	2	2	2	0	1	-1	2	2	2	1	2	-1	0
(CLWN201/CML507)-B-350	0	0	0	0	2	0	0	2	2	2	2	0	1	0	0	-1	0	0	2	1	0	-1	2	2	1	0	2	1	0	0	0	0	2	2	0	0	2	2	2	0	2	-1	2	2	2	1	2	-1	0
(CLWN201/CML507)-B-351	0	0	0	-1	2	0	0	2	2	2	2	0	-1	0	0	-1	0	0	2	1	0	-1	2	2	1	0	2	1	0	0	0	0	-1	2	0	0	2	2	2	0	-1	-1	2	-1	2	1	2	-1	0
(CLWN201/CML507)-B-352	0	0	0	0	2	0	0	-1	2	2	2	0	1	0	0	-1	0	1	2	1	0	-1	2	2	-1	0	2	1	-1	0	0	0	2	2	0	1	2	2	2	0	2	-1	2	-1	2	1	2	-1	0
(CLWN201/CML507)-B-353	0	0	1	-1	2	0	0	2	2	2	2	0	1	0	0	-1	0	1	2	1	0	-1	2	2	1	0	2	1	-1	0	0	0	2	-1	-1	-1	-1	2	2	0	1	-1	2	-1	2	0	2	-1	0
(CLWN201/CML507)-B-354	0	0	2	2	2	0	0	2	2	2	2	0	0	0	0	-1	0	2	2	1	0	-1	2	2	1	0	2	1	0	0	0	0	2	2	0	1	2	2	2	0	1	-1	2	2	2	0	2	-1	0
(CLWN201/CML507)-B-355	0	0	0	0	2	0	0	2	2	2	2	0	0	0	0	-1	0	0	2	0	0	-1	2	2	2	0	2	2	-1	0	0	0	-1	2	0	1	2	2	2	0	2	-1	2	2	2	1	2	-1	0
(CLWN201/CML507)-B-356	0	0	0	1	2	0	0	2	2	2	2	0	0	0	0	-1	0	-1	2	1	0	-1	2	2	0	0	2	1	0	0	0	0	-1	2	0	1	2	2	2	0	2	-1	2	2	2	1	2	-1	0
(CLWN201/CML507)-B-357	0	0	1	1	2	0	0	2	2	2	2	0	0	0	0	-1	0	1	2	0	0	-1	2	2	2	0	2	2	0	0	0	0	2	2	0	2	2	2	2	0	2	-1	2	2	2	2	2	-1	0
CLWN201	0	0	0	0	0	0	0	0	0	0	0	0	0	0	0	-1	0	0	0	0	0	-1	0	0	0	0	0	0	0	0	0	0	-1	0	0	0	0	0	2	0	0	-1	0	0	0	0	-1	-1	0
CML507	2	2	2	2	2	2	2	2	2	2	2	2	2	2	2	0	2	2	2	2	2	2	2	2	2	2	2	2	2	2	2	2	2	2	2	2	2	2	2	2	2	2	2	2	2	2	2	2	2
[truncated: 398 more columns]

## Sheet: Pop4_SNPs
Pedigree	PZA01271.1	PZA02129.1	PHM4997.17	PZA00528.1	PHM13094.8	PZA00175.2	PZA02284.1	PZA00731.7	PZA00566.5	PZA00887.1	PZA01456.2	PZA01497.1	PZA02393.2	PZB00648.5	PZA00425.11	PHM3226.15	PZA02487.1	PHM18887.12	PZB02058.1	PZA00962.1	PZA03243.2	PZA03742.1	PHM12323.17	PZA02550.1	PHM2130.29	PZB01062.3	PHM1968.22	PHM5622.21	PZA01267.3	PHM9418.11	PZA02750.3	PZA02763.1	PZA01254.2	PHM3463.18	csu1138.3	PZA02186.1	PZA02135.2	PHM4053.15	PZA00455.14	PZA01216.1	PZA03194.1	PZA03265.3	PZA03741.1	PHM6043.19	PZA02117.1	PHM12693.8	PHM4942.12	PHM2478.22	PZA00664.3
VL058589	0	0	0	0	0	0	0	0	0	0	0	0	0	0	0	0	0	0	1	0	0	0	0	0	0	0	0	0	0	0	0	0	0	0	0	0	0	0	0	0	0	0	0	0	0	0	0	0	0
VL058589	0	0	0	0	0	0	0	0	0	0	0	0	0	0	0	0	0	0	1	0	0	0	0	0	0	0	0	0	0	0	0	0	0	0	0	0	0	0	0	0	0	0	0	0	0	0	0	0	0
VL081452	2	2	2	-1	2	2	2	2	2	2	2	2	2	2	2	2	2	2	2	2	-1	-1	-1	-1	-1	2	2	2	1	1	2	-1	1	-1	1	1	1	-1	-1	2	2	1	2	2	2	2	1	2	2
VL081452	2	2	2	-1	2	-1	2	2	2	2	2	2	2	2	2	2	2	2	2	-1	-1	1	-1	-1	-1	2	2	2	-1	1	-1	1	1	1	1	-1	1	-1	2	2	2	-1	2	2	2	2	1	2	2
(VL081452/VL058589)-B-10	1	0	1	0	-1	1	1	0	1	2	-1	2	2	2	1	1	1	2	2	2	1	1	2	0	1	1	1	1	0	1	-1	1	1	1	1	1	1	0	-1	1	1	1	2	2	2	1	1	2	-1
(VL081452/VL058589)-B-100	-1	0	0	0	-1	-1	-1	0	0	0	-1	0	-1	0	0	-1	0	-1	1	0	0	0	0	0	0	0	0	2	0	0	0	0	0	0	0	1	0	0	1	-1	2	0	0	2	2	2	1	1	1
(VL081452/VL058589)-B-102	1	1	1	0	-1	1	1	1	1	1	1	1	1	1	1	1	1	1	1	1	1	1	0	0	0	0	0	1	0	0	0	0	0	0	0	1	0	0	1	1	1	0	0	1	1	1	1	1	1
(VL081452/VL058589)-B-103	1	1	1	0	-1	-1	1	1	1	1	2	1	1	1	1	-1	1	-1	1	0	0	0	0	0	0	0	-1	2	0	1	1	1	1	1	1	1	1	0	-1	1	1	1	1	1	1	1	0	1	-1
(VL081452/VL058589)-B-104	1	1	1	0	-1	1	1	1	-1	1	0	1	1	1	1	1	1	1	1	1	1	1	1	0	0	1	0	1	1	0	0	0	0	0	0	1	0	0	1	-1	1	0	0	1	1	1	1	1	1
(VL081452/VL058589)-B-105	1	1	1	0	1	-1	1	1	1	1	2	2	2	2	2	2	2	2	2	2	-1	-1	2	0	-1	2	1	1	-1	1	-1	1	1	1	1	0	1	0	1	0	-1	0	0	-1	-1	-1	0	-1	0
(VL081452/VL058589)-B-106	1	-1	0	0	0	0	0	0	0	0	1	0	0	0	0	0	0	0	1	0	0	0	0	0	0	0	0	0	0	0	0	0	0	0	0	1	0	0	0	0	0	0	0	0	1	1	0	2	2
(VL081452/VL058589)-B-107	1	1	1	0	1	1	1	1	1	1	-1	1	1	1	-1	1	-1	2	-1	-1	2	-1	2	0	0	2	0	1	-1	0	0	0	0	0	0	0	0	-1	1	1	-1	0	0	1	1	1	1	1	1
(VL081452/VL058589)-B-108	1	1	2	-1	-1	2	2	2	2	2	1	2	2	-1	2	2	2	2	2	2	2	2	0	2	2	2	1	1	2	2	-1	2	2	2	2	1	2	0	2	0	0	0	0	0	0	0	0	0	0
(VL081452/VL058589)-B-109	1	1	2	-1	2	2	2	2	2	2	1	2	2	2	2	2	2	2	2	2	2	2	0	2	2	2	2	2	2	2	2	2	2	2	2	1	2	0	2	2	2	2	2	2	1	1	1	1	1
(VL081452/VL058589)-B-110	1	1	1	-1	2	2	2	2	2	2	2	2	1	1	1	1	1	1	1	1	1	1	0	1	1	1	0	0	-1	1	1	1	1	1	1	0	0	0	0	1	1	1	1	1	1	1	1	1	1
(VL081452/VL058589)-B-112	1	1	1	0	1	-1	1	1	1	-1	1	-1	-1	-1	1	1	1	1	-1	2	2	2	2	0	0	2	0	2	2	0	0	0	0	0	0	1	0	0	2	1	1	0	0	1	2	2	1	1	1
(VL081452/VL058589)-B-116	1	1	1	0	1	1	1	1	1	1	0	-1	1	1	-1	-1	1	-1	1	-1	-1	-1	1	0	0	-1	0	1	1	0	0	0	0	0	0	0	0	0	1	-1	1	0	0	1	1	1	1	1	1
(VL081452/VL058589)-B-117	2	2	2	0	1	-1	1	1	1	1	0	1	1	-1	1	1	1	1	1	-1	-1	-1	0	1	-1	0	1	1	1	-1	0	1	-1	1	1	1	1	0	1	1	0	0	0	0	0	0	0	0	0
(VL081452/VL058589)-B-119	1	1	2	-1	2	2	2	2	2	2	1	2	2	2	2	2	2	2	2	-1	2	2	0	2	2	2	1	1	0	1	-1	1	1	1	1	1	1	0	1	1	1	1	1	1	1	1	0	1	-1
(VL081452/VL058589)-B-120	1	1	1	0	-1	-1	1	1	1	-1	1	-1	-1	-1	1	1	1	1	1	1	-1	1	0	-1	-1	-1	-1	-1	0	0	0	-1	-1	-1	0	-1	-1	0	0	0	-1	0	0	-1	-1	-1	0	0	0
(VL081452/VL058589)-B-123	1	1	1	0	1	1	1	1	1	1	1	1	1	1	1	1	1	1	1	0	-1	0	0	0	0	0	0	0	0	0	-1	0	0	0	0	1	0	0	0	0	0	0	0	0	0	0	0	0	0
(VL081452/VL058589)-B-124	1	1	1	0	-1	1	1	1	1	1	1	1	1	1	1	1	1	1	1	-1	-1	0	0	1	1	1	1	1	0	1	1	1	1	1	1	1	1	0	1	1	1	1	1	1	1	1	0	1	1
(VL081452/VL058589)-B-125	2	2	2	-1	2	2	2	2	2	2	1	2	2	2	1	1	1	1	1	1	1	1	0	1	1	1	1	1	0	1	1	1	1	1	1	1	1	0	1	2	2	-1	2	2	2	2	0	2	2
(VL081452/VL058589)-B-126	2	2	2	-1	2	2	2	2	2	2	1	2	2	1	1	1	1	1	1	1	-1	1	1	0	0	1	0	1	1	0	0	0	0	0	0	0	0	-1	1	2	2	0	0	2	2	2	2	2	2
(VL081452/VL058589)-B-127	1	1	2	0	-1	1	1	1	1	1	1	1	1	1	1	1	1	1	-1	-1	-1	-1	-1	0	0	1	1	1	0	-1	-1	1	1	1	-1	1	1	0	1	1	0	0	0	0	0	0	0	0	0
(VL081452/VL058589)-B-128	2	1	1	0	1	1	1	1	1	1	1	1	1	1	1	1	1	1	1	1	1	1	0	1	1	1	0	0	0	1	1	1	-1	1	-1	1	0	0	0	0	0	0	0	0	0	0	0	0	0
(VL081452/VL058589)-B-129	1	1	1	-1	2	2	2	2	2	2	2	2	2	2	2	2	2	2	2	2	2	2	2	0	0	2	2	2	1	1	1	1	1	-1	1	1	1	-1	2	0	1	0	1	1	0	0	1	1	0
(VL081452/VL058589)-B-13	2	2	2	-1	-1	2	2	2	2	2	1	2	2	2	2	2	2	2	2	2	2	2	0	2	2	2	1	1	2	2	2	2	2	2	2	1	1	0	1	1	1	1	1	1	1	1	1	1	-1
(VL081452/VL058589)-B-130	0	0	0	0	0	0	0	0	0	0	1	0	0	0	0	0	0	0	1	0	0	0	0	0	0	0	0	0	0	0	0	0	0	0	0	1	0	0	0	-1	1	1	1	1	1	1	0	1	1
(VL081452/VL058589)-B-131	0	0	0	0	0	0	0	0	0	0	2	1	1	1	1	1	1	1	-1	-1	-1	1	-1	0	0	1	0	0	0	0	0	0	0	0	0	1	0	0	0	1	1	1	1	1	1	1	0	1	1
(VL081452/VL058589)-B-132	1	1	1	0	-1	1	1	1	1	1	2	2	2	2	2	2	2	2	1	-1	-1	1	-1	0	0	1	1	1	1	1	-1	1	1	1	1	1	1	0	-1	1	1	1	1	1	1	1	0	1	1
(VL081452/VL058589)-B-134	1	1	1	0	1	1	1	1	1	1	1	1	1	1	1	1	1	1	1	-1	1	1	0	0	0	0	0	0	0	0	0	0	0	0	0	0	0	0	0	0	0	0	0	0	0	0	0	0	0
(VL081452/VL058589)-B-136	1	1	1	0	-1	-1	1	1	1	1	1	1	1	1	1	1	1	1	1	0	0	0	0	0	0	0	1	1	0	-1	0	1	-1	1	0	1	1	0	-1	-1	-1	1	-1	1	1	1	0	-1	-1
(VL081452/VL058589)-B-139	1	1	1	0	-1	1	1	1	1	1	1	-1	-1	-1	-1	1	-1	-1	1	1	1	1	-1	0	0	0	0	0	0	0	-1	0	0	0	0	0	0	0	0	0	0	0	0	-1	0	0	0	0	0
(VL081452/VL058589)-B-14	1	1	-1	0	-1	-1	-1	-1	-1	-1	1	1	-1	-1	1	1	1	1	1	-1	-1	1	1	0	0	1	0	1	1	0	0	0	0	0	0	1	0	0	1	-1	-1	0	0	1	0	0	0	0	0
(VL081452/VL058589)-B-145	1	1	1	0	0	0	0	0	0	0	-1	0	0	0	0	0	0	0	1	0	-1	0	0	0	0	0	0	0	0	0	-1	0	0	0	0	1	0	0	0	0	0	0	0	0	0	0	0	0	0
(VL081452/VL058589)-B-146	1	1	1	0	-1	1	1	1	1	1	1	1	1	1	1	1	1	1	1	0	-1	0	0	0	0	0	0	0	0	0	0	0	0	0	0	1	0	0	0	0	1	0	0	1	1	1	1	1	1
(VL081452/VL058589)-B-149	2	2	2	-1	2	2	2	2	2	-1	1	0	0	0	0	0	0	0	1	0	-1	0	0	0	0	0	0	0	0	1	1	1	1	1	1	1	1	0	0	0	0	0	0	0	0	0	0	0	0
(VL081452/VL058589)-B-15	2	2	2	-1	2	2	2	2	2	2	1	2	2	2	2	2	2	2	2	2	2	2	0	2	2	2	1	1	1	1	2	-1	1	-1	1	-1	1	0	-1	1	1	1	1	1	1	1	1	1	1
(VL081452/VL058589)-B-151	1	1	1	0	1	1	1	1	1	1	1	1	1	1	1	1	1	1	1	1	-1	-1	0	-1	-1	-1	1	1	0	-1	0	1	-1	1	0	1	-1	0	1	-1	1	1	-1	1	1	1	0	1	1
(VL081452/VL058589)-B-152	2	1	2	0	1	2	1	2	2	2	2	2	1	0	0	0	0	0	1	0	0	0	0	0	0	1	1	1	1	0	0	0	0	0	0	0	0	-1	0	0	0	0	-1	1	1	0	0	-1	0
(VL081452/VL058589)-B-153	2	2	2	-1	2	2	2	2	2	2	1	2	2	2	2	2	2	2	2	2	2	2	2	0	0	2	2	2	2	2	2	2	2	2	2	1	2	0	2	1	1	1	1	1	1	1	0	1	1
(VL081452/VL058589)-B-154	1	1	2	-1	2	2	2	2	2	2	1	2	1	-1	1	1	1	0	1	0	0	0	1	0	0	1	1	1	1	1	1	1	1	1	1	1	1	0	1	1	1	1	1	1	1	1	0	1	1
(VL081452/VL058589)-B-157	-1	0	0	0	-1	-1	-1	-1	-1	-1	1	-1	-1	2	-1	1	-1	1	-1	1	1	1	1	0	0	1	-1	-1	1	1	1	-1	1	-1	1	1	1	0	-1	1	1	1	1	1	1	1	0	1	1
(VL081452/VL058589)-B-158	1	1	1	0	1	1	1	1	1	1	2	1	1	1	2	-1	2	2	2	-1	0	0	-1	2	2	2	2	2	0	-1	2	2	-1	2	-1	1	2	0	-1	2	2	2	2	2	2	-1	0	-1	-1
(VL081452/VL058589)-B-159	1	1	1	0	1	1	1	1	1	1	1	1	1	1	1	1	1	1	1	1	1	1	1	0	0	1	-1	-1	2	1	1	1	1	1	1	0	1	0	-1	1	1	1	1	1	0	0	0	0	0
(VL081452/VL058589)-B-161	1	1	1	0	1	-1	1	1	1	1	2	-1	-1	2	2	-1	2	2	-1	-1	-1	1	-1	0	0	1	0	0	0	0	0	0	0	0	0	1	0	0	0	1	1	0	0	1	1	1	1	1	1
(VL081452/VL058589)-B-162	0	0	0	0	0	0	0	0	0	0	1	0	0	0	0	0	0	0	1	0	-1	0	0	1	1	1	2	2	0	2	2	2	2	2	2	1	2	0	2	2	1	1	-1	1	1	-1	0	1	1
(VL081452/VL058589)-B-163	1	1	1	0	1	1	1	1	1	-1	0	1	1	-1	1	1	1	-1	1	-1	-1	1	0	1	1	1	1	1	1	1	1	1	1	1	1	1	1	0	1	1	1	1	1	1	1	1	1	1	1
(VL081452/VL058589)-B-164	1	1	1	0	1	1	1	1	1	1	1	1	1	-1	-1	1	-1	1	1	1	-1	1	0	1	-1	1	1	1	1	1	1	1	1	1	2	1	1	0	1	1	1	1	1	1	1	1	1	1	1
(VL081452/VL058589)-B-167	2	2	2	-1	2	2	2	2	2	2	0	2	2	2	1	1	1	1	1	1	1	1	0	1	1	1	1	1	1	1	1	1	1	1	1	1	1	0	1	1	1	1	1	1	1	1	1	1	1
(VL081452/VL058589)-B-168	1	1	1	0	2	-1	-1	-1	1	-1	2	-1	0	0	1	-1	-1	-1	1	2	2	2	2	2	2	2	2	2	0	2	2	2	2	2	2	1	2	0	2	2	2	2	2	2	2	2	0	2	2
(VL081452/VL058589)-B-171	1	1	1	0	1	-1	1	1	1	1	1	1	1	1	1	1	1	1	1	1	1	1	1	0	0	1	0	1	1	0	0	0	0	0	0	0	0	2	-1	0	0	0	0	0	0	0	0	0	0
(VL081452/VL058589)-B-173	1	1	2	0	1	-1	1	1	2	2	2	2	1	2	1	1	1	2	1	2	1	1	1	0	1	1	1	2	2	1	2	2	1	1	1	1	1	0	2	2	2	2	2	2	2	2	1	2	2
(VL081452/VL058589)-B-175	2	2	2	0	1	1	1	1	1	1	0	1	1	1	1	-1	1	1	1	1	-1	1	1	1	1	1	1	1	0	1	1	1	1	1	1	1	1	0	1	1	0	0	0	0	0	0	0	0	0
(VL081452/VL058589)-B-176	0	0	0	0	0	0	0	0	0	0	1	1	1	1	1	1	1	1	1	1	1	1	1	0	0	1	0	1	1	0	0	0	0	0	0	0	0	0	-1	1	1	0	0	1	1	1	1	1	1
(VL081452/VL058589)-B-179	1	1	1	0	-1	-1	-1	1	1	-1	0	1	1	1	1	1	1	1	1	1	1	1	1	0	0	1	0	1	1	0	0	0	0	0	0	0	0	0	-1	0	0	0	0	0	0	0	0	0	0
(VL081452/VL058589)-B-18	2	1	1	0	-1	1	1	1	1	-1	2	0	0	0	0	0	0	0	1	-1	1	1	1	0	0	1	0	1	1	0	0	0	0	0	0	0	0	2	-1	2	1	0	0	1	1	1	1	1	1
(VL081452/VL058589)-B-183	1	1	1	0	1	-1	0	0	1	1	2	1	1	1	1	-1	1	1	1	1	1	1	0	-1	-1	1	1	1	0	1	1	1	1	1	1	1	1	0	-1	2	2	2	2	2	2	2	2	2	2
(VL081452/VL058589)-B-185	2	2	1	0	1	1	1	1	1	-1	2	-1	1	1	1	1	1	1	1	2	2	2	2	0	0	2	2	2	2	2	2	2	2	2	2	1	2	0	2	1	1	1	1	1	1	1	0	1	1
(VL081452/VL058589)-B-186	2	2	2	-1	2	2	2	2	2	2	0	2	2	2	2	2	2	2	2	1	1	1	1	0	0	0	0	0	0	0	0	0	0	0	0	0	0	0	0	0	0	0	0	0	0	0	0	0	0
(VL081452/VL058589)-B-188	1	1	1	0	-1	2	2	2	2	2	-1	2	2	2	2	2	2	1	1	0	0	0	0	0	0	0	0	0	0	0	0	0	0	0	0	1	0	0	0	0	0	0	0	0	0	0	0	0	0
(VL081452/VL058589)-B-19	0	0	2	0	-1	2	2	0	2	2	0	-1	0	-1	2	0	0	2	0	-1	2	2	-1	0	2	0	0	0	2	2	-1	0	2	2	2	2	2	2	-1	0	0	0	0	2	2	0	0	2	2
(VL081452/VL058589)-B-190	2	2	2	-1	-1	2	2	2	2	2	0	2	2	2	2	2	2	2	2	2	2	2	0	2	2	2	2	2	0	2	2	2	2	2	2	0	2	0	2	2	1	1	1	1	1	1	0	1	1
(VL081452/VL058589)-B-191	1	1	1	0	1	-1	1	1	1	1	2	2	2	2	2	2	2	2	2	1	1	1	1	0	0	1	2	2	-1	1	2	1	1	-1	1	1	1	0	-1	2	1	1	1	1	-1	-1	0	0	0
(VL081452/VL058589)-B-193	0	1	1	0	-1	1	1	-1	-1	-1	2	-1	1	-1	1	1	1	-1	1	0	0	0	0	0	0	0	0	0	0	0	0	0	0	0	0	1	0	0	0	0	0	0	0	0	0	0	0	0	0
(VL081452/VL058589)-B-194	0	1	1	0	-1	-1	1	1	1	1	1	1	1	1	1	1	1	1	1	1	1	1	1	1	-1	1	1	1	0	1	2	-1	1	-1	1	0	1	0	-1	-1	-1	-1	-1	-1	1	-1	0	-1	-1
(VL081452/VL058589)-B-195	2	2	2	-1	2	2	2	2	2	2	1	2	1	1	1	1	1	1	1	1	1	1	1	0	0	0	0	0	0	0	0	0	0	0	0	1	0	0	0	1	2	2	2	2	2	2	0	2	2
(VL081452/VL058589)-B-199	0	0	0	0	1	1	1	1	1	1	0	1	1	1	1	1	1	1	1	1	1	1	0	0	0	0	0	0	0	0	0	0	0	0	0	0	0	0	0	0	0	0	0	0	0	0	0	0	0
(VL081452/VL058589)-B-2	0	0	0	0	0	0	0	0	0	0	1	0	0	0	1	1	1	2	2	2	2	2	2	0	0	2	0	1	2	0	0	0	0	0	0	0	0	0	2	0	0	0	0	0	0	0	0	0	0
(VL081452/VL058589)-B-201	0	0	0	0	-1	1	1	1	1	1	2	-1	-1	-1	-1	1	-1	-1	1	2	2	2	2	0	0	2	2	2	0	2	2	2	2	2	2	1	2	0	2	2	2	2	1	1	1	1	0	-1	1
(VL081452/VL058589)-B-203	-1	1	1	0	-1	1	1	1	1	1	0	1	1	1	1	1	1	1	1	-1	-1	-1	-1	0	0	1	0	1	-1	0	0	0	0	0	0	0	0	0	-1	1	1	0	0	1	1	1	1	1	1
(VL081452/VL058589)-B-204	1	1	1	0	1	-1	1	1	1	1	0	1	1	1	-1	1	1	0	1	-1	-1	1	-1	0	0	1	0	1	-1	0	0	0	0	0	0	1	0	2	-1	0	1	0	0	1	1	1	0	0	0
(VL081452/VL058589)-B-205	2	2	2	-1	2	2	2	2	2	2	0	2	2	2	2	2	2	2	2	-1	1	1	1	1	1	1	0	0	0	0	0	0	0	0	0	1	0	0	0	1	1	1	1	1	1	1	0	1	-1
(VL081452/VL058589)-B-206	1	1	1	0	-1	1	1	1	1	1	2	1	2	2	2	2	2	1	1	1	1	1	1	-1	-1	1	0	0	0	0	0	0	0	0	0	1	0	0	0	0	0	0	0	0	0	0	0	0	0
(VL081452/VL058589)-B-208	2	2	1	0	1	1	1	1	1	1	0	1	1	1	1	1	1	1	1	1	1	1	2	0	0	2	0	1	2	0	0	0	0	0	0	1	0	-1	1	0	0	0	0	1	1	1	1	1	1
(VL081452/VL058589)-B-209	1	1	1	0	1	1	1	1	1	1	0	1	-1	1	1	1	1	1	1	1	1	1	1	0	0	1	2	2	-1	1	2	1	1	-1	1	0	1	0	2	2	2	2	2	2	2	2	0	2	2
(VL081452/VL058589)-B-21	1	1	1	0	1	-1	-1	1	1	1	1	-1	-1	-1	1	1	1	1	1	-1	2	2	2	0	0	2	2	2	0	2	-1	2	2	2	2	1	2	0	2	2	2	-1	2	2	2	2	0	2	-1
(VL081452/VL058589)-B-210	2	2	2	-1	2	2	2	2	2	1	0	1	1	1	1	1	1	1	1	0	0	0	0	0	0	0	0	0	0	0	0	0	0	0	0	1	0	0	0	1	1	0	0	1	1	1	1	1	1
(VL081452/VL058589)-B-212	1	1	1	0	1	1	1	1	1	1	2	2	-1	2	2	2	2	2	2	-1	-1	2	0	-1	1	1	1	1	1	1	2	-1	1	1	1	1	1	0	1	1	1	1	0	0	0	0	0	0	0
(VL081452/VL058589)-B-213	0	0	0	0	0	0	0	0	0	0	1	2	2	2	2	1	1	1	1	0	0	0	0	0	0	0	1	1	0	-1	0	1	-1	1	0	1	-1	0	1	1	1	1	1	1	1	1	0	1	1
(VL081452/VL058589)-B-215	0	0	1	0	-1	2	-1	-1	2	-1	0	-1	-1	1	1	1	1	0	1	1	1	1	1	0	0	1	0	0	1	0	0	0	0	0	0	1	0	0	0	0	0	0	0	1	1	1	1	1	1
(VL081452/VL058589)-B-218	2	2	2	-1	2	2	2	2	2	2	2	2	2	2	2	2	2	2	2	2	2	2	2	0	0	2	0	1	1	0	0	0	0	0	0	1	0	0	-1	1	2	0	0	2	2	2	2	2	2
(VL081452/VL058589)-B-222	1	1	1	0	1	1	1	1	1	1	0	2	2	2	2	2	2	2	2	2	2	2	2	0	0	2	2	2	2	2	2	2	2	2	2	1	2	0	2	2	2	2	2	2	2	2	0	2	2
(VL081452/VL058589)-B-224	2	2	2	-1	-1	2	2	2	2	2	0	2	2	1	2	2	2	2	2	2	2	2	2	0	0	2	0	2	2	0	0	0	0	0	0	1	0	0	2	2	2	0	0	2	2	2	2	2	2
(VL081452/VL058589)-B-225	1	1	1	0	1	-1	1	1	1	1	0	1	1	-1	1	1	1	1	1	1	1	1	1	0	0	1	0	1	1	0	0	0	0	0	0	0	0	2	1	1	1	0	0	1	1	-1	1	-1	-1
(VL081452/VL058589)-B-227	1	1	1	0	1	1	1	1	1	2	1	2	1	1	1	1	1	2	-1	1	-1	1	1	0	0	1	0	0	1	0	0	0	0	0	0	1	0	0	0	0	1	0	0	1	1	1	1	1	1
(VL081452/VL058589)-B-228	2	2	2	-1	1	2	2	2	2	2	0	2	2	2	2	2	2	2	2	-1	-1	1	-1	0	0	1	0	0	1	0	0	0	0	0	0	1	0	0	0	1	1	0	0	1	1	1	1	1	1
(VL081452/VL058589)-B-231	0	0	1	0	-1	1	1	1	1	1	0	1	1	1	1	1	1	1	1	0	0	0	0	0	0	0	0	0	0	0	0	0	0	0	0	1	0	0	0	0	0	0	0	0	0	0	0	0	0
(VL081452/VL058589)-B-232	2	2	2	-1	2	2	2	2	2	2	1	2	2	2	2	2	2	2	2	2	2	2	0	2	2	2	1	1	1	1	1	1	1	1	1	1	1	0	1	0	0	0	0	0	0	0	0	0	0
(VL081452/VL058589)-B-233	1	1	1	0	-1	-1	1	1	2	2	2	2	2	2	1	1	1	1	1	1	-1	1	2	0	0	2	0	2	2	0	0	0	0	0	0	0	0	0	2	1	1	0	0	1	1	1	1	1	1
(VL081452/VL058589)-B-234	1	1	1	0	1	1	1	1	1	1	1	1	1	1	2	2	2	2	2	2	2	2	2	0	0	2	2	2	2	2	2	2	2	2	2	1	2	0	2	2	2	2	2	2	2	2	0	2	2
(VL081452/VL058589)-B-236	1	1	1	0	-1	1	1	1	1	1	0	1	1	-1	1	1	1	1	1	1	1	1	1	0	0	1	0	0	0	0	0	0	0	0	0	1	0	0	0	1	1	1	1	1	1	1	0	1	1
(VL081452/VL058589)-B-250	-1	1	1	0	-1	-1	1	1	1	-1	1	1	1	-1	1	1	1	2	2	2	2	2	2	0	0	2	0	2	1	0	0	0	0	0	0	1	0	2	-1	1	1	0	0	1	1	1	1	1	1
(VL081452/VL058589)-B-254	0	0	0	0	0	-1	1	-1	1	-1	-1	1	1	1	1	1	1	1	1	1	0	0	0	1	-1	1	0	0	0	0	0	0	0	0	0	1	0	0	0	1	1	1	1	1	1	1	0	1	1
(VL081452/VL058589)-B-256	1	1	1	0	-1	-1	1	1	1	1	1	0	0	0	0	0	0	0	1	1	1	1	1	0	0	1	2	2	-1	1	1	1	1	1	1	1	2	0	2	2	1	1	1	1	1	1	0	1	-1
(VL081452/VL058589)-B-26	1	1	1	-1	-1	1	1	1	1	1	0	1	2	2	2	2	2	2	-1	1	-1	1	2	0	0	2	0	2	2	0	0	0	-1	0	0	1	0	0	2	2	2	0	0	2	2	2	2	2	2
(VL081452/VL058589)-B-261	0	0	1	0	-1	1	1	1	-1	-1	2	-1	-1	-1	1	1	1	1	1	1	1	1	1	0	0	1	1	1	1	1	1	1	1	1	0	1	1	0	1	2	2	2	2	2	2	2	0	2	2
(VL081452/VL058589)-B-262	1	1	1	0	1	1	1	1	1	1	0	1	1	1	1	1	1	1	1	1	1	1	1	0	0	1	0	1	-1	0	0	0	0	0	0	1	0	0	-1	1	1	0	0	1	1	-1	-1	-1	-1
(VL081452/VL058589)-B-265	1	1	1	-1	2	2	2	2	2	2	1	2	2	2	2	2	2	2	2	2	2	2	0	1	1	1	1	1	1	1	-1	1	1	1	-1	1	1	0	1	2	2	2	2	2	2	2	2	2	2
(VL081452/VL058589)-B-266	2	2	2	-1	-1	2	2	2	2	2	1	2	2	2	2	1	1	1	1	1	-1	-1	2	0	0	2	0	2	2	0	0	0	0	0	-1	1	0	2	2	2	2	0	0	2	2	2	2	2	2
(VL081452/VL058589)-B-269	1	1	1	0	1	-1	1	1	1	1	0	0	0	0	0	0	0	0	1	1	1	1	1	0	0	1	0	0	0	0	0	0	0	0	0	1	0	0	0	1	1	1	1	1	1	1	0	1	1
(VL081452/VL058589)-B-275	0	0	0	0	0	0	0	0	0	0	-1	0	0	0	0	0	0	0	1	0	0	0	-1	0	0	1	1	-1	1	0	0	0	0	0	0	1	0	2	0	0	-1	0	1	1	1	-1	0	1	-1
(VL081452/VL058589)-B-277	2	2	2	-1	2	2	2	2	2	-1	0	1	1	1	1	-1	1	1	1	1	-1	1	1	1	-1	1	1	1	0	1	1	1	1	1	1	1	1	0	-1	2	2	2	2	2	2	2	0	2	2
(VL081452/VL058589)-B-279	0	0	0	0	1	1	1	1	1	1	2	1	1	1	1	1	1	1	1	0	0	0	0	0	0	0	0	1	0	0	0	0	0	0	0	1	0	0	1	1	1	0	0	1	0	0	0	0	0
(VL081452/VL058589)-B-28	1	1	1	0	1	1	1	1	1	1	2	1	1	1	1	1	1	1	1	1	1	1	1	1	-1	1	1	1	0	1	1	1	1	1	1	1	1	0	-1	1	1	1	1	1	1	1	0	1	-1
(VL081452/VL058589)-B-280	2	2	2	0	2	2	2	2	2	2	1	1	0	0	0	0	0	0	1	0	0	0	0	0	0	0	0	0	0	0	0	0	0	0	0	1	0	0	0	0	0	0	0	0	0	0	0	0	0
(VL081452/VL058589)-B-288	0	0	0	0	0	0	0	0	0	0	2	0	0	0	0	0	0	0	1	0	0	0	0	0	0	0	0	0	0	0	0	0	0	0	0	1	0	0	0	0	0	0	0	0	0	0	0	0	0
(VL081452/VL058589)-B-292	0	0	0	0	0	0	0	0	1	1	2	1	1	1	1	1	1	1	1	1	-1	1	1	1	1	1	0	0	0	1	-1	1	0	0	0	0	0	0	0	1	1	1	1	1	1	1	0	1	-1
(VL081452/VL058589)-B-294	0	0	0	0	0	0	0	0	0	0	2	0	1	1	-1	-1	1	1	1	1	1	1	0	0	0	0	0	0	0	0	0	0	0	0	0	1	0	0	0	0	0	0	0	0	0	0	0	0	0
(VL081452/VL058589)-B-295	0	0	0	0	0	0	0	0	0	0	1	0	0	0	0	0	0	0	1	0	0	0	0	0	0	0	2	2	0	1	2	1	1	-1	2	1	2	0	2	2	2	-1	2	2	2	2	0	2	2
(VL081452/VL058589)-B-296	1	0	1	0	-1	-1	1	1	-1	1	1	1	1	1	1	1	1	1	1	1	1	1	1	0	0	1	0	0	0	1	1	1	1	1	0	1	-1	0	0	1	1	1	-1	1	1	1	0	1	1
(VL081452/VL058589)-B-299	1	1	1	0	2	-1	1	1	1	1	2	1	1	1	1	1	1	1	1	1	1	1	1	0	-1	1	-1	-1	0	0	0	0	0	-1	0	0	0	0	-1	0	0	0	0	0	0	0	0	0	0
(VL081452/VL058589)-B-3	-1	-1	2	-1	-1	2	2	2	2	1	-1	1	1	1	1	1	1	-1	1	-1	1	1	1	-1	-1	1	2	2	1	1	1	1	1	1	1	1	1	0	2	-1	1	-1	-1	1	1	1	0	-1	-1
(VL081452/VL058589)-B-307	1	1	1	0	-1	-1	1	1	-1	0	1	-1	-1	1	-1	-1	1	-1	1	-1	-1	-1	0	0	0	0	0	0	0	0	0	0	0	0	0	0	0	0	0	0	0	0	0	0	0	0	0	0	0
(VL081452/VL058589)-B-308	1	1	1	0	1	-1	1	1	1	1	2	1	1	1	1	1	1	2	2	2	2	2	2	2	2	2	2	2	0	2	2	2	-1	2	-1	1	2	0	2	2	-1	2	2	2	2	2	0	2	2
(VL081452/VL058589)-B-311	0	0	1	0	-1	1	2	2	2	2	1	2	2	2	2	2	2	1	1	1	1	1	0	1	1	1	0	0	0	1	-1	1	1	1	1	1	1	0	0	0	0	0	0	0	0	0	0	0	0
(VL081452/VL058589)-B-314	1	1	2	0	1	1	2	1	2	1	1	1	2	1	1	2	2	2	1	1	1	1	2	0	1	1	1	1	2	1	2	1	1	1	1	1	2	0	1	1	2	1	2	2	2	1	1	2	1
(VL081452/VL058589)-B-315	1	1	-1	0	-1	-1	-1	-1	-1	-1	1	1	1	1	-1	-1	1	-1	1	0	-1	-1	1	0	0	1	0	0	0	0	0	0	0	0	0	0	0	0	0	0	0	0	0	0	0	0	0	0	0
(VL081452/VL058589)-B-316	1	1	1	0	1	2	2	2	2	2	1	2	2	2	2	2	2	2	2	2	2	2	2	0	0	2	0	2	2	0	0	0	0	0	0	1	0	0	2	2	2	0	0	2	2	2	2	2	2
(VL081452/VL058589)-B-317	1	1	1	0	1	-1	1	1	1	1	1	1	1	1	1	1	1	1	1	-1	-1	-1	0	0	0	0	0	0	0	0	0	0	0	0	0	0	0	0	0	0	0	0	0	0	0	0	0	0	0
(VL081452/VL058589)-B-319	0	1	1	0	0	1	1	0	0	0	1	0	1	-1	1	1	1	1	2	1	1	1	1	0	0	2	2	2	1	1	1	1	1	1	1	0	1	2	1	0	0	0	1	1	1	0	0	1	0
(VL081452/VL058589)-B-32	0	0	1	0	1	1	1	1	1	1	0	1	1	1	1	1	1	-1	1	1	1	1	1	0	0	1	1	1	1	-1	0	1	1	1	-1	1	1	0	1	-1	1	1	-1	1	1	1	0	1	-1
(VL081452/VL058589)-B-321	2	2	2	-1	-1	2	2	2	2	2	1	2	2	2	2	2	2	2	2	2	2	2	0	2	2	2	1	1	2	2	2	2	2	2	2	1	1	0	1	1	1	1	1	1	1	1	1	1	1
(VL081452/VL058589)-B-322	1	1	1	0	1	1	1	1	1	1	1	1	1	1	1	1	1	1	1	1	-1	1	1	0	0	1	0	2	1	0	0	0	0	0	0	0	0	2	-1	0	0	0	0	0	0	0	0	0	0
(VL081452/VL058589)-B-323	2	1	0	0	-1	-1	-1	0	0	0	2	-1	1	1	1	1	1	1	1	1	1	1	-1	0	0	1	0	1	1	0	0	0	0	0	0	0	0	0	1	1	1	0	0	1	1	1	1	1	1
(VL081452/VL058589)-B-326	2	-1	1	0	1	1	1	1	1	1	2	1	1	1	1	-1	1	1	1	1	2	-1	2	0	0	2	2	2	1	-1	2	2	-1	2	-1	1	2	0	-1	1	1	1	-1	-1	1	1	0	-1	0
(VL081452/VL058589)-B-327	1	1	1	0	1	1	1	1	1	1	2	2	2	2	2	2	2	2	2	2	2	2	0	1	-1	1	2	2	-1	-1	2	-1	-1	-1	-1	1	-1	0	-1	1	1	1	0	0	0	0	0	0	0
(VL081452/VL058589)-B-328	1	1	1	-1	2	2	2	2	2	2	2	2	2	2	2	2	2	2	2	2	2	2	2	0	0	2	1	2	1	1	1	1	1	1	1	1	1	-1	2	1	1	0	1	1	0	0	1	1	0
(VL081452/VL058589)-B-329	0	0	0	0	0	0	0	0	1	1	1	1	1	1	1	1	1	1	1	1	0	0	0	1	1	1	2	2	0	2	2	2	2	2	2	0	2	0	2	2	2	2	2	2	2	2	0	2	2
(VL081452/VL058589)-B-33	0	1	-1	0	0	-1	1	0	0	0	1	0	1	-1	1	1	1	1	2	1	1	1	1	0	0	2	2	2	1	1	1	1	1	1	1	0	1	-1	1	0	0	0	1	1	1	0	0	1	0
(VL081452/VL058589)-B-331	2	2	2	-1	2	2	2	2	2	1	1	1	1	1	1	1	1	1	1	1	1	1	1	0	0	1	0	-1	1	0	0	0	0	0	0	1	0	0	-1	2	2	0	0	2	2	2	2	2	2
(VL081452/VL058589)-B-334	-1	1	1	0	1	-1	1	-1	1	-1	2	1	1	1	1	1	1	1	1	1	1	1	1	0	0	1	1	1	-1	1	2	-1	-1	-1	1	1	1	0	-1	1	2	2	2	2	2	2	0	2	2
(VL081452/VL058589)-B-39	1	2	2	-1	-1	2	2	2	2	2	1	2	2	2	2	2	2	2	2	2	2	2	2	0	0	2	0	1	2	0	0	0	0	0	0	1	0	2	1	1	0	0	-1	0	0	0	0	0	0
(VL081452/VL058589)-B-4	1	1	2	-1	2	2	2	2	2	2	1	2	2	2	2	2	2	2	2	2	2	2	0	2	2	2	2	2	0	2	2	2	2	2	2	-1	2	0	2	2	2	-1	2	2	2	2	0	2	2
(VL081452/VL058589)-B-43	2	1	0	0	0	0	0	0	0	0	1	0	0	0	0	0	0	0	1	-1	1	1	0	-1	1	1	1	1	1	1	1	1	1	1	1	1	1	0	-1	1	0	0	0	0	0	0	0	0	0
(VL081452/VL058589)-B-44	0	0	0	0	0	0	0	0	0	0	1	0	0	0	0	0	0	0	1	0	1	1	1	0	0	1	0	2	1	0	0	0	0	0	0	1	0	2	-1	2	1	0	0	1	1	1	1	1	1
(VL081452/VL058589)-B-46	1	0	1	0	1	1	1	1	1	1	1	1	0	0	0	0	0	0	1	0	0	0	0	0	0	0	0	0	0	0	0	0	0	0	0	1	0	0	0	1	1	1	1	1	1	1	2	2	2
(VL081452/VL058589)-B-47	0	0	0	0	0	0	0	0	0	0	2	-1	-1	0	0	0	0	-1	1	-1	-1	-1	1	0	0	1	1	1	1	-1	0	1	1	1	-1	1	1	0	1	2	1	1	1	1	1	1	0	1	1
(VL081452/VL058589)-B-5	-1	1	1	-1	-1	2	2	2	2	2	1	2	1	1	1	1	1	1	1	1	1	1	-1	0	0	1	0	2	2	0	0	0	0	0	0	0	0	0	2	2	2	0	0	2	2	2	2	2	2
(VL081452/VL058589)-B-51	0	0	1	0	1	1	1	1	1	1	1	1	1	1	1	1	1	1	1	-1	-1	1	1	0	0	1	0	-1	1	0	0	0	0	0	0	0	0	0	-1	2	2	0	0	2	2	2	2	2	2
(VL081452/VL058589)-B-57	1	1	0	0	0	0	0	0	0	0	2	1	1	1	1	1	1	1	1	1	1	1	2	0	0	2	2	2	2	2	2	2	2	2	2	1	2	0	2	2	2	2	2	2	2	2	0	2	2
(VL081452/VL058589)-B-6	0	0	0	0	-1	0	0	0	0	0	-1	1	-1	-1	1	1	1	-1	1	2	-1	1	0	0	0	0	0	0	0	0	0	0	0	0	0	1	0	0	-1	0	0	0	0	0	0	0	0	0	0
(VL081452/VL058589)-B-64	1	0	1	0	1	1	1	0	1	2	1	-1	-1	2	1	1	1	2	-1	-1	1	1	2	0	1	1	1	1	0	1	1	1	1	1	1	1	1	0	1	1	1	1	2	2	2	1	1	-1	0
(VL081452/VL058589)-B-65	0	0	0	0	0	0	0	0	0	0	1	0	0	0	0	0	0	0	1	0	0	0	0	0	0	0	0	0	0	0	0	0	0	0	0	1	0	0	0	1	1	1	1	1	1	1	0	1	1
(VL081452/VL058589)-B-66	0	0	0	0	0	0	0	0	0	0	0	0	0	0	0	0	0	0	1	1	-1	1	1	0	0	1	0	0	1	1	1	1	1	1	1	1	1	0	0	0	0	0	0	0	0	0	0	0	0
(VL081452/VL058589)-B-67	0	0	0	0	1	1	1	1	-1	1	0	-1	1	1	1	2	2	2	2	2	2	2	0	2	2	2	2	1	2	2	2	2	2	2	2	1	2	0	2	0	0	0	0	0	0	0	0	0	0
(VL081452/VL058589)-B-69	2	2	2	-1	2	2	2	2	2	2	0	2	2	2	2	2	2	2	2	1	1	1	0	1	1	1	1	1	0	1	1	1	1	1	1	1	1	0	1	1	1	1	1	1	1	1	0	1	1
(VL081452/VL058589)-B-70	1	2	2	-1	-1	2	2	2	2	2	1	2	2	2	2	2	2	2	2	2	2	2	2	2	2	2	-1	1	0	1	1	1	1	1	1	0	1	0	-1	1	0	0	0	0	0	0	0	0	0
(VL081452/VL058589)-B-73	0	0	1	0	1	1	1	1	1	1	1	1	1	1	1	-1	1	1	1	1	1	1	0	1	1	1	0	0	1	0	0	0	0	0	0	1	0	0	0	0	0	0	0	0	0	0	0	0	0
(VL081452/VL058589)-B-74	2	2	2	-1	-1	2	2	2	2	2	2	2	1	1	1	1	1	1	1	1	-1	1	1	0	0	1	1	1	1	1	1	1	1	1	1	1	1	0	-1	1	-1	0	0	0	0	0	0	0	0
(VL081452/VL058589)-B-75	1	1	1	0	-1	1	1	1	1	0	1	0	0	0	0	0	0	0	1	0	0	0	0	0	0	0	0	0	0	0	0	0	0	0	0	1	0	0	0	0	1	0	0	1	1	1	1	1	1
(VL081452/VL058589)-B-78	1	1	1	0	1	2	2	2	2	2	1	2	2	2	2	2	2	2	2	2	2	2	2	0	0	2	0	2	2	0	0	0	0	0	0	1	0	0	2	2	2	0	0	2	2	2	2	2	2
(VL081452/VL058589)-B-79	1	1	1	0	1	1	1	1	1	1	1	-1	1	1	1	1	1	1	1	-1	0	0	0	1	1	1	2	2	0	2	2	2	2	2	2	1	2	0	2	2	2	2	2	2	1	1	0	-1	0
(VL081452/VL058589)-B-81	1	1	1	0	1	1	1	1	1	1	0	0	0	0	1	1	1	1	1	1	1	1	1	0	0	1	1	1	0	1	0	1	-1	1	-1	0	1	0	-1	2	2	2	2	2	2	2	0	2	2
(VL081452/VL058589)-B-84	0	0	0	0	0	0	0	0	0	0	1	0	0	0	0	0	0	1	2	-1	2	2	2	0	0	2	2	2	0	2	2	2	2	2	2	1	2	0	2	-1	-1	-1	-1	2	1	1	0	1	1
(VL081452/VL058589)-B-86	0	0	0	0	0	0	0	0	0	0	1	1	1	1	2	2	2	2	2	2	2	2	0	1	1	1	1	1	1	1	1	1	1	1	1	1	1	0	1	1	1	1	1	1	2	2	2	2	2
(VL081452/VL058589)-B-87	1	1	1	0	1	-1	1	1	1	1	0	1	1	1	1	1	1	1	1	1	-1	1	-1	0	0	-1	0	-1	-1	0	0	0	0	0	0	1	0	0	0	0	-1	0	0	-1	1	1	1	1	1
(VL081452/VL058589)-B-88	0	0	0	0	0	0	0	0	0	0	1	0	0	0	1	1	1	2	2	2	2	2	0	2	2	2	-1	-1	-1	1	1	1	1	1	1	1	1	0	-1	1	1	1	1	1	1	1	1	1	1
(VL081452/VL058589)-B-91	-1	1	1	-1	1	-1	1	1	1	-1	0	1	1	1	1	-1	0	0	1	0	0	0	0	0	0	1	-1	-1	0	1	1	1	1	1	1	1	1	0	-1	1	1	1	1	1	1	1	0	1	1
(VL081452/VL058589)-B-95	0	1	1	-1	1	2	1	1	1	-1	1	-1	-1	-1	1	1	1	1	1	-1	-1	1	0	1	1	1	2	2	0	2	2	2	2	2	2	1	2	0	2	2	2	2	2	2	2	2	0	2	2
(VL081452/VL058589)-B-99	1	1	1	0	-1	-1	1	1	1	1	1	1	1	1	1	1	1	1	1	-1	0	0	0	1	1	1	1	1	0	1	1	1	1	1	1	1	1	0	1	0	0	0	0	0	0	0	0	0	0
[truncated: 413 more columns]
